# Supplementary material for: Single-cell RNA-seq highlights heterogeneity in human primary Wharton’s jelly mesenchymal stem/stromal cells cultured in vitro
Source: Stem Cell Res Ther. 2020 Apr 6;11:149. doi: 10.1186/s13287-020-01660-4 (PMC7132901; doi:10.1186/s13287-020-01660-4)
Supplement: Supplementary file 2 — Additional file 2: Supplemental tables with six tables. Table S1. Marker genes used for potency score analysis. Table S2. Top100 CD genes ranked by mean expression in WJMSCs and ADMSCs. Table S3. CD genes ranked by percentage of cells expressed the genes (at least one UMI). Table S4. List of HVGs identified in WJMSCs. Table S5. DEGs in each cluster by comparing it to all of the others. Table S6. Results of differential gene expression analysis between two different clusters. [file 13287_2020_1660_MOESM2_ESM.xlsx]

## Sheet: Table S1
Table S1. Marker genes used for potency score analysis.
osteogenic	RUNX2	SP7	ALPL	BGLAP	COL1A1	OGN
chondrogenic	SOX5	SOX6	COL10A1	COL11A1	ACAN	COMP
adipogenic	PPARG	CIDEC	ADIPOQ	CD36	FABP4	AOC3
myogenic	MYF4	MYOD1	MYF5	ACTA2	TNNT3	MYLPF
housekeeping	PLP2	UBC	RPS17	RPS27A	UBB	RPS5	RPS17P2
neurogenic	NES	GFAP	PAX6	SOX2	NCAM1	NEUROD1	VIM

## Sheet: Table S2
Table S2. Top100 CD genes ranked by mean expression in WJMSCs and ADMSCs.
WJMSCs scRNA-seq		WJMSCs bulk RNA-seq		ADMSCs scRNA-seq		ADMSCs bulk RNA-seq
Gene	log2(mean UMI)	Gene	log2(mean TPM）	Gene	log2(mean UMI)	Gene	log2(mean TPM）
ITGB1	2.43615	CD248	9.59741	ITGB1	2.32636	ITGB1	10.6741
CD63	2.11519	MME	9.02266	CD63	2.26019	CD63	10.0581
TNFRSF12A	1.5655	IL1R1	8.93067	CD59	1.82819	PI16	10.0507
CD59	1.51493	ITGB1	8.845	CD99	1.63144	LRP1	9.89777
MME	1.44246	PDGFRA	8.81799	TNFRSF12A	1.52791	CD248	9.6274
THY1	1.24213	CD63	8.77933	CD44	1.49029	MRC2	9.40785
TFRC	1.15074	MRC2	8.36237	ENG	1.36485	CD59	9.13485
CD99	1.14741	F3	8.09036	CD151	1.32607	CDH2	8.97654
CD44	1.11721	THY1	8.01407	CD81	1.13166	CD99	8.91
IL6ST	1.09179	BSG	7.96685	CD248	1.09491	PRNP	8.84657
ATP1B3	1.08431	LRP1	7.89749	ALCAM	0.990032	THY1	8.76092
CDH2	1.05387	IL6ST	7.5837	LRP1	0.976336	BSG	8.67336
CD151	0.883999	ANPEP	7.56286	THY1	0.916612	ENG	8.58412
GYPC	0.877715	IFITM1	7.48918	ANPEP	0.890101	LAMP1	8.5712
BSG	0.861072	TNFRSF21	7.45683	BSG	0.846786	CD151	8.56071
F3	0.837199	ENG	7.23296	NT5E	0.800706	TNFRSF12A	8.53519
PLAUR	0.831761	CD99	7.2	ITGA5	0.737327	ITGA5	8.4215
ITGA2	0.823044	ITGA5	7.17819	CD164	0.683186	PDGFRB	8.36839
ALCAM	0.75913	LAMP1	6.97277	ITGAE	0.677034	ITGAV	8.29225
TNFRSF1A	0.754716	TNFRSF1A	6.86533	ATP1B3	0.67448	SLC7A5	8.18363
ITGAE	0.73206	PDGFRB	6.70927	LAMP1	0.645753	NT5E	8.00645
LAMP1	0.725161	CD164	6.7059	NRP1	0.586946	CD81	7.79788
PRNP	0.711718	CD59	6.47484	IL6ST	0.560399	ANPEP	7.78447
FGFR1	0.678895	ITGAV	6.38959	CDH2	0.547513	SDC2	7.61947
CD81	0.667171	ATP1B3	6.36043	MRC2	0.537979	CD164	7.26609
NRP1	0.66444	PRNP	6.35838	GYPC	0.537802	TNFRSF1A	7.14441
CD164	0.654305	TFRC	6.26564	TNFRSF1A	0.531929	SIRPA	7.12431
PDGFRA	0.566494	CD151	6.21602	SEMA7A	0.506665	BST1	7.12316
SLC7A5	0.529673	CD81	6.19072	PDGFRB	0.494688	PVR	7.07674
HMMR	0.518132	SLC7A5	6.19029	IL13RA2	0.475992	IGF2R	7.05659
NT5E	0.517158	DPP4	6.08859	ADAM10	0.468451	TNFRSF10D	6.97342
ITGA5	0.509346	GYPC	5.95198	PDGFRA	0.458169	CD44	6.95793
SLC44A1	0.492446	CDH2	5.88481	FGFR1	0.432564	TFRC	6.94657
MRC2	0.491739	CD68	5.82929	TFRC	0.411853	ALCAM	6.90308
CD320	0.478183	NECTIN2	5.82903	ITGAV	0.399083	DPP4	6.89916
ITGAV	0.419953	CD276	5.79806	F3	0.384896	IFITM1	6.86564
ENG	0.414051	IGF2R	5.6421	SLC7A5	0.370768	TNFRSF10B	6.85936
LAMP2	0.402197	IFNGR1	5.58137	CD276	0.357917	PDGFRA	6.85373
LRP1	0.393854	CXCR5	5.56396	PI16	0.344577	IL6ST	6.80818
IL1R1	0.385237	NRP1	5.51777	CD320	0.34387	MME	6.78734
ANPEP	0.384175	BST2	5.49046	CD47	0.32967	ATP1B3	6.7827
IGF1R	0.380862	PROCR	5.45159	LAMP2	0.329584	NRP1	6.77415
PVR	0.370674	NT5E	5.32038	MME	0.323237	SEMA7A	6.68775
CD46	0.341399	IL18R1	5.19425	SDC1	0.322819	CD55	6.53028
CD47	0.340841	TNFRSF10B	5.18378	SDC2	0.301153	CD68	6.5246
ADAM10	0.338037	CD109	5.1026	PRNP	0.292727	IFNGR1	6.47383
IGF2R	0.314177	IGF1R	5.09892	THBD	0.287956	PROCR	6.44841
CD276	0.304274	CD46	5.0921	PROCR	0.284883	CD276	6.39994
ITGA1	0.297402	FZD4	5.0384	CD36	0.280917	ICAM1	6.39695
TNFRSF10B	0.262287	IL4R	4.9748	IL1R1	0.268295	F3	6.29093
CD55	0.260877	TNFRSF12A	4.94424	PLAUR	0.265292	FAS	6.25328
IL13RA1	0.250561	IL10RB	4.90495	SIRPA	0.260231	TEK	6.1784
ADAM17	0.248196	SLC44A1	4.83107	CD68	0.245129	NECTIN2	6.04183
IL10RB	0.235308	TNFRSF10D	4.70965	CD109	0.206111	SDC1	6.01102
PDGFRB	0.23499	FGFR1	4.70876	IL13RA1	0.199648	PTGFRN	5.9806
LIFR	0.220029	CD82	4.66032	SLC44A1	0.195067	IL1R1	5.96735
CDCP1	0.217249	ITGA1	4.62499	IGF2R	0.19203	ADAM10	5.87496
ITGA3	0.216473	PLAUR	4.57134	PVR	0.191963	GYPC	5.79848
CD82	0.21333	ALCAM	4.54428	FAS	0.191701	CD46	5.7861
CD109	0.208967	SIRPA	4.49991	ADGRE5	0.174547	FGFR1	5.72114
TNFRSF10D	0.201177	FAS	4.45713	ITGA3	0.167377	PLAUR	5.6784
PROCR	0.200264	MELTF	4.41249	ICAM3	0.161948	IL10RB	5.64202
FAS	0.182458	PVR	4.39444	CD46	0.160567	FZD4	5.63791
IL4R	0.179713	KDR	4.31198	IL10RB	0.15816	CD320	5.58823
CD200	0.174798	ICAM1	4.29862	CD9	0.150966	CD109	5.4886
IL7R	0.172799	ADAM17	4.28699	IL7R	0.142062	ITGA4	5.46566
SIRPA	0.172339	CD320	4.23185	ADAM17	0.131223	ADGRE5	5.3811
ITGA4	0.171225	CD302	4.22708	BST1	0.130994	PDCD1LG2	5.34227
IFNGR1	0.161423	ADAM10	4.19218	IL17RA	0.130894	CD9	5.27713
CD248	0.161085	CD7	4.03315	CD55	0.129645	CXCR5	5.25626
ICAM3	0.155564	TNFRSF1B	3.94956	HMMR	0.119047	IL4R	5.2548
DPP4	0.152118	CD44	3.85182	TNFRSF10B	0.117781	ITGA3	5.23308
IL17RA	0.150993	PTGFRN	3.83786	CD82	0.114609	ADAM17	5.10463
BMPR1A	0.130131	CD55	3.77191	IGF1R	0.1126	ERBB2	5.04422
TNFRSF21	0.124104	ERBB2	3.74126	INSR	0.10135	TLR4	4.93428
SDC1	0.116458	CD200	3.70839	FZD4	0.100266	CD200	4.87153
CD9	0.11373	SDC2	3.62498	ERBB2	0.095783	CD47	4.86635
ERBB2	0.111107	CD37	3.6113	BMPR1A	0.0948023	IGSF8	4.84917
ADGRE5	0.101129	DDR1	3.5951	DPP4	0.0889867	MCAM	4.77923
SEMA7A	0.0972031	LIFR	3.5818	ITGA2	0.0794614	SLC44A1	4.72864
CD68	0.090277	BTN3A1	3.57914	IL4R	0.0781256	ITGB3	4.65439
SDC2	0.0888522	F11R	3.54852	PTGFRN	0.0777846	IGF1R	4.48183
CD58	0.0722181	ITGA3	3.52464	ITGA1	0.0773589	CD302	4.47465
PTGFRN	0.0714138	S1PR1	3.51789	PTPRJ	0.0736951	CD58	4.24296
INSR	0.0672917	CD47	3.51648	IFNGR1	0.0695067	ITGA1	4.24161
NCAM1	0.0622768	IL17RA	3.51388	ITGA6	0.0670632	LEPR	4.20874
PDCD1LG2	0.0547631	CD72	3.38705	LIFR	0.0597094	BST2	4.16664
IL13RA2	0.0532964	SELPLG	3.3159	CD302	0.0587102	ITGA2	4.11862
TNFRSF10A	0.0517458	IGSF8	3.20676	CD58	0.044829	DDR1	4.07448
PTPRJ	0.0517397	ITGA4	3.20153	JAG1	0.0444761	CD36	4.01381
FUT4	0.0500935	BCAM	3.15184	TEK	0.0414781	TNFRSF21	4.00948
CD302	0.0485141	CD27	3.1045	TNFRSF10D	0.0392593	NECTIN3	3.91391
IGSF8	0.0422201	MUC1	3.07224	ITGA4	0.0380414	JAG1	3.89694
TNFRSF1B	0.0420487	BMPR1A	2.99826	FUT4	0.0380137	IL17RA	3.87166
MCAM	0.0380193	NECTIN3	2.92731	TNFRSF14	0.0363425	ITGA6	3.87145
CD7	0.0362691	GP1BB	2.89004	S1PR1	0.0329668	PTPRJ	3.84337
S1PR1	0.0357881	FGFR4	2.84579	SELPLG	0.0320299	GP1BB	3.7449
ICAM1	0.0355708	ITGA2	2.7857	ICAM2	0.0315822	MUC1	3.72135
ITGA6	0.0344517	ACKR1	2.75794	CD40	0.0310336	MELTF	3.71987
IL18R1	0.0341006	IL1R2	2.72438	IFITM1	0.0285461	BTN3A1	3.64209

## Sheet: Table S3
Table S3. CD genes ranked by percentage of cells expressed the genes (at least one UMI).
WJMSCs		ADMSCs
Gene Name	Percentage	Gene name	Percentage
ITGB1	1	ITGB1	1
CD63	1	CD63	0.999923
CD59	0.999354	CD59	0.999729
TNFRSF12A	0.999354	CD44	0.99969
MME	0.998223	CD99	0.999458
ATP1B3	0.995961	TNFRSF12A	0.99791
THY1	0.995961	ENG	0.997717
CD99	0.995637	CD151	0.996594
IL6ST	0.994022	CD81	0.99404
TFRC	0.992729	CD248	0.99044
CD44	0.992083	LRP1	0.990092
CDH2	0.990144	ALCAM	0.986648
GYPC	0.989982	BSG	0.982119
BSG	0.986266	ANPEP	0.978365
CD151	0.984973	NT5E	0.971863
PLAUR	0.984327	CD164	0.967954
TNFRSF1A	0.977218	THY1	0.967374
ITGAE	0.976894	ITGA5	0.966638
LAMP1	0.972047	ITGAE	0.966522
FGFR1	0.965746	ATP1B3	0.955995
ALCAM	0.965261	LAMP1	0.948642
CD164	0.962191	NRP1	0.940514
ITGA2	0.960898	IL6ST	0.939082
NRP1	0.960737	TNFRSF1A	0.928942
PRNP	0.959606	MRC2	0.925536
CD81	0.950234	GYPC	0.902431
F3	0.939085	CDH2	0.899721
SLC44A1	0.92519	PDGFRB	0.884782
CD320	0.917273	FGFR1	0.872475
PDGFRA	0.914687	ADAM10	0.87143
SLC7A5	0.912587	SEMA7A	0.871352
NT5E	0.910971	ITGAV	0.84279
ITGA5	0.909194	TFRC	0.836713
MRC2	0.899984	CD276	0.827541
ENG	0.885603	PDGFRA	0.820729
LAMP2	0.874455	LAMP2	0.800217
ITGAV	0.867507	CD320	0.795611
HMMR	0.863629	CD47	0.788258
CD47	0.849087	IL13RA2	0.77328
PVR	0.847633	SLC7A5	0.753851
IGF1R	0.843432	SDC2	0.748046
ADAM10	0.84327	PRNP	0.742705
LRP1	0.841655	SIRPA	0.706866
IL1R1	0.836161	IL1R1	0.701525
CD46	0.834868	PROCR	0.699125
CD276	0.819034	PLAUR	0.693668
ANPEP	0.816287	SDC1	0.680509
IGF2R	0.81354	CD68	0.676871
ADAM17	0.75618	MME	0.666809
IL13RA1	0.753434	F3	0.636969
TNFRSF10B	0.75004	CD109	0.629731
IL10RB	0.736953	IL13RA1	0.620211
CD55	0.722249	SLC44A1	0.614483
ITGA1	0.715624	IGF2R	0.609296
PDGFRB	0.697689	THBD	0.597918
CD109	0.688641	FAS	0.596563
LIFR	0.680239	PVR	0.581198
ITGA3	0.673291	ICAM3	0.55639
PROCR	0.67216	IL10RB	0.553719
CD82	0.660042	ADGRE5	0.546017
SIRPA	0.640491	CD46	0.54594
IL4R	0.637421	ITGA3	0.49164
TNFRSF10D	0.627565	IL17RA	0.473566
FAS	0.612377	PI16	0.452705
ICAM3	0.606075	BST1	0.447906
CD200	0.602197	ADAM17	0.446861
CDCP1	0.595734	CD9	0.440901
ITGA4	0.59428	CD55	0.439895
IFNGR1	0.586848	IGF1R	0.434747
IL17RA	0.586686	TNFRSF10B	0.433586
BMPR1A	0.548231	CD36	0.414003
IL7R	0.534497	IL7R	0.408159
CD248	0.534335	ERBB2	0.383853
DPP4	0.531104	BMPR1A	0.379015
ERBB2	0.489255	FZD4	0.374797
SDC1	0.471805	INSR	0.357264
TNFRSF21	0.469704	IL4R	0.31682
ADGRE5	0.429956	DPP4	0.315698
CD9	0.427856	PTGFRN	0.310512
CD68	0.415253	PTPRJ	0.310202
SDC2	0.389077	HMMR	0.304551
SEMA7A	0.378736	ITGA1	0.297275
CD58	0.334949	IFNGR1	0.294373
PTGFRN	0.332849	ITGA2	0.286477
INSR	0.292293	CD82	0.284194
PDCD1LG2	0.276458	CD302	0.255631
PTPRJ	0.276135	ITGA6	0.251103
NCAM1	0.270641	LIFR	0.248316
FUT4	0.269026	CD58	0.195294
CD302	0.250444	JAG1	0.174743
TNFRSF10A	0.250121	TEK	0.174085
IGSF8	0.229116	FUT4	0.173736
IL13RA2	0.217321	TNFRSF10D	0.171569
TNFRSF1B	0.209081	TNFRSF14	0.165647
S1PR1	0.184198	ITGA4	0.165609
BTN3A1	0.174342	SELPLG	0.148657
IL18R1	0.169333	CD40	0.141187
ICAM1	0.166586	S1PR1	0.13724
MCAM	0.16594	ICAM2	0.136427
CD40	0.165132	IFITM1	0.127641
BST1	0.163839	MUC1	0.123539
ITGA6	0.152367	DDR1	0.121643
CD7	0.143965	BMPR1B	0.118624
ITGB3	0.14041	TLR4	0.116263
BCAM	0.129262	ACE	0.113283
KDR	0.128615	PDCD1LG2	0.112625
LEPR	0.127969	IGSF8	0.105581
TEK	0.12603	BTN3A1	0.102446
CD83	0.120536	IL15RA	0.0948603
CD274	0.109388	LEPR	0.0909513
DDR1	0.109064	TNFRSF1B	0.0845267
BST2	0.102117	IL21R	0.0836365
IL15RA	0.0948457	TNFRSF10A	0.0816627
EVI2B	0.0914526	ITGB3	0.0775989
TLR6	0.09016	TNFRSF21	0.0689295
FZD4	0.0893521	IL6R	0.0661816
JAG1	0.0819195	CDCP1	0.0655236
IL1R2	0.0804653	BCAM	0.0654462
CD1D	0.0740023	MCAM	0.0628145
MUC1	0.0735175	TNFRSF11A	0.0624661
F11R	0.0706091	CD24	0.0495394
SELPLG	0.0677008	PSG1	0.0479139
TNFSF4	0.0662466	BST2	0.0470238
FGFR4	0.061884	NGFR	0.0409861
THBD	0.0612377	TLR3	0.0353356
VCAM1	0.0465342	FGFR3	0.0347937
ADGRE2	0.0449184	CD72	0.0327812
TLR3	0.0441105	ICAM1	0.0318136
LILRB3	0.0436258	CD70	0.0311557
CSF1R	0.0428179	TNFSF13B	0.0304203
TNFSF13B	0.0424947	FCGR2A	0.0291431
IFITM1	0.0392632	RHCE	0.0282917
ABCG2	0.0360317	IL1R2	0.0229894
PLXNC1	0.0347391	CD274	0.0227959
CD226	0.0326386	CD83	0.0226798
SEMA4D	0.0297302	CSF1R	0.0222153
ICOSLG	0.0289223	KIT	0.0220992
FZD9	0.0281144	LAG3	0.0210543
TREM1	0.025206	PLXNC1	0.0189643
FGFR2	0.0250444	FGFR2	0.0156359
ADAM8	0.0248829	TLR6	0.0147844
GP1BA	0.0248829	CD226	0.0142813
TNFRSF14	0.024075	ITGB2	0.0142813
CD24	0.021005	CCR7	0.0140104
IL21R	0.0192277	C5AR1	0.013933
ACE	0.0190661	TNFRSF10C	0.0136233
ART4	0.0189045	CLEC4A	0.013275
BMPR1B	0.0187429	L1CAM	0.0131589
LAIR1	0.0182582	LILRB3	0.0121526
LAG3	0.0180966	TNFRSF13C	0.011843
ITGB4	0.0174503	EVI2B	0.0111464
TNFRSF13C	0.0171272	ITGB4	0.0109142
ICAM4	0.0166424	FZD9	0.0108755
CLEC4A	0.0163193	CD79A	0.0106819
CD74	0.0145419	TNFSF4	0.00940475
CD4	0.0145419	CD27	0.00940475
CD96	0.0143804	CD22	0.00928864
CD27	0.0135725	CD79B	0.00894032
KLRD1	0.0124414	CD34	0.00890162
CEACAM1	0.0122799	F11R	0.00878551
FGFR3	0.0119567	JAM2	0.0087081
TNFRSF10C	0.0119567	GGT1	0.00812756
LAMP3	0.0117951	ADAM8	0.00692778
IL6R	0.011472	KLRD1	0.00646335
C5AR1	0.0106641	CXCR5	0.00623113
CD79A	0.0103409	MSR1	0.00615373
TLR1	0.0100178	ABCG2	0.00607632
CSF2RA	0.00937147	CD14	0.00607632
ENTPD1	0.00937147	CD74	0.005728
CD160	0.00920989	EPCAM	0.00565059
CD37	0.00904831	ENPEP	0.00549578
JAM2	0.00904831	CDH1	0.00514746
MSR1	0.00872516	CD177	0.00495394
LY9	0.008402	CDH5	0.00468303
RHCE	0.00807885	CD300C	0.0043734
GGT1	0.00807885	CEACAM1	0.00406378
CD14	0.00759412	ENTPD1	0.00398638
CD72	0.00759412	SEMA4D	0.00387027
SLAMF7	0.00694781	CD52	0.00359935
CXCR5	0.00662466	FGFR4	0.00352194
FCRL2	0.00646308	TREM1	0.00352194
CD247	0.00646308	TNFRSF4	0.00336713
TNFRSF9	0.00613993	CD160	0.00332843
CSF3R	0.00613993	CD7	0.00305751
SPN	0.00597835	TNFSF10	0.00301881
CCR6	0.00581677	IL18R1	0.002864
IL3RA	0.00517046	TNFRSF9	0.0028253
EPCAM	0.00500889	CD93	0.0028253
CCR7	0.00500889	PECAM1	0.00274789
TNFRSF11A	0.00484731	ICOSLG	0.00267049
ACKR1	0.00452416	RHD	0.00263178
LILRA2	0.00452416	SIRPB1	0.00232216
TLR4	0.00436258	TLR1	0.00220605
CCR4	0.004201	CSF2RA	0.00205124
CD33	0.004201	ADGRE2	0.00193513
CD84	0.00403942	TNFRSF18	0.00185773
IGLL1	0.00371627	MST1R	0.00181903
RHD	0.00339312	NCAM1	0.00181903
ITGA2B	0.00339312	CCR1	0.00174162
ICAM2	0.00339312	CD1D	0.00166422
PSG1	0.00339312	TSPAN7	0.00158681
TNFRSF4	0.00323154	TNFRSF8	0.0015094
CD34	0.00323154	CRTAM	0.0015094
ENPEP	0.00323154	CD4	0.0015094
TSPAN7	0.00306996	SELL	0.0014707
PECAM1	0.00306996	CD200	0.0014707
TNFSF14	0.00306996	ITGAX	0.0013933
CD36	0.00290839	ENPP3	0.00131589
SIRPB1	0.00290839	LAIR1	0.00131589
CLEC4M	0.00290839	ICAM4	0.00127719
TLR10	0.00274681	ITGA2B	0.00123849
TLR2	0.00274681	CSF2RB	0.00123849
SLC4A1	0.00274681	CXCR4	0.00116108
FCAR	0.00258523	LY75	0.00116108
ALK	0.00242365	KDR	0.00116108
CD163	0.00242365	GP1BA	0.00116108
ITGAL	0.00226208	PTPRC	0.00100627
TNFSF10	0.0021005	TNFRSF17	0.000967567
CR1	0.00177735	CD247	0.000928864
CRTAM	0.00177735	NCR3	0.000928864
KLRC1	0.00177735	LAMP3	0.000851459
TNFRSF8	0.00161577	FZD10	0.000851459
LY75	0.00161577	SLAMF8	0.000812756
L1CAM	0.00161577	CD37	0.000812756
NGFR	0.00145419	ABCB1	0.000774054
CD22	0.00145419	MRC1	0.000735351
SLAMF8	0.00129262	CD163	0.000735351
MST1R	0.00129262	IL2RB	0.000735351
TNFSF11	0.00129262	CD101	0.000696648
CD101	0.00113104	CD96	0.000657946
CD38	0.00113104	SLC4A1	0.000657946
TNFRSF17	0.00113104	TNFSF14	0.000657946
LILRB5	0.00113104	CD38	0.000541838
PTGDR2	0.000969462	ITGAL	0.000541838
CD93	0.000969462	IL3RA	0.000503135
IL9R	0.000807885	IL12RB1	0.000503135
IL10RA	0.000807885	CD53	0.00042573
IL12RB1	0.000807885	CD80	0.00042573
TNFRSF18	0.000646308	CCR6	0.00042573
FCGR2A	0.000646308	SIGLEC9	0.00042573
SELL	0.000646308	GYPB	0.000387027
IL18RAP	0.000646308	KLRC1	0.000387027
PI16	0.000646308	CSF3R	0.000348324
KEL	0.000646308	BTLA	0.000348324
ITGAX	0.000646308	LILRA2	0.000348324
SLAMF6	0.000484731	CD3D	0.000309621
FASLG	0.000484731	CD69	0.000309621
GP5	0.000484731	TNFSF11	0.000309621
ENPP3	0.000484731	CD48	0.000270919
CD3G	0.000484731	PTGDR2	0.000270919
KLRK1	0.000484731	ART4	0.000270919
CD70	0.000484731	FCGR2B	0.000232216
CD177	0.000484731	CD8A	0.000232216
LILRB1	0.000484731	TLR2	0.000232216
IL2RB	0.000484731	TNFSF13	0.000232216
CD48	0.000323154	CD209	0.000232216
CD8A	0.000323154	LILRB5	0.000232216
CXCR2	0.000323154	CD84	0.000193513
BTLA	0.000323154	FCGR3A	0.000193513
GYPB	0.000323154	CTLA4	0.000193513
CD180	0.000323154	KEL	0.000193513
NCR3	0.000323154	IL2RG	0.000193513
CDH1	0.000323154	IL9R	0.000193513
TNFSF13	0.000323154	IL10RA	0.000193513
CD79B	0.000323154	KLRC2	0.000193513
CEACAM5	0.000323154	SIGLEC1	0.000193513
ITGB2	0.000323154	SLAMF6	0.000154811
CD52	0.000161577	ALK	0.000154811
MPL	0.000161577	CD28	0.000154811
CD1A	0.000161577	TLR10	0.000154811
SLAMF1	0.000161577	CD6	0.000154811
CD28	0.000161577	CLEC7A	0.000154811
CXCR6	0.000161577	CD19	0.000154811
CD80	0.000161577	ICOS	0.000116108
KIT	0.000161577	CCR4	0.000116108
ABCB1	0.000161577	GP5	0.000116108
KLRC2	0.000161577	PROM1	0.000116108
CD19	0.000161577	CD180	0.000116108
CD300E	0.000161577	KLRB1	0.000116108
FCER2	0.000161577	CLEC12A	0.000116108
CD209	0.000161577	FCER2	0.000116108
CEACAM8	0.000161577	CD33	0.000116108
SIGLEC9	0.000161577	LILRB1	0.000116108
SIGLEC7	0.000161577	VCAM1	7.74054e-05
LILRA1	0.000161577	CD2	7.74054e-05
NCR1	0.000161577	FCGR1A	7.74054e-05
CD53	0	FCRL2	7.74054e-05
CD2	0	ACKR1	7.74054e-05
FCGR1A	0	FASLG	7.74054e-05
FCRL5	0	CCR5	7.74054e-05
FCRL4	0	TLR9	7.74054e-05
FCRL3	0	TLR8	7.74054e-05
FCRL1	0	ITGAD	7.74054e-05
CD1C	0	CD300A	7.74054e-05
CD1B	0	SIGLEC7	7.74054e-05
CD1E	0	LILRB4	7.74054e-05
CD244	0	NCR1	7.74054e-05
FCGR3A	0	FCRL4	3.87027e-05
FCGR3B	0	LY9	3.87027e-05
FCGR2B	0	CR1	3.87027e-05
SELP	0	IL18RAP	3.87027e-05
SELE	0	IL5RA	3.87027e-05
PTPRC	0	CXCR6	3.87027e-05
FCAMR	0	CD40LG	3.87027e-05
CR2	0	TNFSF8	3.87027e-05
CD207	0	CD3E	3.87027e-05
CD8B	0	CD3G	3.87027e-05
CXCR4	0	B3GAT1	3.87027e-05
CTLA4	0	KLRK1	3.87027e-05
ICOS	0	ITGAM	3.87027e-05
CXCR1	0	TNFRSF13B	3.87027e-05
PDCD1	0	LILRA6	3.87027e-05
IL5RA	0	LILRB2	3.87027e-05
CCR8	0	MPL	0
CCR9	0	FCRL5	0
CCR3	0	FCRL3	0
CCR1	0	FCRL1	0
CCR2	0	CD1A	0
CCR5	0	CD1C	0
TLR9	0	CD1B	0
CD86	0	CD1E	0
GP9	0	SLAMF1	0
PROM1	0	SLAMF7	0
GYPA	0	CD244	0
HAVCR1	0	FCGR3B	0
NCR2	0	SELP	0
RHAG	0	SELE	0
TLR8	0	FCAMR	0
IL2RG	0	CR2	0
CXCR3	0	CD207	0
CD40LG	0	CD8B	0
TNFSF8	0	CXCR2	0
ART1	0	CXCR1	0
MS4A1	0	PDCD1	0
CD6	0	CCR8	0
CD5	0	CCR9	0
CD3E	0	CCR3	0
CD3D	0	CCR2	0
B3GAT1	0	CD86	0
IL2RA	0	GP9	0
MRC1	0	GYPA	0
CLEC4C	0	HAVCR1	0
CLEC4D	0	NCR2	0
KLRB1	0	RHAG	0
CD69	0	CXCR3	0
CLEC12A	0	ART1	0
CLEC9A	0	MS4A1	0
CLEC7A	0	CD5	0
FZD10	0	IL2RA	0
FLT3	0	CLEC4C	0
ITGAM	0	CLEC4D	0
ITGAD	0	CLEC9A	0
CDH5	0	FLT3	0
CLEC10A	0	SPN	0
TNFRSF13B	0	CLEC10A	0
CD300A	0	CD300E	0
CD300C	0	SIRPG	0
SIRPG	0	FUT3	0
SIGLEC1	0	CLEC4M	0
FUT3	0	CEACAM5	0
CEACAM6	0	CEACAM6	0
CEACAM3	0	CEACAM3	0
SIGLEC6	0	CEACAM8	0
SIGLEC5	0	SIGLEC6	0
LILRA6	0	SIGLEC5	0
LILRB2	0	LILRA5	0
LILRA5	0	LILRA4	0
LILRA4	0	LAIR2	0
LAIR2	0	LILRA1	0
LILRB4	0	KIR3DL3	0
KIR3DL3	0	KIR2DL3	0
KIR2DL3	0	KIR2DL1	0
KIR2DL1	0	KIR2DL4	0
KIR2DL4	0	KIR3DL1	0
KIR3DL1	0	KIR3DL2	0
KIR3DL2	0	FCAR	0
GP1BB	0	GP1BB	0
VPREB1	0	VPREB1	0
CSF2RB	0	IGLL1	0

## Sheet: Table S4
Table S4. List of HVGs identified in WJMSCs.
Gene stable ID	Gene name	Gene description
ENSG00000003436	TFPI	tissue factor pathway inhibitor [Source:HGNC Symbol;Acc:HGNC:11760]
ENSG00000003989	SLC7A2	solute carrier family 7 member 2 [Source:HGNC Symbol;Acc:HGNC:11060]
ENSG00000004776	HSPB6	heat shock protein family B (small) member 6 [Source:HGNC Symbol;Acc:HGNC:26511]
ENSG00000004799	PDK4	pyruvate dehydrogenase kinase 4 [Source:HGNC Symbol;Acc:HGNC:8812]
ENSG00000005020	SKAP2	src kinase associated phosphoprotein 2 [Source:HGNC Symbol;Acc:HGNC:15687]
ENSG00000008394	MGST1	microsomal glutathione S-transferase 1 [Source:HGNC Symbol;Acc:HGNC:7061]
ENSG00000010438	PRSS3	serine protease 3 [Source:HGNC Symbol;Acc:HGNC:9486]
ENSG00000011465	DCN	decorin [Source:HGNC Symbol;Acc:HGNC:2705]
ENSG00000013297	CLDN11	claudin 11 [Source:HGNC Symbol;Acc:HGNC:8514]
ENSG00000013588	GPRC5A	G protein-coupled receptor class C group 5 member A [Source:HGNC Symbol;Acc:HGNC:9836]
ENSG00000017483	SLC38A5	solute carrier family 38 member 5 [Source:HGNC Symbol;Acc:HGNC:18070]
ENSG00000018408	WWTR1	WW domain containing transcription regulator 1 [Source:HGNC Symbol;Acc:HGNC:24042]
ENSG00000019991	HGF	hepatocyte growth factor [Source:HGNC Symbol;Acc:HGNC:4893]
ENSG00000021645	NRXN3	neurexin 3 [Source:HGNC Symbol;Acc:HGNC:8010]
ENSG00000022267	FHL1	four and a half LIM domains 1 [Source:HGNC Symbol;Acc:HGNC:3702]
ENSG00000023608	SNAPC1	small nuclear RNA activating complex polypeptide 1 [Source:HGNC Symbol;Acc:HGNC:11134]
ENSG00000026025	VIM	vimentin [Source:HGNC Symbol;Acc:HGNC:12692]
ENSG00000026508	CD44	CD44 molecule (Indian blood group) [Source:HGNC Symbol;Acc:HGNC:1681]
ENSG00000028277	POU2F2	POU class 2 homeobox 2 [Source:HGNC Symbol;Acc:HGNC:9213]
ENSG00000029993	HMGB3	high mobility group box 3 [Source:HGNC Symbol;Acc:HGNC:5004]
ENSG00000034510	TMSB10	thymosin beta 10 [Source:HGNC Symbol;Acc:HGNC:11879]
ENSG00000038427	VCAN	versican [Source:HGNC Symbol;Acc:HGNC:2464]
ENSG00000040275	SPDL1	spindle apparatus coiled-coil protein 1 [Source:HGNC Symbol;Acc:HGNC:26010]
ENSG00000041982	TNC	tenascin C [Source:HGNC Symbol;Acc:HGNC:5318]
ENSG00000044574	HSPA5	heat shock protein family A (Hsp70) member 5 [Source:HGNC Symbol;Acc:HGNC:5238]
ENSG00000048540	LMO3	LIM domain only 3 [Source:HGNC Symbol;Acc:HGNC:6643]
ENSG00000049192	ADAMTS6	ADAM metallopeptidase with thrombospondin type 1 motif 6 [Source:HGNC Symbol;Acc:HGNC:222]
ENSG00000050405	LIMA1	LIM domain and actin binding 1 [Source:HGNC Symbol;Acc:HGNC:24636]
ENSG00000051108	HERPUD1	homocysteine inducible ER protein with ubiquitin like domain 1 [Source:HGNC Symbol;Acc:HGNC:13744]
ENSG00000051523	CYBA	cytochrome b-245 alpha chain [Source:HGNC Symbol;Acc:HGNC:2577]
ENSG00000052749	RRP12	ribosomal RNA processing 12 homolog [Source:HGNC Symbol;Acc:HGNC:29100]
ENSG00000052802	MSMO1	methylsterol monooxygenase 1 [Source:HGNC Symbol;Acc:HGNC:10545]
ENSG00000057019	DCBLD2	discoidin, CUB and LCCL domain containing 2 [Source:HGNC Symbol;Acc:HGNC:24627]
ENSG00000057657	PRDM1	PR/SET domain 1 [Source:HGNC Symbol;Acc:HGNC:9346]
ENSG00000060718	COL11A1	collagen type XI alpha 1 chain [Source:HGNC Symbol;Acc:HGNC:2186]
ENSG00000062716	VMP1	vacuole membrane protein 1 [Source:HGNC Symbol;Acc:HGNC:29559]
ENSG00000064042	LIMCH1	LIM and calponin homology domains 1 [Source:HGNC Symbol;Acc:HGNC:29191]
ENSG00000064393	HIPK2	homeodomain interacting protein kinase 2 [Source:HGNC Symbol;Acc:HGNC:14402]
ENSG00000065308	TRAM2	translocation associated membrane protein 2 [Source:HGNC Symbol;Acc:HGNC:16855]
ENSG00000065534	MYLK	myosin light chain kinase [Source:HGNC Symbol;Acc:HGNC:7590]
ENSG00000065809	FAM107B	family with sequence similarity 107 member B [Source:HGNC Symbol;Acc:HGNC:23726]
ENSG00000066279	ASPM	abnormal spindle microtubule assembly [Source:HGNC Symbol;Acc:HGNC:19048]
ENSG00000067082	KLF6	Kruppel like factor 6 [Source:HGNC Symbol;Acc:HGNC:2235]
ENSG00000067715	SYT1	synaptotagmin 1 [Source:HGNC Symbol;Acc:HGNC:11509]
ENSG00000069011	PITX1	paired like homeodomain 1 [Source:HGNC Symbol;Acc:HGNC:9004]
ENSG00000069399	BCL3	BCL3, transcription coactivator [Source:HGNC Symbol;Acc:HGNC:998]
ENSG00000069482	GAL	galanin and GMAP prepropeptide [Source:HGNC Symbol;Acc:HGNC:4114]
ENSG00000070961	ATP2B1	ATPase plasma membrane Ca2+ transporting 1 [Source:HGNC Symbol;Acc:HGNC:814]
ENSG00000071282	LMCD1	LIM and cysteine rich domains 1 [Source:HGNC Symbol;Acc:HGNC:6633]
ENSG00000072501	SMC1A	structural maintenance of chromosomes 1A [Source:HGNC Symbol;Acc:HGNC:11111]
ENSG00000073756	PTGS2	prostaglandin-endoperoxide synthase 2 [Source:HGNC Symbol;Acc:HGNC:9605]
ENSG00000074410	CA12	carbonic anhydrase 12 [Source:HGNC Symbol;Acc:HGNC:1371]
ENSG00000074416	MGLL	monoglyceride lipase [Source:HGNC Symbol;Acc:HGNC:17038]
ENSG00000074590	NUAK1	NUAK family kinase 1 [Source:HGNC Symbol;Acc:HGNC:14311]
ENSG00000075218	GTSE1	G2 and S-phase expressed 1 [Source:HGNC Symbol;Acc:HGNC:13698]
ENSG00000075223	SEMA3C	semaphorin 3C [Source:HGNC Symbol;Acc:HGNC:10725]
ENSG00000075624	ACTB	actin beta [Source:HGNC Symbol;Acc:HGNC:132]
ENSG00000076706	AP002956.1	melanoma cell adhesion molecule [Source:NCBI gene;Acc:4162]
ENSG00000077684	JADE1	jade family PHD finger 1 [Source:HGNC Symbol;Acc:HGNC:30027]
ENSG00000078401	EDN1	endothelin 1 [Source:HGNC Symbol;Acc:HGNC:3176]
ENSG00000079102	RUNX1T1	RUNX1 translocation partner 1 [Source:HGNC Symbol;Acc:HGNC:1535]
ENSG00000079308	TNS1	tensin 1 [Source:HGNC Symbol;Acc:HGNC:11973]
ENSG00000080823	MOK	MOK protein kinase [Source:HGNC Symbol;Acc:HGNC:9833]
ENSG00000080824	HSP90AA1	heat shock protein 90 alpha family class A member 1 [Source:HGNC Symbol;Acc:HGNC:5253]
ENSG00000081041	CXCL2	C-X-C motif chemokine ligand 2 [Source:HGNC Symbol;Acc:HGNC:4603]
ENSG00000084207	GSTP1	glutathione S-transferase pi 1 [Source:HGNC Symbol;Acc:HGNC:4638]
ENSG00000086061	DNAJA1	DnaJ heat shock protein family (Hsp40) member A1 [Source:HGNC Symbol;Acc:HGNC:5229]
ENSG00000086062	B4GALT1	beta-1,4-galactosyltransferase 1 [Source:HGNC Symbol;Acc:HGNC:924]
ENSG00000087086	FTL	ferritin light chain [Source:HGNC Symbol;Acc:HGNC:3999]
ENSG00000087116	ADAMTS2	ADAM metallopeptidase with thrombospondin type 1 motif 2 [Source:HGNC Symbol;Acc:HGNC:218]
ENSG00000087245	MMP2	matrix metallopeptidase 2 [Source:HGNC Symbol;Acc:HGNC:7166]
ENSG00000087303	NID2	nidogen 2 [Source:HGNC Symbol;Acc:HGNC:13389]
ENSG00000087586	AURKA	aurora kinase A [Source:HGNC Symbol;Acc:HGNC:11393]
ENSG00000091844	RGS17	regulator of G protein signaling 17 [Source:HGNC Symbol;Acc:HGNC:14088]
ENSG00000091972	CD200	CD200 molecule [Source:HGNC Symbol;Acc:HGNC:7203]
ENSG00000091986	CCDC80	coiled-coil domain containing 80 [Source:HGNC Symbol;Acc:HGNC:30649]
ENSG00000092841	MYL6	myosin light chain 6 [Source:HGNC Symbol;Acc:HGNC:7587]
ENSG00000092969	TGFB2	transforming growth factor beta 2 [Source:HGNC Symbol;Acc:HGNC:11768]
ENSG00000095752	IL11	interleukin 11 [Source:HGNC Symbol;Acc:HGNC:5966]
ENSG00000099194	SCD	stearoyl-CoA desaturase [Source:HGNC Symbol;Acc:HGNC:10571]
ENSG00000099337	KCNK6	potassium two pore domain channel subfamily K member 6 [Source:HGNC Symbol;Acc:HGNC:6281]
ENSG00000099860	GADD45B	growth arrest and DNA damage inducible beta [Source:HGNC Symbol;Acc:HGNC:4096]
ENSG00000100097	LGALS1	galectin 1 [Source:HGNC Symbol;Acc:HGNC:6561]
ENSG00000100234	TIMP3	TIMP metallopeptidase inhibitor 3 [Source:HGNC Symbol;Acc:HGNC:11822]
ENSG00000100292	HMOX1	heme oxygenase 1 [Source:HGNC Symbol;Acc:HGNC:5013]
ENSG00000100316	RPL3	ribosomal protein L3 [Source:HGNC Symbol;Acc:HGNC:10332]
ENSG00000100592	DAAM1	dishevelled associated activator of morphogenesis 1 [Source:HGNC Symbol;Acc:HGNC:18142]
ENSG00000100739	BDKRB1	bradykinin receptor B1 [Source:HGNC Symbol;Acc:HGNC:1029]
ENSG00000100906	NFKBIA	NFKB inhibitor alpha [Source:HGNC Symbol;Acc:HGNC:7797]
ENSG00000100941	PNN	pinin, desmosome associated protein [Source:HGNC Symbol;Acc:HGNC:9162]
ENSG00000101311	FERMT1	fermitin family member 1 [Source:HGNC Symbol;Acc:HGNC:15889]
ENSG00000101335	MYL9	myosin light chain 9 [Source:HGNC Symbol;Acc:HGNC:15754]
ENSG00000101447	FAM83D	family with sequence similarity 83 member D [Source:HGNC Symbol;Acc:HGNC:16122]
ENSG00000101608	MYL12A	myosin light chain 12A [Source:HGNC Symbol;Acc:HGNC:16701]
ENSG00000101911	PRPS2	phosphoribosyl pyrophosphate synthetase 2 [Source:HGNC Symbol;Acc:HGNC:9465]
ENSG00000101955	SRPX	sushi repeat containing protein X-linked [Source:HGNC Symbol;Acc:HGNC:11309]
ENSG00000102265	TIMP1	TIMP metallopeptidase inhibitor 1 [Source:HGNC Symbol;Acc:HGNC:11820]
ENSG00000102409	BEX4	brain expressed X-linked 4 [Source:HGNC Symbol;Acc:HGNC:25475]
ENSG00000102755	FLT1	fms related tyrosine kinase 1 [Source:HGNC Symbol;Acc:HGNC:3763]
ENSG00000102802	MEDAG	mesenteric estrogen dependent adipogenesis [Source:HGNC Symbol;Acc:HGNC:25926]
ENSG00000102804	TSC22D1	TSC22 domain family member 1 [Source:HGNC Symbol;Acc:HGNC:16826]
ENSG00000103145	HCFC1R1	host cell factor C1 regulator 1 [Source:HGNC Symbol;Acc:HGNC:21198]
ENSG00000103196	CRISPLD2	cysteine rich secretory protein LCCL domain containing 2 [Source:HGNC Symbol;Acc:HGNC:25248]
ENSG00000103241	FOXF1	forkhead box F1 [Source:HGNC Symbol;Acc:HGNC:3809]
ENSG00000103257	SLC7A5	solute carrier family 7 member 5 [Source:HGNC Symbol;Acc:HGNC:11063]
ENSG00000103485	QPRT	quinolinate phosphoribosyltransferase [Source:HGNC Symbol;Acc:HGNC:9755]
ENSG00000103489	XYLT1	xylosyltransferase 1 [Source:HGNC Symbol;Acc:HGNC:15516]
ENSG00000103490	PYCARD	PYD and CARD domain containing [Source:HGNC Symbol;Acc:HGNC:16608]
ENSG00000103888	CEMIP	cell migration inducing hyaluronidase 1 [Source:HGNC Symbol;Acc:HGNC:29213]
ENSG00000104321	TRPA1	transient receptor potential cation channel subfamily A member 1 [Source:HGNC Symbol;Acc:HGNC:497]
ENSG00000104332	SFRP1	secreted frizzled related protein 1 [Source:HGNC Symbol;Acc:HGNC:10776]
ENSG00000104368	PLAT	plasminogen activator, tissue type [Source:HGNC Symbol;Acc:HGNC:9051]
ENSG00000104415	CCN4	cellular communication network factor 4 [Source:HGNC Symbol;Acc:HGNC:12769]
ENSG00000104419	NDRG1	N-myc downstream regulated 1 [Source:HGNC Symbol;Acc:HGNC:7679]
ENSG00000104549	SQLE	squalene epoxidase [Source:HGNC Symbol;Acc:HGNC:11279]
ENSG00000104611	SH2D4A	SH2 domain containing 4A [Source:HGNC Symbol;Acc:HGNC:26102]
ENSG00000104722	NEFM	neurofilament medium [Source:HGNC Symbol;Acc:HGNC:7734]
ENSG00000105509	HAS1	hyaluronan synthase 1 [Source:HGNC Symbol;Acc:HGNC:4818]
ENSG00000105538	RASIP1	Ras interacting protein 1 [Source:HGNC Symbol;Acc:HGNC:24716]
ENSG00000105810	CDK6	cyclin dependent kinase 6 [Source:HGNC Symbol;Acc:HGNC:1777]
ENSG00000105825	TFPI2	tissue factor pathway inhibitor 2 [Source:HGNC Symbol;Acc:HGNC:11761]
ENSG00000105971	CAV2	caveolin 2 [Source:HGNC Symbol;Acc:HGNC:1528]
ENSG00000105974	CAV1	caveolin 1 [Source:HGNC Symbol;Acc:HGNC:1527]
ENSG00000106123	EPHB6	EPH receptor B6 [Source:HGNC Symbol;Acc:HGNC:3396]
ENSG00000106366	SERPINE1	serpin family E member 1 [Source:HGNC Symbol;Acc:HGNC:8583]
ENSG00000106484	MEST	mesoderm specific transcript [Source:HGNC Symbol;Acc:HGNC:7028]
ENSG00000106537	TSPAN13	tetraspanin 13 [Source:HGNC Symbol;Acc:HGNC:21643]
ENSG00000106624	AEBP1	AE binding protein 1 [Source:HGNC Symbol;Acc:HGNC:303]
ENSG00000106829	TLE4	TLE family member 4, transcriptional corepressor [Source:HGNC Symbol;Acc:HGNC:11840]
ENSG00000106853	PTGR1	prostaglandin reductase 1 [Source:HGNC Symbol;Acc:HGNC:18429]
ENSG00000107562	CXCL12	C-X-C motif chemokine ligand 12 [Source:HGNC Symbol;Acc:HGNC:10672]
ENSG00000107796	ACTA2	actin, alpha 2, smooth muscle, aorta [Source:HGNC Symbol;Acc:HGNC:130]
ENSG00000107984	DKK1	dickkopf WNT signaling pathway inhibitor 1 [Source:HGNC Symbol;Acc:HGNC:2891]
ENSG00000108106	UBE2S	ubiquitin conjugating enzyme E2 S [Source:HGNC Symbol;Acc:HGNC:17895]
ENSG00000108342	CSF3	colony stimulating factor 3 [Source:HGNC Symbol;Acc:HGNC:2438]
ENSG00000108688	CCL7	C-C motif chemokine ligand 7 [Source:HGNC Symbol;Acc:HGNC:10634]
ENSG00000108691	CCL2	C-C motif chemokine ligand 2 [Source:HGNC Symbol;Acc:HGNC:10618]
ENSG00000108821	COL1A1	collagen type I alpha 1 chain [Source:HGNC Symbol;Acc:HGNC:2197]
ENSG00000108846	ABCC3	ATP binding cassette subfamily C member 3 [Source:HGNC Symbol;Acc:HGNC:54]
ENSG00000108960	MMD	monocyte to macrophage differentiation associated [Source:HGNC Symbol;Acc:HGNC:7153]
ENSG00000109193	SULT1E1	sulfotransferase family 1E member 1 [Source:HGNC Symbol;Acc:HGNC:11377]
ENSG00000109321	AREG	amphiregulin [Source:HGNC Symbol;Acc:HGNC:651]
ENSG00000109511	ANXA10	annexin A10 [Source:HGNC Symbol;Acc:HGNC:534]
ENSG00000109861	CTSC	cathepsin C [Source:HGNC Symbol;Acc:HGNC:2528]
ENSG00000109906	ZBTB16	zinc finger and BTB domain containing 16 [Source:HGNC Symbol;Acc:HGNC:12930]
ENSG00000109971	HSPA8	heat shock protein family A (Hsp70) member 8 [Source:HGNC Symbol;Acc:HGNC:5241]
ENSG00000110031	LPXN	leupaxin [Source:HGNC Symbol;Acc:HGNC:14061]
ENSG00000110092	CCND1	cyclin D1 [Source:HGNC Symbol;Acc:HGNC:1582]
ENSG00000110492	MDK	midkine [Source:HGNC Symbol;Acc:HGNC:6972]
ENSG00000110987	BCL7A	BCL7A, BAF complex component [Source:HGNC Symbol;Acc:HGNC:1004]
ENSG00000111057	KRT18	keratin 18 [Source:HGNC Symbol;Acc:HGNC:6430]
ENSG00000111640	GAPDH	glyceraldehyde-3-phosphate dehydrogenase [Source:HGNC Symbol;Acc:HGNC:4141]
ENSG00000111799	COL12A1	collagen type XII alpha 1 chain [Source:HGNC Symbol;Acc:HGNC:2188]
ENSG00000111859	NEDD9	neural precursor cell expressed, developmentally down-regulated 9 [Source:HGNC Symbol;Acc:HGNC:7733]
ENSG00000111907	TPD52L1	TPD52 like 1 [Source:HGNC Symbol;Acc:HGNC:12006]
ENSG00000111912	NCOA7	nuclear receptor coactivator 7 [Source:HGNC Symbol;Acc:HGNC:21081]
ENSG00000112081	SRSF3	serine and arginine rich splicing factor 3 [Source:HGNC Symbol;Acc:HGNC:10785]
ENSG00000112096	SOD2	superoxide dismutase 2 [Source:HGNC Symbol;Acc:HGNC:11180]
ENSG00000112419	PHACTR2	phosphatase and actin regulator 2 [Source:HGNC Symbol;Acc:HGNC:20956]
ENSG00000112559	MDFI	MyoD family inhibitor [Source:HGNC Symbol;Acc:HGNC:6967]
ENSG00000112715	VEGFA	vascular endothelial growth factor A [Source:HGNC Symbol;Acc:HGNC:12680]
ENSG00000112769	LAMA4	laminin subunit alpha 4 [Source:HGNC Symbol;Acc:HGNC:6484]
ENSG00000112773	TENT5A	terminal nucleotidyltransferase 5A [Source:HGNC Symbol;Acc:HGNC:18345]
ENSG00000112902	SEMA5A	semaphorin 5A [Source:HGNC Symbol;Acc:HGNC:10736]
ENSG00000112972	HMGCS1	3-hydroxy-3-methylglutaryl-CoA synthase 1 [Source:HGNC Symbol;Acc:HGNC:5007]
ENSG00000113083	LOX	lysyl oxidase [Source:HGNC Symbol;Acc:HGNC:6664]
ENSG00000113140	SPARC	secreted protein acidic and cysteine rich [Source:HGNC Symbol;Acc:HGNC:11219]
ENSG00000113578	FGF1	fibroblast growth factor 1 [Source:HGNC Symbol;Acc:HGNC:3665]
ENSG00000113657	DPYSL3	dihydropyrimidinase like 3 [Source:HGNC Symbol;Acc:HGNC:3015]
ENSG00000113739	STC2	stanniocalcin 2 [Source:HGNC Symbol;Acc:HGNC:11374]
ENSG00000114251	WNT5A	Wnt family member 5A [Source:HGNC Symbol;Acc:HGNC:12784]
ENSG00000114315	HES1	hes family bHLH transcription factor 1 [Source:HGNC Symbol;Acc:HGNC:5192]
ENSG00000115053	NCL	nucleolin [Source:HGNC Symbol;Acc:HGNC:7667]
ENSG00000115163	CENPA	centromere protein A [Source:HGNC Symbol;Acc:HGNC:1851]
ENSG00000115414	FN1	fibronectin 1 [Source:HGNC Symbol;Acc:HGNC:3778]
ENSG00000115461	IGFBP5	insulin like growth factor binding protein 5 [Source:HGNC Symbol;Acc:HGNC:5474]
ENSG00000115525	ST3GAL5	ST3 beta-galactoside alpha-2,3-sialyltransferase 5 [Source:HGNC Symbol;Acc:HGNC:10872]
ENSG00000115594	IL1R1	interleukin 1 receptor type 1 [Source:HGNC Symbol;Acc:HGNC:5993]
ENSG00000115641	FHL2	four and a half LIM domains 2 [Source:HGNC Symbol;Acc:HGNC:3703]
ENSG00000115738	ID2	inhibitor of DNA binding 2 [Source:HGNC Symbol;Acc:HGNC:5361]
ENSG00000115758	ODC1	ornithine decarboxylase 1 [Source:HGNC Symbol;Acc:HGNC:8109]
ENSG00000115875	SRSF7	serine and arginine rich splicing factor 7 [Source:HGNC Symbol;Acc:HGNC:10789]
ENSG00000115963	RND3	Rho family GTPase 3 [Source:HGNC Symbol;Acc:HGNC:671]
ENSG00000116016	EPAS1	endothelial PAS domain protein 1 [Source:HGNC Symbol;Acc:HGNC:3374]
ENSG00000116062	MSH6	mutS homolog 6 [Source:HGNC Symbol;Acc:HGNC:7329]
ENSG00000116132	PRRX1	paired related homeobox 1 [Source:HGNC Symbol;Acc:HGNC:9142]
ENSG00000116285	ERRFI1	ERBB receptor feedback inhibitor 1 [Source:HGNC Symbol;Acc:HGNC:18185]
ENSG00000116560	SFPQ	splicing factor proline and glutamine rich [Source:HGNC Symbol;Acc:HGNC:10774]
ENSG00000116717	GADD45A	growth arrest and DNA damage inducible alpha [Source:HGNC Symbol;Acc:HGNC:4095]
ENSG00000116729	WLS	Wnt ligand secretion mediator [Source:HGNC Symbol;Acc:HGNC:30238]
ENSG00000116741	RGS2	regulator of G protein signaling 2 [Source:HGNC Symbol;Acc:HGNC:9998]
ENSG00000116774	OLFML3	olfactomedin like 3 [Source:HGNC Symbol;Acc:HGNC:24956]
ENSG00000117152	RGS4	regulator of G protein signaling 4 [Source:HGNC Symbol;Acc:HGNC:10000]
ENSG00000117318	ID3	inhibitor of DNA binding 3, HLH protein [Source:HGNC Symbol;Acc:HGNC:5362]
ENSG00000117394	SLC2A1	solute carrier family 2 member 1 [Source:HGNC Symbol;Acc:HGNC:11005]
ENSG00000117399	CDC20	cell division cycle 20 [Source:HGNC Symbol;Acc:HGNC:1723]
ENSG00000117450	PRDX1	peroxiredoxin 1 [Source:HGNC Symbol;Acc:HGNC:9352]
ENSG00000117525	F3	coagulation factor III, tissue factor [Source:HGNC Symbol;Acc:HGNC:3541]
ENSG00000117594	HSD11B1	hydroxysteroid 11-beta dehydrogenase 1 [Source:HGNC Symbol;Acc:HGNC:5208]
ENSG00000117724	CENPF	centromere protein F [Source:HGNC Symbol;Acc:HGNC:1857]
ENSG00000117877	CD3EAP	CD3e molecule associated protein [Source:HGNC Symbol;Acc:HGNC:24219]
ENSG00000118257	NRP2	neuropilin 2 [Source:HGNC Symbol;Acc:HGNC:8005]
ENSG00000118495	PLAGL1	PLAG1 like zinc finger 1 [Source:HGNC Symbol;Acc:HGNC:9046]
ENSG00000118503	TNFAIP3	TNF alpha induced protein 3 [Source:HGNC Symbol;Acc:HGNC:11896]
ENSG00000118515	SGK1	serum/glucocorticoid regulated kinase 1 [Source:HGNC Symbol;Acc:HGNC:10810]
ENSG00000118523	CCN2	cellular communication network factor 2 [Source:HGNC Symbol;Acc:HGNC:2500]
ENSG00000118526	TCF21	transcription factor 21 [Source:HGNC Symbol;Acc:HGNC:11632]
ENSG00000118971	CCND2	cyclin D2 [Source:HGNC Symbol;Acc:HGNC:1583]
ENSG00000118985	ELL2	elongation factor for RNA polymerase II 2 [Source:HGNC Symbol;Acc:HGNC:17064]
ENSG00000119138	KLF9	Kruppel like factor 9 [Source:HGNC Symbol;Acc:HGNC:1123]
ENSG00000119326	CTNNAL1	catenin alpha like 1 [Source:HGNC Symbol;Acc:HGNC:2512]
ENSG00000119335	SET	SET nuclear proto-oncogene [Source:HGNC Symbol;Acc:HGNC:10760]
ENSG00000119630	PGF	placental growth factor [Source:HGNC Symbol;Acc:HGNC:8893]
ENSG00000119669	IRF2BPL	interferon regulatory factor 2 binding protein like [Source:HGNC Symbol;Acc:HGNC:14282]
ENSG00000119714	GPR68	G protein-coupled receptor 68 [Source:HGNC Symbol;Acc:HGNC:4519]
ENSG00000119900	OGFRL1	opioid growth factor receptor like 1 [Source:HGNC Symbol;Acc:HGNC:21378]
ENSG00000119927	GPAM	glycerol-3-phosphate acyltransferase, mitochondrial [Source:HGNC Symbol;Acc:HGNC:24865]
ENSG00000119938	PPP1R3C	protein phosphatase 1 regulatory subunit 3C [Source:HGNC Symbol;Acc:HGNC:9293]
ENSG00000120129	DUSP1	dual specificity phosphatase 1 [Source:HGNC Symbol;Acc:HGNC:3064]
ENSG00000120708	TGFBI	transforming growth factor beta induced [Source:HGNC Symbol;Acc:HGNC:11771]
ENSG00000120738	EGR1	early growth response 1 [Source:HGNC Symbol;Acc:HGNC:3238]
ENSG00000120885	CLU	clusterin [Source:HGNC Symbol;Acc:HGNC:2095]
ENSG00000121068	TBX2	T-box 2 [Source:HGNC Symbol;Acc:HGNC:11597]
ENSG00000122641	INHBA	inhibin subunit beta A [Source:HGNC Symbol;Acc:HGNC:6066]
ENSG00000122861	PLAU	plasminogen activator, urokinase [Source:HGNC Symbol;Acc:HGNC:9052]
ENSG00000122862	SRGN	serglycin [Source:HGNC Symbol;Acc:HGNC:9361]
ENSG00000122884	P4HA1	prolyl 4-hydroxylase subunit alpha 1 [Source:HGNC Symbol;Acc:HGNC:8546]
ENSG00000123095	BHLHE41	basic helix-loop-helix family member e41 [Source:HGNC Symbol;Acc:HGNC:16617]
ENSG00000123416	TUBA1B	tubulin alpha 1b [Source:HGNC Symbol;Acc:HGNC:18809]
ENSG00000123485	HJURP	Holliday junction recognition protein [Source:HGNC Symbol;Acc:HGNC:25444]
ENSG00000123496	IL13RA2	interleukin 13 receptor subunit alpha 2 [Source:HGNC Symbol;Acc:HGNC:5975]
ENSG00000123572	NRK	Nik related kinase [Source:HGNC Symbol;Acc:HGNC:25391]
ENSG00000123610	TNFAIP6	TNF alpha induced protein 6 [Source:HGNC Symbol;Acc:HGNC:11898]
ENSG00000123689	G0S2	G0/G1 switch 2 [Source:HGNC Symbol;Acc:HGNC:30229]
ENSG00000123975	CKS2	CDC28 protein kinase regulatory subunit 2 [Source:HGNC Symbol;Acc:HGNC:2000]
ENSG00000124145	SDC4	syndecan 4 [Source:HGNC Symbol;Acc:HGNC:10661]
ENSG00000124191	TOX2	TOX high mobility group box family member 2 [Source:HGNC Symbol;Acc:HGNC:16095]
ENSG00000124440	HIF3A	hypoxia inducible factor 3 subunit alpha [Source:HGNC Symbol;Acc:HGNC:15825]
ENSG00000124575	HIST1H1D	histone cluster 1 H1 family member d [Source:HGNC Symbol;Acc:HGNC:4717]
ENSG00000124610	HIST1H1A	histone cluster 1 H1 family member a [Source:HGNC Symbol;Acc:HGNC:4715]
ENSG00000124762	CDKN1A	cyclin dependent kinase inhibitor 1A [Source:HGNC Symbol;Acc:HGNC:1784]
ENSG00000124766	SOX4	SRY-box 4 [Source:HGNC Symbol;Acc:HGNC:11200]
ENSG00000124875	CXCL6	C-X-C motif chemokine ligand 6 [Source:HGNC Symbol;Acc:HGNC:10643]
ENSG00000125148	MT2A	metallothionein 2A [Source:HGNC Symbol;Acc:HGNC:7406]
ENSG00000125266	EFNB2	ephrin B2 [Source:HGNC Symbol;Acc:HGNC:3227]
ENSG00000125384	PTGER2	prostaglandin E receptor 2 [Source:HGNC Symbol;Acc:HGNC:9594]
ENSG00000125398	SOX9	SRY-box 9 [Source:HGNC Symbol;Acc:HGNC:11204]
ENSG00000125740	FOSB	FosB proto-oncogene, AP-1 transcription factor subunit [Source:HGNC Symbol;Acc:HGNC:3797]
ENSG00000125848	FLRT3	fibronectin leucine rich transmembrane protein 3 [Source:HGNC Symbol;Acc:HGNC:3762]
ENSG00000125968	ID1	inhibitor of DNA binding 1, HLH protein [Source:HGNC Symbol;Acc:HGNC:5360]
ENSG00000127528	KLF2	Kruppel like factor 2 [Source:HGNC Symbol;Acc:HGNC:6347]
ENSG00000127920	GNG11	G protein subunit gamma 11 [Source:HGNC Symbol;Acc:HGNC:4403]
ENSG00000128228	SDF2L1	stromal cell derived factor 2 like 1 [Source:HGNC Symbol;Acc:HGNC:10676]
ENSG00000128272	ATF4	activating transcription factor 4 [Source:HGNC Symbol;Acc:HGNC:786]
ENSG00000128340	RAC2	Rac family small GTPase 2 [Source:HGNC Symbol;Acc:HGNC:9802]
ENSG00000128342	LIF	LIF, interleukin 6 family cytokine [Source:HGNC Symbol;Acc:HGNC:6596]
ENSG00000128510	CPA4	carboxypeptidase A4 [Source:HGNC Symbol;Acc:HGNC:15740]
ENSG00000128606	LRRC17	leucine rich repeat containing 17 [Source:HGNC Symbol;Acc:HGNC:16895]
ENSG00000128656	CHN1	chimerin 1 [Source:HGNC Symbol;Acc:HGNC:1943]
ENSG00000128805	ARHGAP22	Rho GTPase activating protein 22 [Source:HGNC Symbol;Acc:HGNC:30320]
ENSG00000129038	LOXL1	lysyl oxidase like 1 [Source:HGNC Symbol;Acc:HGNC:6665]
ENSG00000129116	PALLD	palladin, cytoskeletal associated protein [Source:HGNC Symbol;Acc:HGNC:17068]
ENSG00000129195	PIMREG	PICALM interacting mitotic regulator [Source:HGNC Symbol;Acc:HGNC:25483]
ENSG00000129317	PUS7L	pseudouridine synthase 7 like [Source:HGNC Symbol;Acc:HGNC:25276]
ENSG00000129534	MIS18BP1	MIS18 binding protein 1 [Source:HGNC Symbol;Acc:HGNC:20190]
ENSG00000130066	SAT1	spermidine/spermine N1-acetyltransferase 1 [Source:HGNC Symbol;Acc:HGNC:10540]
ENSG00000130164	LDLR	low density lipoprotein receptor [Source:HGNC Symbol;Acc:HGNC:6547]
ENSG00000130508	PXDN	peroxidasin [Source:HGNC Symbol;Acc:HGNC:14966]
ENSG00000130513	GDF15	growth differentiation factor 15 [Source:HGNC Symbol;Acc:HGNC:30142]
ENSG00000130592	LSP1	lymphocyte specific protein 1 [Source:HGNC Symbol;Acc:HGNC:6707]
ENSG00000130635	COL5A1	collagen type V alpha 1 chain [Source:HGNC Symbol;Acc:HGNC:2209]
ENSG00000130707	ASS1	argininosuccinate synthase 1 [Source:HGNC Symbol;Acc:HGNC:758]
ENSG00000131016	AKAP12	A-kinase anchoring protein 12 [Source:HGNC Symbol;Acc:HGNC:370]
ENSG00000131747	TOP2A	DNA topoisomerase II alpha [Source:HGNC Symbol;Acc:HGNC:11989]
ENSG00000132334	PTPRE	protein tyrosine phosphatase, receptor type E [Source:HGNC Symbol;Acc:HGNC:9669]
ENSG00000132386	SERPINF1	serpin family F member 1 [Source:HGNC Symbol;Acc:HGNC:8824]
ENSG00000132432	SEC61G	Sec61 translocon gamma subunit [Source:HGNC Symbol;Acc:HGNC:18277]
ENSG00000132688	NES	nestin [Source:HGNC Symbol;Acc:HGNC:7756]
ENSG00000132780	NASP	nuclear autoantigenic sperm protein [Source:HGNC Symbol;Acc:HGNC:7644]
ENSG00000132965	ALOX5AP	arachidonate 5-lipoxygenase activating protein [Source:HGNC Symbol;Acc:HGNC:436]
ENSG00000133048	CHI3L1	chitinase 3 like 1 [Source:HGNC Symbol;Acc:HGNC:1932]
ENSG00000133110	POSTN	periostin [Source:HGNC Symbol;Acc:HGNC:16953]
ENSG00000133142	TCEAL4	transcription elongation factor A like 4 [Source:HGNC Symbol;Acc:HGNC:26121]
ENSG00000133169	BEX1	brain expressed X-linked 1 [Source:HGNC Symbol;Acc:HGNC:1036]
ENSG00000133639	BTG1	BTG anti-proliferation factor 1 [Source:HGNC Symbol;Acc:HGNC:1130]
ENSG00000134057	CCNB1	cyclin B1 [Source:HGNC Symbol;Acc:HGNC:1579]
ENSG00000134107	BHLHE40	basic helix-loop-helix family member e40 [Source:HGNC Symbol;Acc:HGNC:1046]
ENSG00000134138	MEIS2	Meis homeobox 2 [Source:HGNC Symbol;Acc:HGNC:7001]
ENSG00000134294	SLC38A2	solute carrier family 38 member 2 [Source:HGNC Symbol;Acc:HGNC:13448]
ENSG00000134363	FST	follistatin [Source:HGNC Symbol;Acc:HGNC:3971]
ENSG00000134531	EMP1	epithelial membrane protein 1 [Source:HGNC Symbol;Acc:HGNC:3333]
ENSG00000134668	SPOCD1	SPOC domain containing 1 [Source:HGNC Symbol;Acc:HGNC:26338]
ENSG00000134853	PDGFRA	platelet derived growth factor receptor alpha [Source:HGNC Symbol;Acc:HGNC:8803]
ENSG00000134871	COL4A2	collagen type IV alpha 2 chain [Source:HGNC Symbol;Acc:HGNC:2203]
ENSG00000134986	NREP	neuronal regeneration related protein [Source:HGNC Symbol;Acc:HGNC:16834]
ENSG00000135046	ANXA1	annexin A1 [Source:HGNC Symbol;Acc:HGNC:533]
ENSG00000135069	PSAT1	phosphoserine aminotransferase 1 [Source:HGNC Symbol;Acc:HGNC:19129]
ENSG00000135074	ADAM19	ADAM metallopeptidase domain 19 [Source:HGNC Symbol;Acc:HGNC:197]
ENSG00000135111	TBX3	T-box 3 [Source:HGNC Symbol;Acc:HGNC:11602]
ENSG00000135245	HILPDA	hypoxia inducible lipid droplet associated [Source:HGNC Symbol;Acc:HGNC:28859]
ENSG00000135269	TES	testin LIM domain protein [Source:HGNC Symbol;Acc:HGNC:14620]
ENSG00000135318	NT5E	5'-nucleotidase ecto [Source:HGNC Symbol;Acc:HGNC:8021]
ENSG00000135404	CD63	CD63 molecule [Source:HGNC Symbol;Acc:HGNC:1692]
ENSG00000135486	HNRNPA1	heterogeneous nuclear ribonucleoprotein A1 [Source:HGNC Symbol;Acc:HGNC:5031]
ENSG00000135521	LTV1	LTV1 ribosome biogenesis factor [Source:HGNC Symbol;Acc:HGNC:21173]
ENSG00000135679	MDM2	MDM2 proto-oncogene [Source:HGNC Symbol;Acc:HGNC:6973]
ENSG00000135842	FAM129A	family with sequence similarity 129 member A [Source:HGNC Symbol;Acc:HGNC:16784]
ENSG00000135919	SERPINE2	serpin family E member 2 [Source:HGNC Symbol;Acc:HGNC:8951]
ENSG00000136153	LMO7	LIM domain 7 [Source:HGNC Symbol;Acc:HGNC:6646]
ENSG00000136603	SKIL	SKI like proto-oncogene [Source:HGNC Symbol;Acc:HGNC:10897]
ENSG00000136810	TXN	thioredoxin [Source:HGNC Symbol;Acc:HGNC:12435]
ENSG00000136826	KLF4	Kruppel like factor 4 [Source:HGNC Symbol;Acc:HGNC:6348]
ENSG00000136861	CDK5RAP2	CDK5 regulatory subunit associated protein 2 [Source:HGNC Symbol;Acc:HGNC:18672]
ENSG00000136928	GABBR2	gamma-aminobutyric acid type B receptor subunit 2 [Source:HGNC Symbol;Acc:HGNC:4507]
ENSG00000136997	MYC	MYC proto-oncogene, bHLH transcription factor [Source:HGNC Symbol;Acc:HGNC:7553]
ENSG00000137033	IL33	interleukin 33 [Source:HGNC Symbol;Acc:HGNC:16028]
ENSG00000137309	HMGA1	high mobility group AT-hook 1 [Source:HGNC Symbol;Acc:HGNC:5010]
ENSG00000137331	IER3	immediate early response 3 [Source:HGNC Symbol;Acc:HGNC:5392]
ENSG00000137463	MGARP	mitochondria localized glutamic acid rich protein [Source:HGNC Symbol;Acc:HGNC:29969]
ENSG00000137573	SULF1	sulfatase 1 [Source:HGNC Symbol;Acc:HGNC:20391]
ENSG00000137727	ARHGAP20	Rho GTPase activating protein 20 [Source:HGNC Symbol;Acc:HGNC:18357]
ENSG00000137767	SQOR	sulfide quinone oxidoreductase [Source:HGNC Symbol;Acc:HGNC:20390]
ENSG00000137801	THBS1	thrombospondin 1 [Source:HGNC Symbol;Acc:HGNC:11785]
ENSG00000137831	UACA	uveal autoantigen with coiled-coil domains and ankyrin repeats [Source:HGNC Symbol;Acc:HGNC:15947]
ENSG00000137941	TTLL7	tubulin tyrosine ligase like 7 [Source:HGNC Symbol;Acc:HGNC:26242]
ENSG00000137962	ARHGAP29	Rho GTPase activating protein 29 [Source:HGNC Symbol;Acc:HGNC:30207]
ENSG00000138061	CYP1B1	cytochrome P450 family 1 subfamily B member 1 [Source:HGNC Symbol;Acc:HGNC:2597]
ENSG00000138650	PCDH10	protocadherin 10 [Source:HGNC Symbol;Acc:HGNC:13404]
ENSG00000138668	HNRNPD	heterogeneous nuclear ribonucleoprotein D [Source:HGNC Symbol;Acc:HGNC:5036]
ENSG00000138685	FGF2	fibroblast growth factor 2 [Source:HGNC Symbol;Acc:HGNC:3676]
ENSG00000138778	CENPE	centromere protein E [Source:HGNC Symbol;Acc:HGNC:1856]
ENSG00000138829	FBN2	fibrillin 2 [Source:HGNC Symbol;Acc:HGNC:3604]
ENSG00000139174	PRICKLE1	prickle planar cell polarity protein 1 [Source:HGNC Symbol;Acc:HGNC:17019]
ENSG00000139211	AMIGO2	adhesion molecule with Ig like domain 2 [Source:HGNC Symbol;Acc:HGNC:24073]
ENSG00000139289	PHLDA1	pleckstrin homology like domain family A member 1 [Source:HGNC Symbol;Acc:HGNC:8933]
ENSG00000139318	DUSP6	dual specificity phosphatase 6 [Source:HGNC Symbol;Acc:HGNC:3072]
ENSG00000139329	LUM	lumican [Source:HGNC Symbol;Acc:HGNC:6724]
ENSG00000139926	FRMD6	FERM domain containing 6 [Source:HGNC Symbol;Acc:HGNC:19839]
ENSG00000140092	FBLN5	fibulin 5 [Source:HGNC Symbol;Acc:HGNC:3602]
ENSG00000140285	FGF7	fibroblast growth factor 7 [Source:HGNC Symbol;Acc:HGNC:3685]
ENSG00000140416	TPM1	tropomyosin 1 [Source:HGNC Symbol;Acc:HGNC:12010]
ENSG00000140443	IGF1R	insulin like growth factor 1 receptor [Source:HGNC Symbol;Acc:HGNC:5465]
ENSG00000140451	PIF1	PIF1 5'-to-3' DNA helicase [Source:HGNC Symbol;Acc:HGNC:26220]
ENSG00000140545	MFGE8	milk fat globule-EGF factor 8 protein [Source:HGNC Symbol;Acc:HGNC:7036]
ENSG00000140836	ZFHX3	zinc finger homeobox 3 [Source:HGNC Symbol;Acc:HGNC:777]
ENSG00000140937	CDH11	cadherin 11 [Source:HGNC Symbol;Acc:HGNC:1750]
ENSG00000140945	CDH13	cadherin 13 [Source:HGNC Symbol;Acc:HGNC:1753]
ENSG00000141052	MYOCD	myocardin [Source:HGNC Symbol;Acc:HGNC:16067]
ENSG00000141448	GATA6	GATA binding protein 6 [Source:HGNC Symbol;Acc:HGNC:4174]
ENSG00000141682	PMAIP1	phorbol-12-myristate-13-acetate-induced protein 1 [Source:HGNC Symbol;Acc:HGNC:9108]
ENSG00000141753	IGFBP4	insulin like growth factor binding protein 4 [Source:HGNC Symbol;Acc:HGNC:5473]
ENSG00000141934	PLPP2	phospholipid phosphatase 2 [Source:HGNC Symbol;Acc:HGNC:9230]
ENSG00000142156	COL6A1	collagen type VI alpha 1 chain [Source:HGNC Symbol;Acc:HGNC:2211]
ENSG00000142173	COL6A2	collagen type VI alpha 2 chain [Source:HGNC Symbol;Acc:HGNC:2212]
ENSG00000142408	CACNG8	calcium voltage-gated channel auxiliary subunit gamma 8 [Source:HGNC Symbol;Acc:HGNC:13628]
ENSG00000142541	RPL13A	ribosomal protein L13a [Source:HGNC Symbol;Acc:HGNC:10304]
ENSG00000142871	CCN1	cellular communication network factor 1 [Source:HGNC Symbol;Acc:HGNC:2654]
ENSG00000143013	LMO4	LIM domain only 4 [Source:HGNC Symbol;Acc:HGNC:6644]
ENSG00000143127	ITGA10	integrin subunit alpha 10 [Source:HGNC Symbol;Acc:HGNC:6135]
ENSG00000143153	ATP1B1	ATPase Na+/K+ transporting subunit beta 1 [Source:HGNC Symbol;Acc:HGNC:804]
ENSG00000143322	ABL2	ABL proto-oncogene 2, non-receptor tyrosine kinase [Source:HGNC Symbol;Acc:HGNC:77]
ENSG00000143401	ANP32E	acidic nuclear phosphoprotein 32 family member E [Source:HGNC Symbol;Acc:HGNC:16673]
ENSG00000143443	C1orf56	chromosome 1 open reading frame 56 [Source:HGNC Symbol;Acc:HGNC:26045]
ENSG00000143545	RAB13	RAB13, member RAS oncogene family [Source:HGNC Symbol;Acc:HGNC:9762]
ENSG00000143878	RHOB	ras homolog family member B [Source:HGNC Symbol;Acc:HGNC:668]
ENSG00000143933	CALM2	calmodulin 2 [Source:HGNC Symbol;Acc:HGNC:1445]
ENSG00000144057	ST6GAL2	ST6 beta-galactoside alpha-2,6-sialyltransferase 2 [Source:HGNC Symbol;Acc:HGNC:10861]
ENSG00000144136	SLC20A1	solute carrier family 20 member 1 [Source:HGNC Symbol;Acc:HGNC:10946]
ENSG00000144354	CDCA7	cell division cycle associated 7 [Source:HGNC Symbol;Acc:HGNC:14628]
ENSG00000144381	HSPD1	heat shock protein family D (Hsp60) member 1 [Source:HGNC Symbol;Acc:HGNC:5261]
ENSG00000144802	NFKBIZ	NFKB inhibitor zeta [Source:HGNC Symbol;Acc:HGNC:29805]
ENSG00000144810	COL8A1	collagen type VIII alpha 1 chain [Source:HGNC Symbol;Acc:HGNC:2215]
ENSG00000145147	SLIT2	slit guidance ligand 2 [Source:HGNC Symbol;Acc:HGNC:11086]
ENSG00000145220	LYAR	Ly1 antibody reactive [Source:HGNC Symbol;Acc:HGNC:26021]
ENSG00000145247	OCIAD2	OCIA domain containing 2 [Source:HGNC Symbol;Acc:HGNC:28685]
ENSG00000145335	SNCA	synuclein alpha [Source:HGNC Symbol;Acc:HGNC:11138]
ENSG00000145390	USP53	ubiquitin specific peptidase 53 [Source:HGNC Symbol;Acc:HGNC:29255]
ENSG00000145555	MYO10	myosin X [Source:HGNC Symbol;Acc:HGNC:7593]
ENSG00000145569	OTULINL	OTU deubiquitinase with linear linkage specificity like [Source:HGNC Symbol;Acc:HGNC:25629]
ENSG00000145632	PLK2	polo like kinase 2 [Source:HGNC Symbol;Acc:HGNC:19699]
ENSG00000145681	HAPLN1	hyaluronan and proteoglycan link protein 1 [Source:HGNC Symbol;Acc:HGNC:2380]
ENSG00000145817	YIPF5	Yip1 domain family member 5 [Source:HGNC Symbol;Acc:HGNC:24877]
ENSG00000146278	PNRC1	proline rich nuclear receptor coactivator 1 [Source:HGNC Symbol;Acc:HGNC:17278]
ENSG00000146376	ARHGAP18	Rho GTPase activating protein 18 [Source:HGNC Symbol;Acc:HGNC:21035]
ENSG00000146592	CREB5	cAMP responsive element binding protein 5 [Source:HGNC Symbol;Acc:HGNC:16844]
ENSG00000146674	IGFBP3	insulin like growth factor binding protein 3 [Source:HGNC Symbol;Acc:HGNC:5472]
ENSG00000147010	SH3KBP1	SH3 domain containing kinase binding protein 1 [Source:HGNC Symbol;Acc:HGNC:13867]
ENSG00000147274	RBMX	RNA binding motif protein X-linked [Source:HGNC Symbol;Acc:HGNC:9910]
ENSG00000147403	RPL10	ribosomal protein L10 [Source:HGNC Symbol;Acc:HGNC:10298]
ENSG00000147408	CSGALNACT1	chondroitin sulfate N-acetylgalactosaminyltransferase 1 [Source:HGNC Symbol;Acc:HGNC:24290]
ENSG00000147862	NFIB	nuclear factor I B [Source:HGNC Symbol;Acc:HGNC:7785]
ENSG00000147872	PLIN2	perilipin 2 [Source:HGNC Symbol;Acc:HGNC:248]
ENSG00000147889	CDKN2A	cyclin dependent kinase inhibitor 2A [Source:HGNC Symbol;Acc:HGNC:1787]
ENSG00000148154	UGCG	UDP-glucose ceramide glucosyltransferase [Source:HGNC Symbol;Acc:HGNC:12524]
ENSG00000148344	PTGES	prostaglandin E synthase [Source:HGNC Symbol;Acc:HGNC:9599]
ENSG00000148677	ANKRD1	ankyrin repeat domain 1 [Source:HGNC Symbol;Acc:HGNC:15819]
ENSG00000148773	MKI67	marker of proliferation Ki-67 [Source:HGNC Symbol;Acc:HGNC:7107]
ENSG00000148834	GSTO1	glutathione S-transferase omega 1 [Source:HGNC Symbol;Acc:HGNC:13312]
ENSG00000148848	ADAM12	ADAM metallopeptidase domain 12 [Source:HGNC Symbol;Acc:HGNC:190]
ENSG00000148926	ADM	adrenomedullin [Source:HGNC Symbol;Acc:HGNC:259]
ENSG00000149294	NCAM1	neural cell adhesion molecule 1 [Source:HGNC Symbol;Acc:HGNC:7656]
ENSG00000149485	FADS1	fatty acid desaturase 1 [Source:HGNC Symbol;Acc:HGNC:3574]
ENSG00000149591	TAGLN	transgelin [Source:HGNC Symbol;Acc:HGNC:11553]
ENSG00000149948	HMGA2	high mobility group AT-hook 2 [Source:HGNC Symbol;Acc:HGNC:5009]
ENSG00000150093	ITGB1	integrin subunit beta 1 [Source:HGNC Symbol;Acc:HGNC:6153]
ENSG00000150347	ARID5B	AT-rich interaction domain 5B [Source:HGNC Symbol;Acc:HGNC:17362]
ENSG00000150687	PRSS23	serine protease 23 [Source:HGNC Symbol;Acc:HGNC:14370]
ENSG00000150764	DIXDC1	DIX domain containing 1 [Source:HGNC Symbol;Acc:HGNC:23695]
ENSG00000150907	FOXO1	forkhead box O1 [Source:HGNC Symbol;Acc:HGNC:3819]
ENSG00000150938	CRIM1	cysteine rich transmembrane BMP regulator 1 [Source:HGNC Symbol;Acc:HGNC:2359]
ENSG00000150991	UBC	ubiquitin C [Source:HGNC Symbol;Acc:HGNC:12468]
ENSG00000151012	SLC7A11	solute carrier family 7 member 11 [Source:HGNC Symbol;Acc:HGNC:11059]
ENSG00000151474	FRMD4A	FERM domain containing 4A [Source:HGNC Symbol;Acc:HGNC:25491]
ENSG00000151835	SACS	sacsin molecular chaperone [Source:HGNC Symbol;Acc:HGNC:10519]
ENSG00000151914	DST	dystonin [Source:HGNC Symbol;Acc:HGNC:1090]
ENSG00000152049	KCNE4	potassium voltage-gated channel subfamily E regulatory subunit 4 [Source:HGNC Symbol;Acc:HGNC:6244]
ENSG00000152127	MGAT5	alpha-1,6-mannosylglycoprotein 6-beta-N-acetylglucosaminyltransferase [Source:HGNC Symbol;Acc:HGNC:7049]
ENSG00000152284	TCF7L1	transcription factor 7 like 1 [Source:HGNC Symbol;Acc:HGNC:11640]
ENSG00000152377	SPOCK1	SPARC (osteonectin), cwcv and kazal like domains proteoglycan 1 [Source:HGNC Symbol;Acc:HGNC:11251]
ENSG00000152518	ZFP36L2	ZFP36 ring finger protein like 2 [Source:HGNC Symbol;Acc:HGNC:1108]
ENSG00000152661	GJA1	gap junction protein alpha 1 [Source:HGNC Symbol;Acc:HGNC:4274]
ENSG00000152952	PLOD2	procollagen-lysine,2-oxoglutarate 5-dioxygenase 2 [Source:HGNC Symbol;Acc:HGNC:9082]
ENSG00000153071	DAB2	DAB2, clathrin adaptor protein [Source:HGNC Symbol;Acc:HGNC:2662]
ENSG00000153187	HNRNPU	heterogeneous nuclear ribonucleoprotein U [Source:HGNC Symbol;Acc:HGNC:5048]
ENSG00000153495	TEX29	testis expressed 29 [Source:HGNC Symbol;Acc:HGNC:20370]
ENSG00000154096	THY1	Thy-1 cell surface antigen [Source:HGNC Symbol;Acc:HGNC:11801]
ENSG00000154188	ANGPT1	angiopoietin 1 [Source:HGNC Symbol;Acc:HGNC:484]
ENSG00000154277	UCHL1	ubiquitin C-terminal hydrolase L1 [Source:HGNC Symbol;Acc:HGNC:12513]
ENSG00000154310	TNIK	TRAF2 and NCK interacting kinase [Source:HGNC Symbol;Acc:HGNC:30765]
ENSG00000154319	FAM167A	family with sequence similarity 167 member A [Source:HGNC Symbol;Acc:HGNC:15549]
ENSG00000154556	SORBS2	sorbin and SH3 domain containing 2 [Source:HGNC Symbol;Acc:HGNC:24098]
ENSG00000154734	ADAMTS1	ADAM metallopeptidase with thrombospondin type 1 motif 1 [Source:HGNC Symbol;Acc:HGNC:217]
ENSG00000154856	APCDD1	APC down-regulated 1 [Source:HGNC Symbol;Acc:HGNC:15718]
ENSG00000155090	KLF10	Kruppel like factor 10 [Source:HGNC Symbol;Acc:HGNC:11810]
ENSG00000156011	PSD3	pleckstrin and Sec7 domain containing 3 [Source:HGNC Symbol;Acc:HGNC:19093]
ENSG00000156113	KCNMA1	potassium calcium-activated channel subfamily M alpha 1 [Source:HGNC Symbol;Acc:HGNC:6284]
ENSG00000156466	GDF6	growth differentiation factor 6 [Source:HGNC Symbol;Acc:HGNC:4221]
ENSG00000156508	EEF1A1	eukaryotic translation elongation factor 1 alpha 1 [Source:HGNC Symbol;Acc:HGNC:3189]
ENSG00000156802	ATAD2	ATPase family, AAA domain containing 2 [Source:HGNC Symbol;Acc:HGNC:30123]
ENSG00000157514	TSC22D3	TSC22 domain family member 3 [Source:HGNC Symbol;Acc:HGNC:3051]
ENSG00000158164	TMSB15A	thymosin beta 15a [Source:HGNC Symbol;Acc:HGNC:30744]
ENSG00000158290	CUL4B	cullin 4B [Source:HGNC Symbol;Acc:HGNC:2555]
ENSG00000158470	B4GALT5	beta-1,4-galactosyltransferase 5 [Source:HGNC Symbol;Acc:HGNC:928]
ENSG00000158716	DUSP23	dual specificity phosphatase 23 [Source:HGNC Symbol;Acc:HGNC:21480]
ENSG00000159167	STC1	stanniocalcin 1 [Source:HGNC Symbol;Acc:HGNC:11373]
ENSG00000159176	CSRP1	cysteine and glycine rich protein 1 [Source:HGNC Symbol;Acc:HGNC:2469]
ENSG00000159399	HK2	hexokinase 2 [Source:HGNC Symbol;Acc:HGNC:4923]
ENSG00000159674	SPON2	spondin 2 [Source:HGNC Symbol;Acc:HGNC:11253]
ENSG00000160818	GPATCH4	G-patch domain containing 4 [Source:HGNC Symbol;Acc:HGNC:25982]
ENSG00000160888	IER2	immediate early response 2 [Source:HGNC Symbol;Acc:HGNC:28871]
ENSG00000161011	SQSTM1	sequestosome 1 [Source:HGNC Symbol;Acc:HGNC:11280]
ENSG00000161281	COX7A1	cytochrome c oxidase subunit 7A1 [Source:HGNC Symbol;Acc:HGNC:2287]
ENSG00000161544	CYGB	cytoglobin [Source:HGNC Symbol;Acc:HGNC:16505]
ENSG00000161547	SRSF2	serine and arginine rich splicing factor 2 [Source:HGNC Symbol;Acc:HGNC:10783]
ENSG00000161638	ITGA5	integrin subunit alpha 5 [Source:HGNC Symbol;Acc:HGNC:6141]
ENSG00000162407	PLPP3	phospholipid phosphatase 3 [Source:HGNC Symbol;Acc:HGNC:9229]
ENSG00000162433	AK4	adenylate kinase 4 [Source:HGNC Symbol;Acc:HGNC:363]
ENSG00000162493	PDPN	podoplanin [Source:HGNC Symbol;Acc:HGNC:29602]
ENSG00000162496	DHRS3	dehydrogenase/reductase 3 [Source:HGNC Symbol;Acc:HGNC:17693]
ENSG00000162545	CAMK2N1	calcium/calmodulin dependent protein kinase II inhibitor 1 [Source:HGNC Symbol;Acc:HGNC:24190]
ENSG00000162576	MXRA8	matrix remodeling associated 8 [Source:HGNC Symbol;Acc:HGNC:7542]
ENSG00000162614	NEXN	nexilin F-actin binding protein [Source:HGNC Symbol;Acc:HGNC:29557]
ENSG00000162616	DNAJB4	DnaJ heat shock protein family (Hsp40) member B4 [Source:HGNC Symbol;Acc:HGNC:14886]
ENSG00000162618	ADGRL4	adhesion G protein-coupled receptor L4 [Source:HGNC Symbol;Acc:HGNC:20822]
ENSG00000162733	DDR2	discoidin domain receptor tyrosine kinase 2 [Source:HGNC Symbol;Acc:HGNC:2731]
ENSG00000162849	KIF26B	kinesin family member 26B [Source:HGNC Symbol;Acc:HGNC:25484]
ENSG00000163017	ACTG2	actin, gamma 2, smooth muscle, enteric [Source:HGNC Symbol;Acc:HGNC:145]
ENSG00000163171	CDC42EP3	CDC42 effector protein 3 [Source:HGNC Symbol;Acc:HGNC:16943]
ENSG00000163191	S100A11	S100 calcium binding protein A11 [Source:HGNC Symbol;Acc:HGNC:10488]
ENSG00000163359	COL6A3	collagen type VI alpha 3 chain [Source:HGNC Symbol;Acc:HGNC:2213]
ENSG00000163364	LINC01116	long intergenic non-protein coding RNA 1116 [Source:HGNC Symbol;Acc:HGNC:49259]
ENSG00000163430	FSTL1	follistatin like 1 [Source:HGNC Symbol;Acc:HGNC:3972]
ENSG00000163453	IGFBP7	insulin like growth factor binding protein 7 [Source:HGNC Symbol;Acc:HGNC:5476]
ENSG00000163584	RPL22L1	ribosomal protein L22 like 1 [Source:HGNC Symbol;Acc:HGNC:27610]
ENSG00000163638	ADAMTS9	ADAM metallopeptidase with thrombospondin type 1 motif 9 [Source:HGNC Symbol;Acc:HGNC:13202]
ENSG00000163659	TIPARP	TCDD inducible poly(ADP-ribose) polymerase [Source:HGNC Symbol;Acc:HGNC:23696]
ENSG00000163660	CCNL1	cyclin L1 [Source:HGNC Symbol;Acc:HGNC:20569]
ENSG00000163661	PTX3	pentraxin 3 [Source:HGNC Symbol;Acc:HGNC:9692]
ENSG00000163734	CXCL3	C-X-C motif chemokine ligand 3 [Source:HGNC Symbol;Acc:HGNC:4604]
ENSG00000163735	CXCL5	C-X-C motif chemokine ligand 5 [Source:HGNC Symbol;Acc:HGNC:10642]
ENSG00000163737	PF4	platelet factor 4 [Source:HGNC Symbol;Acc:HGNC:8861]
ENSG00000163739	CXCL1	C-X-C motif chemokine ligand 1 [Source:HGNC Symbol;Acc:HGNC:4602]
ENSG00000163814	CDCP1	CUB domain containing protein 1 [Source:HGNC Symbol;Acc:HGNC:24357]
ENSG00000163950	SLBP	stem-loop binding protein [Source:HGNC Symbol;Acc:HGNC:10904]
ENSG00000164056	SPRY1	sprouty RTK signaling antagonist 1 [Source:HGNC Symbol;Acc:HGNC:11269]
ENSG00000164093	PITX2	paired like homeodomain 2 [Source:HGNC Symbol;Acc:HGNC:9005]
ENSG00000164104	HMGB2	high mobility group box 2 [Source:HGNC Symbol;Acc:HGNC:5000]
ENSG00000164107	HAND2	heart and neural crest derivatives expressed 2 [Source:HGNC Symbol;Acc:HGNC:4808]
ENSG00000164125	GASK1B	golgi associated kinase 1B [Source:HGNC Symbol;Acc:HGNC:25312]
ENSG00000164161	HHIP	hedgehog interacting protein [Source:HGNC Symbol;Acc:HGNC:14866]
ENSG00000164171	ITGA2	integrin subunit alpha 2 [Source:HGNC Symbol;Acc:HGNC:6137]
ENSG00000164176	EDIL3	EGF like repeats and discoidin domains 3 [Source:HGNC Symbol;Acc:HGNC:3173]
ENSG00000164211	STARD4	StAR related lipid transfer domain containing 4 [Source:HGNC Symbol;Acc:HGNC:18058]
ENSG00000164251	F2RL1	F2R like trypsin receptor 1 [Source:HGNC Symbol;Acc:HGNC:3538]
ENSG00000164292	RHOBTB3	Rho related BTB domain containing 3 [Source:HGNC Symbol;Acc:HGNC:18757]
ENSG00000164442	CITED2	Cbp/p300 interacting transactivator with Glu/Asp rich carboxy-terminal domain 2 [Source:HGNC Symbol;Acc:HGNC:1987]
ENSG00000164484	TMEM200A	transmembrane protein 200A [Source:HGNC Symbol;Acc:HGNC:21075]
ENSG00000164611	PTTG1	pituitary tumor-transforming 1 [Source:HGNC Symbol;Acc:HGNC:9690]
ENSG00000164687	FABP5	fatty acid binding protein 5 [Source:HGNC Symbol;Acc:HGNC:3560]
ENSG00000164692	COL1A2	collagen type I alpha 2 chain [Source:HGNC Symbol;Acc:HGNC:2198]
ENSG00000164741	DLC1	DLC1 Rho GTPase activating protein [Source:HGNC Symbol;Acc:HGNC:2897]
ENSG00000164761	TNFRSF11B	TNF receptor superfamily member 11b [Source:HGNC Symbol;Acc:HGNC:11909]
ENSG00000164776	PHKG1	phosphorylase kinase catalytic subunit gamma 1 [Source:HGNC Symbol;Acc:HGNC:8930]
ENSG00000164932	CTHRC1	collagen triple helix repeat containing 1 [Source:HGNC Symbol;Acc:HGNC:18831]
ENSG00000165029	ABCA1	ATP binding cassette subfamily A member 1 [Source:HGNC Symbol;Acc:HGNC:29]
ENSG00000165092	ALDH1A1	aldehyde dehydrogenase 1 family member A1 [Source:HGNC Symbol;Acc:HGNC:402]
ENSG00000165434	PGM2L1	phosphoglucomutase 2 like 1 [Source:HGNC Symbol;Acc:HGNC:20898]
ENSG00000165655	ZNF503	zinc finger protein 503 [Source:HGNC Symbol;Acc:HGNC:23589]
ENSG00000165732	DDX21	DExD-box helicase 21 [Source:HGNC Symbol;Acc:HGNC:2744]
ENSG00000166033	HTRA1	HtrA serine peptidase 1 [Source:HGNC Symbol;Acc:HGNC:9476]
ENSG00000166147	FBN1	fibrillin 1 [Source:NCBI gene;Acc:2200]
ENSG00000166598	HSP90B1	heat shock protein 90 beta family member 1 [Source:HGNC Symbol;Acc:HGNC:12028]
ENSG00000166710	B2M	beta-2-microglobulin [Source:HGNC Symbol;Acc:HGNC:914]
ENSG00000166741	NNMT	nicotinamide N-methyltransferase [Source:HGNC Symbol;Acc:HGNC:7861]
ENSG00000166750	SLFN5	schlafen family member 5 [Source:HGNC Symbol;Acc:HGNC:28286]
ENSG00000166794	PPIB	peptidylprolyl isomerase B [Source:HGNC Symbol;Acc:HGNC:9255]
ENSG00000166825	ANPEP	alanyl aminopeptidase, membrane [Source:HGNC Symbol;Acc:HGNC:500]
ENSG00000166833	NAV2	neuron navigator 2 [Source:HGNC Symbol;Acc:HGNC:15997]
ENSG00000166922	SCG5	secretogranin V [Source:HGNC Symbol;Acc:HGNC:10816]
ENSG00000166923	GREM1	gremlin 1, DAN family BMP antagonist [Source:HGNC Symbol;Acc:HGNC:2001]
ENSG00000166949	SMAD3	SMAD family member 3 [Source:HGNC Symbol;Acc:HGNC:6769]
ENSG00000166963	MAP1A	microtubule associated protein 1A [Source:HGNC Symbol;Acc:HGNC:6835]
ENSG00000167244	IGF2	insulin like growth factor 2 [Source:HGNC Symbol;Acc:HGNC:5466]
ENSG00000167552	TUBA1A	tubulin alpha 1a [Source:HGNC Symbol;Acc:HGNC:20766]
ENSG00000167553	TUBA1C	tubulin alpha 1c [Source:HGNC Symbol;Acc:HGNC:20768]
ENSG00000167601	AXL	AXL receptor tyrosine kinase [Source:HGNC Symbol;Acc:HGNC:905]
ENSG00000167740	CYB5D2	cytochrome b5 domain containing 2 [Source:HGNC Symbol;Acc:HGNC:28471]
ENSG00000167772	ANGPTL4	angiopoietin like 4 [Source:HGNC Symbol;Acc:HGNC:16039]
ENSG00000167779	IGFBP6	insulin like growth factor binding protein 6 [Source:HGNC Symbol;Acc:HGNC:5475]
ENSG00000167874	TMEM88	transmembrane protein 88 [Source:HGNC Symbol;Acc:HGNC:32371]
ENSG00000167996	FTH1	ferritin heavy chain 1 [Source:HGNC Symbol;Acc:HGNC:3976]
ENSG00000168036	CTNNB1	catenin beta 1 [Source:HGNC Symbol;Acc:HGNC:2514]
ENSG00000168209	DDIT4	DNA damage inducible transcript 4 [Source:HGNC Symbol;Acc:HGNC:24944]
ENSG00000168298	HIST1H1E	histone cluster 1 H1 family member e [Source:HGNC Symbol;Acc:HGNC:4718]
ENSG00000168386	FILIP1L	filamin A interacting protein 1 like [Source:HGNC Symbol;Acc:HGNC:24589]
ENSG00000168398	BDKRB2	bradykinin receptor B2 [Source:HGNC Symbol;Acc:HGNC:1030]
ENSG00000168528	SERINC2	serine incorporator 2 [Source:HGNC Symbol;Acc:HGNC:23231]
ENSG00000168542	COL3A1	collagen type III alpha 1 chain [Source:HGNC Symbol;Acc:HGNC:2201]
ENSG00000168621	GDNF	glial cell derived neurotrophic factor [Source:HGNC Symbol;Acc:HGNC:4232]
ENSG00000168685	IL7R	interleukin 7 receptor [Source:HGNC Symbol;Acc:HGNC:6024]
ENSG00000168899	VAMP5	vesicle associated membrane protein 5 [Source:HGNC Symbol;Acc:HGNC:12646]
ENSG00000168952	STXBP6	syntaxin binding protein 6 [Source:HGNC Symbol;Acc:HGNC:19666]
ENSG00000169045	HNRNPH1	heterogeneous nuclear ribonucleoprotein H1 [Source:HGNC Symbol;Acc:HGNC:5041]
ENSG00000169047	IRS1	insulin receptor substrate 1 [Source:HGNC Symbol;Acc:HGNC:6125]
ENSG00000169083	AR	androgen receptor [Source:HGNC Symbol;Acc:HGNC:644]
ENSG00000169213	RAB3B	RAB3B, member RAS oncogene family [Source:HGNC Symbol;Acc:HGNC:9778]
ENSG00000169429	CXCL8	C-X-C motif chemokine ligand 8 [Source:HGNC Symbol;Acc:HGNC:6025]
ENSG00000169432	SCN9A	sodium voltage-gated channel alpha subunit 9 [Source:HGNC Symbol;Acc:HGNC:10597]
ENSG00000169607	CKAP2L	cytoskeleton associated protein 2 like [Source:HGNC Symbol;Acc:HGNC:26877]
ENSG00000169715	MT1E	metallothionein 1E [Source:HGNC Symbol;Acc:HGNC:7397]
ENSG00000169764	UGP2	UDP-glucose pyrophosphorylase 2 [Source:HGNC Symbol;Acc:HGNC:12527]
ENSG00000169851	PCDH7	protocadherin 7 [Source:HGNC Symbol;Acc:HGNC:8659]
ENSG00000169908	TM4SF1	transmembrane 4 L six family member 1 [Source:HGNC Symbol;Acc:HGNC:11853]
ENSG00000170006	TMEM154	transmembrane protein 154 [Source:HGNC Symbol;Acc:HGNC:26489]
ENSG00000170017	ALCAM	activated leukocyte cell adhesion molecule [Source:HGNC Symbol;Acc:HGNC:400]
ENSG00000170312	CDK1	cyclin dependent kinase 1 [Source:HGNC Symbol;Acc:HGNC:1722]
ENSG00000170315	UBB	ubiquitin B [Source:HGNC Symbol;Acc:HGNC:12463]
ENSG00000170345	FOS	Fos proto-oncogene, AP-1 transcription factor subunit [Source:HGNC Symbol;Acc:HGNC:3796]
ENSG00000170396	ZNF804A	zinc finger protein 804A [Source:HGNC Symbol;Acc:HGNC:21711]
ENSG00000170421	KRT8	keratin 8 [Source:HGNC Symbol;Acc:HGNC:6446]
ENSG00000170464	DNAJC18	DnaJ heat shock protein family (Hsp40) member C18 [Source:HGNC Symbol;Acc:HGNC:28429]
ENSG00000170540	ARL6IP1	ADP ribosylation factor like GTPase 6 interacting protein 1 [Source:HGNC Symbol;Acc:HGNC:697]
ENSG00000170558	CDH2	cadherin 2 [Source:HGNC Symbol;Acc:HGNC:1759]
ENSG00000170571	EMB	embigin [Source:HGNC Symbol;Acc:HGNC:30465]
ENSG00000170801	HTRA3	HtrA serine peptidase 3 [Source:HGNC Symbol;Acc:HGNC:30406]
ENSG00000170961	HAS2	hyaluronan synthase 2 [Source:HGNC Symbol;Acc:HGNC:4819]
ENSG00000171208	NETO2	neuropilin and tolloid like 2 [Source:HGNC Symbol;Acc:HGNC:14644]
ENSG00000171223	JUNB	JunB proto-oncogene, AP-1 transcription factor subunit [Source:HGNC Symbol;Acc:HGNC:6205]
ENSG00000171246	NPTX1	neuronal pentraxin 1 [Source:NCBI gene;Acc:4884]
ENSG00000171345	KRT19	keratin 19 [Source:HGNC Symbol;Acc:HGNC:6436]
ENSG00000171451	DSEL	dermatan sulfate epimerase like [Source:HGNC Symbol;Acc:HGNC:18144]
ENSG00000171604	CXXC5	CXXC finger protein 5 [Source:HGNC Symbol;Acc:HGNC:26943]
ENSG00000171617	ENC1	ectodermal-neural cortex 1 [Source:HGNC Symbol;Acc:HGNC:3345]
ENSG00000171848	RRM2	ribonucleotide reductase regulatory subunit M2 [Source:HGNC Symbol;Acc:HGNC:10452]
ENSG00000171867	PRNP	prion protein [Source:HGNC Symbol;Acc:HGNC:9449]
ENSG00000172216	CEBPB	CCAAT enhancer binding protein beta [Source:HGNC Symbol;Acc:HGNC:1834]
ENSG00000172260	NEGR1	neuronal growth regulator 1 [Source:HGNC Symbol;Acc:HGNC:17302]
ENSG00000172667	ZMAT3	zinc finger matrin-type 3 [Source:HGNC Symbol;Acc:HGNC:29983]
ENSG00000172716	SLFN11	schlafen family member 11 [Source:HGNC Symbol;Acc:HGNC:26633]
ENSG00000173068	BNC2	basonuclin 2 [Source:HGNC Symbol;Acc:HGNC:30988]
ENSG00000173221	GLRX	glutaredoxin [Source:HGNC Symbol;Acc:HGNC:4330]
ENSG00000173432	SAA1	serum amyloid A1 [Source:HGNC Symbol;Acc:HGNC:10513]
ENSG00000173530	TNFRSF10D	TNF receptor superfamily member 10d [Source:HGNC Symbol;Acc:HGNC:11907]
ENSG00000173559	NABP1	nucleic acid binding protein 1 [Source:HGNC Symbol;Acc:HGNC:26232]
ENSG00000173706	HEG1	heart development protein with EGF like domains 1 [Source:HGNC Symbol;Acc:HGNC:29227]
ENSG00000173905	GOLIM4	golgi integral membrane protein 4 [Source:HGNC Symbol;Acc:HGNC:15448]
ENSG00000174136	RGMB	repulsive guidance molecule BMP co-receptor b [Source:HGNC Symbol;Acc:HGNC:26896]
ENSG00000175040	CHST2	carbohydrate sulfotransferase 2 [Source:HGNC Symbol;Acc:HGNC:1970]
ENSG00000175063	UBE2C	ubiquitin conjugating enzyme E2 C [Source:HGNC Symbol;Acc:HGNC:15937]
ENSG00000175130	MARCKSL1	MARCKS like 1 [Source:HGNC Symbol;Acc:HGNC:7142]
ENSG00000175305	CCNE2	cyclin E2 [Source:HGNC Symbol;Acc:HGNC:1590]
ENSG00000175602	CCDC85B	coiled-coil domain containing 85B [Source:HGNC Symbol;Acc:HGNC:24926]
ENSG00000175745	NR2F1	nuclear receptor subfamily 2 group F member 1 [Source:HGNC Symbol;Acc:HGNC:7975]
ENSG00000176046	NUPR1	nuclear protein 1, transcriptional regulator [Source:HGNC Symbol;Acc:HGNC:29990]
ENSG00000176170	SPHK1	sphingosine kinase 1 [Source:NCBI gene;Acc:8877]
ENSG00000176171	BNIP3	BCL2 interacting protein 3 [Source:HGNC Symbol;Acc:HGNC:1084]
ENSG00000176692	FOXC2	forkhead box C2 [Source:HGNC Symbol;Acc:HGNC:3801]
ENSG00000176697	BDNF	brain derived neurotrophic factor [Source:HGNC Symbol;Acc:HGNC:1033]
ENSG00000176887	SOX11	SRY-box 11 [Source:HGNC Symbol;Acc:HGNC:11191]
ENSG00000176971	FIBIN	fin bud initiation factor homolog [Source:HGNC Symbol;Acc:HGNC:33747]
ENSG00000177311	ZBTB38	zinc finger and BTB domain containing 38 [Source:HGNC Symbol;Acc:HGNC:26636]
ENSG00000177508	IRX3	iroquois homeobox 3 [Source:HGNC Symbol;Acc:HGNC:14360]
ENSG00000177606	JUN	Jun proto-oncogene, AP-1 transcription factor subunit [Source:HGNC Symbol;Acc:HGNC:6204]
ENSG00000177706	FAM20C	FAM20C, golgi associated secretory pathway kinase [Source:HGNC Symbol;Acc:HGNC:22140]
ENSG00000178695	KCTD12	potassium channel tetramerization domain containing 12 [Source:HGNC Symbol;Acc:HGNC:14678]
ENSG00000178718	RPP25	ribonuclease P and MRP subunit p25 [Source:HGNC Symbol;Acc:HGNC:30361]
ENSG00000178860	MSC	musculin [Source:HGNC Symbol;Acc:HGNC:7321]
ENSG00000179111	HES7	hes family bHLH transcription factor 7 [Source:HGNC Symbol;Acc:HGNC:15977]
ENSG00000179218	CALR	calreticulin [Source:HGNC Symbol;Acc:HGNC:1455]
ENSG00000179431	FJX1	four-jointed box kinase 1 [Source:HGNC Symbol;Acc:HGNC:17166]
ENSG00000179820	MYADM	myeloid associated differentiation marker [Source:HGNC Symbol;Acc:HGNC:7544]
ENSG00000180287	PLD5	phospholipase D family member 5 [Source:HGNC Symbol;Acc:HGNC:26879]
ENSG00000180353	HCLS1	hematopoietic cell-specific Lyn substrate 1 [Source:HGNC Symbol;Acc:HGNC:4844]
ENSG00000180530	NRIP1	nuclear receptor interacting protein 1 [Source:HGNC Symbol;Acc:HGNC:8001]
ENSG00000181019	NQO1	NAD(P)H quinone dehydrogenase 1 [Source:HGNC Symbol;Acc:HGNC:2874]
ENSG00000181104	F2R	coagulation factor II thrombin receptor [Source:HGNC Symbol;Acc:HGNC:3537]
ENSG00000181163	NPM1	nucleophosmin 1 [Source:HGNC Symbol;Acc:HGNC:7910]
ENSG00000181350	LRRC75A	leucine rich repeat containing 75A [Source:HGNC Symbol;Acc:HGNC:32403]
ENSG00000181649	PHLDA2	pleckstrin homology like domain family A member 2 [Source:HGNC Symbol;Acc:HGNC:12385]
ENSG00000182481	KPNA2	karyopherin subunit alpha 2 [Source:HGNC Symbol;Acc:HGNC:6395]
ENSG00000182492	BGN	biglycan [Source:HGNC Symbol;Acc:HGNC:1044]
ENSG00000182667	NTM	neurotrimin [Source:HGNC Symbol;Acc:HGNC:17941]
ENSG00000182752	PAPPA	pappalysin 1 [Source:HGNC Symbol;Acc:HGNC:8602]
ENSG00000182809	CRIP2	cysteine rich protein 2 [Source:HGNC Symbol;Acc:HGNC:2361]
ENSG00000182916	TCEAL7	transcription elongation factor A like 7 [Source:HGNC Symbol;Acc:HGNC:28336]
ENSG00000182985	CADM1	cell adhesion molecule 1 [Source:HGNC Symbol;Acc:HGNC:5951]
ENSG00000183023	SLC8A1	solute carrier family 8 member A1 [Source:HGNC Symbol;Acc:HGNC:11068]
ENSG00000183087	GAS6	growth arrest specific 6 [Source:HGNC Symbol;Acc:HGNC:4168]
ENSG00000183287	CCBE1	collagen and calcium binding EGF domains 1 [Source:HGNC Symbol;Acc:HGNC:29426]
ENSG00000183775	KCTD16	potassium channel tetramerization domain containing 16 [Source:HGNC Symbol;Acc:HGNC:29244]
ENSG00000183779	ZNF703	zinc finger protein 703 [Source:HGNC Symbol;Acc:HGNC:25883]
ENSG00000183971	NPW	neuropeptide W [Source:HGNC Symbol;Acc:HGNC:30509]
ENSG00000184009	ACTG1	actin gamma 1 [Source:HGNC Symbol;Acc:HGNC:144]
ENSG00000184226	PCDH9	protocadherin 9 [Source:HGNC Symbol;Acc:HGNC:8661]
ENSG00000184254	ALDH1A3	aldehyde dehydrogenase 1 family member A3 [Source:HGNC Symbol;Acc:HGNC:409]
ENSG00000184260	HIST2H2AC	histone cluster 2 H2A family member c [Source:HGNC Symbol;Acc:HGNC:4738]
ENSG00000184357	HIST1H1B	histone cluster 1 H1 family member b [Source:HGNC Symbol;Acc:HGNC:4719]
ENSG00000184557	SOCS3	suppressor of cytokine signaling 3 [Source:HGNC Symbol;Acc:HGNC:19391]
ENSG00000184752	NDUFA12	NADH:ubiquinone oxidoreductase subunit A12 [Source:HGNC Symbol;Acc:HGNC:23987]
ENSG00000184897	H1FX	H1 histone family member X [Source:HGNC Symbol;Acc:HGNC:4722]
ENSG00000185088	RPS27L	ribosomal protein S27 like [Source:HGNC Symbol;Acc:HGNC:18476]
ENSG00000185112	FAM43A	family with sequence similarity 43 member A [Source:HGNC Symbol;Acc:HGNC:26888]
ENSG00000185201	IFITM2	interferon induced transmembrane protein 2 [Source:HGNC Symbol;Acc:HGNC:5413]
ENSG00000185215	TNFAIP2	TNF alpha induced protein 2 [Source:HGNC Symbol;Acc:HGNC:11895]
ENSG00000185338	SOCS1	suppressor of cytokine signaling 1 [Source:HGNC Symbol;Acc:HGNC:19383]
ENSG00000185432	METTL7A	methyltransferase like 7A [Source:HGNC Symbol;Acc:HGNC:24550]
ENSG00000185551	NR2F2	nuclear receptor subfamily 2 group F member 2 [Source:HGNC Symbol;Acc:HGNC:7976]
ENSG00000185630	PBX1	PBX homeobox 1 [Source:HGNC Symbol;Acc:HGNC:8632]
ENSG00000185633	NDUFA4L2	NDUFA4, mitochondrial complex associated like 2 [Source:HGNC Symbol;Acc:HGNC:29836]
ENSG00000185650	ZFP36L1	ZFP36 ring finger protein like 1 [Source:HGNC Symbol;Acc:HGNC:1107]
ENSG00000185950	IRS2	insulin receptor substrate 2 [Source:HGNC Symbol;Acc:HGNC:6126]
ENSG00000186193	SAPCD2	suppressor APC domain containing 2 [Source:HGNC Symbol;Acc:HGNC:28055]
ENSG00000186340	THBS2	thrombospondin 2 [Source:HGNC Symbol;Acc:HGNC:11786]
ENSG00000186480	INSIG1	insulin induced gene 1 [Source:HGNC Symbol;Acc:HGNC:6083]
ENSG00000187134	AKR1C1	aldo-keto reductase family 1 member C1 [Source:HGNC Symbol;Acc:HGNC:384]
ENSG00000187193	MT1X	metallothionein 1X [Source:HGNC Symbol;Acc:HGNC:7405]
ENSG00000187498	COL4A1	collagen type IV alpha 1 chain [Source:HGNC Symbol;Acc:HGNC:2202]
ENSG00000187514	PTMA	prothymosin alpha [Source:HGNC Symbol;Acc:HGNC:9623]
ENSG00000187608	ISG15	ISG15 ubiquitin-like modifier [Source:HGNC Symbol;Acc:HGNC:4053]
ENSG00000187837	HIST1H1C	histone cluster 1 H1 family member c [Source:HGNC Symbol;Acc:HGNC:4716]
ENSG00000187951	AC091057.1	novel transcript
ENSG00000188042	ARL4C	ADP ribosylation factor like GTPase 4C [Source:HGNC Symbol;Acc:HGNC:698]
ENSG00000188229	TUBB4B	tubulin beta 4B class IVb [Source:HGNC Symbol;Acc:HGNC:20771]
ENSG00000188290	HES4	hes family bHLH transcription factor 4 [Source:HGNC Symbol;Acc:HGNC:24149]
ENSG00000188643	S100A16	S100 calcium binding protein A16 [Source:HGNC Symbol;Acc:HGNC:20441]
ENSG00000189043	NDUFA4	NDUFA4, mitochondrial complex associated [Source:HGNC Symbol;Acc:HGNC:7687]
ENSG00000189060	H1F0	H1 histone family member 0 [Source:HGNC Symbol;Acc:HGNC:4714]
ENSG00000189171	S100A13	S100 calcium binding protein A13 [Source:HGNC Symbol;Acc:HGNC:10490]
ENSG00000196154	S100A4	S100 calcium binding protein A4 [Source:HGNC Symbol;Acc:HGNC:10494]
ENSG00000196352	CD55	CD55 molecule (Cromer blood group) [Source:HGNC Symbol;Acc:HGNC:2665]
ENSG00000196507	TCEAL3	transcription elongation factor A like 3 [Source:HGNC Symbol;Acc:HGNC:28247]
ENSG00000196549	MME	membrane metalloendopeptidase [Source:HGNC Symbol;Acc:HGNC:7154]
ENSG00000196562	SULF2	sulfatase 2 [Source:HGNC Symbol;Acc:HGNC:20392]
ENSG00000196628	TCF4	transcription factor 4 [Source:HGNC Symbol;Acc:HGNC:11634]
ENSG00000196924	FLNA	filamin A [Source:HGNC Symbol;Acc:HGNC:3754]
ENSG00000196935	SRGAP1	SLIT-ROBO Rho GTPase activating protein 1 [Source:HGNC Symbol;Acc:HGNC:17382]
ENSG00000197061	HIST1H4C	histone cluster 1 H4 family member c [Source:HGNC Symbol;Acc:HGNC:4787]
ENSG00000197321	SVIL	supervillin [Source:HGNC Symbol;Acc:HGNC:11480]
ENSG00000197415	VEPH1	ventricular zone expressed PH domain containing 1 [Source:HGNC Symbol;Acc:HGNC:25735]
ENSG00000197451	HNRNPAB	heterogeneous nuclear ribonucleoprotein A/B [Source:HGNC Symbol;Acc:HGNC:5034]
ENSG00000197461	PDGFA	platelet derived growth factor subunit A [Source:HGNC Symbol;Acc:HGNC:8799]
ENSG00000197632	SERPINB2	serpin family B member 2 [Source:HGNC Symbol;Acc:HGNC:8584]
ENSG00000197747	S100A10	S100 calcium binding protein A10 [Source:HGNC Symbol;Acc:HGNC:10487]
ENSG00000197943	PLCG2	phospholipase C gamma 2 [Source:HGNC Symbol;Acc:HGNC:9066]
ENSG00000197956	S100A6	S100 calcium binding protein A6 [Source:HGNC Symbol;Acc:HGNC:10496]
ENSG00000197971	MBP	myelin basic protein [Source:HGNC Symbol;Acc:HGNC:6925]
ENSG00000198168	SVIP	small VCP interacting protein [Source:HGNC Symbol;Acc:HGNC:25238]
ENSG00000198420	TCAF1	TRPM8 channel associated factor 1 [Source:HGNC Symbol;Acc:HGNC:22201]
ENSG00000198431	TXNRD1	thioredoxin reductase 1 [Source:HGNC Symbol;Acc:HGNC:12437]
ENSG00000198467	TPM2	tropomyosin 2 [Source:HGNC Symbol;Acc:HGNC:12011]
ENSG00000198542	ITGBL1	integrin subunit beta like 1 [Source:HGNC Symbol;Acc:HGNC:6164]
ENSG00000198682	PAPSS2	3'-phosphoadenosine 5'-phosphosulfate synthase 2 [Source:HGNC Symbol;Acc:HGNC:8604]
ENSG00000198695	MT-ND6	mitochondrially encoded NADH:ubiquinone oxidoreductase core subunit 6 [Source:HGNC Symbol;Acc:HGNC:7462]
ENSG00000198727	MT-CYB	mitochondrially encoded cytochrome b [Source:HGNC Symbol;Acc:HGNC:7427]
ENSG00000198763	MT-ND2	mitochondrially encoded NADH:ubiquinone oxidoreductase core subunit 2 [Source:HGNC Symbol;Acc:HGNC:7456]
ENSG00000198768	APCDD1L	APC down-regulated 1 like [Source:HGNC Symbol;Acc:HGNC:26892]
ENSG00000198826	ARHGAP11A	Rho GTPase activating protein 11A [Source:HGNC Symbol;Acc:HGNC:15783]
ENSG00000198832	SELENOM	selenoprotein M [Source:HGNC Symbol;Acc:HGNC:30397]
ENSG00000198840	MT-ND3	mitochondrially encoded NADH:ubiquinone oxidoreductase core subunit 3 [Source:HGNC Symbol;Acc:HGNC:7458]
ENSG00000198865	CCDC152	coiled-coil domain containing 152 [Source:HGNC Symbol;Acc:HGNC:34438]
ENSG00000198888	MT-ND1	mitochondrially encoded NADH:ubiquinone oxidoreductase core subunit 1 [Source:HGNC Symbol;Acc:HGNC:7455]
ENSG00000198899	MT-ATP6	mitochondrially encoded ATP synthase membrane subunit 6 [Source:HGNC Symbol;Acc:HGNC:7414]
ENSG00000198901	PRC1	protein regulator of cytokinesis 1 [Source:HGNC Symbol;Acc:HGNC:9341]
ENSG00000198959	TGM2	transglutaminase 2 [Source:HGNC Symbol;Acc:HGNC:11778]
ENSG00000203279	AL590705.1	novel transcript
ENSG00000203706	SERTAD4-AS1	SERTAD4 antisense RNA 1 [Source:HGNC Symbol;Acc:HGNC:32019]
ENSG00000204262	COL5A2	collagen type V alpha 2 chain [Source:HGNC Symbol;Acc:HGNC:2210]
ENSG00000204381	LAYN	layilin [Source:HGNC Symbol;Acc:HGNC:29471]
ENSG00000204389	HSPA1A	heat shock protein family A (Hsp70) member 1A [Source:HGNC Symbol;Acc:HGNC:5232]
ENSG00000204525	HLA-C	major histocompatibility complex, class I, C [Source:HGNC Symbol;Acc:HGNC:4933]
ENSG00000205362	MT1A	metallothionein 1A [Source:HGNC Symbol;Acc:HGNC:7393]
ENSG00000205542	TMSB4X	thymosin beta 4 X-linked [Source:HGNC Symbol;Acc:HGNC:11881]
ENSG00000206538	VGLL3	vestigial like family member 3 [Source:HGNC Symbol;Acc:HGNC:24327]
ENSG00000211772	TRBC2	T cell receptor beta constant 2 [Source:HGNC Symbol;Acc:HGNC:12157]
ENSG00000213160	KLHL23	kelch like family member 23 [Source:HGNC Symbol;Acc:HGNC:27506]
ENSG00000213190	MLLT11	MLLT11, transcription factor 7 cofactor [Source:HGNC Symbol;Acc:HGNC:16997]
ENSG00000213853	EMP2	epithelial membrane protein 2 [Source:HGNC Symbol;Acc:HGNC:3334]
ENSG00000213949	ITGA1	integrin subunit alpha 1 [Source:HGNC Symbol;Acc:HGNC:6134]
ENSG00000214548	MEG3	maternally expressed 3 [Source:HGNC Symbol;Acc:HGNC:14575]
ENSG00000214944	ARHGEF28	Rho guanine nucleotide exchange factor 28 [Source:HGNC Symbol;Acc:HGNC:30322]
ENSG00000220161	LINC02076	long intergenic non-protein coding RNA 2076 [Source:HGNC Symbol;Acc:HGNC:52924]
ENSG00000221869	CEBPD	CCAAT enhancer binding protein delta [Source:HGNC Symbol;Acc:HGNC:1835]
ENSG00000221955	SLC12A8	solute carrier family 12 member 8 [Source:HGNC Symbol;Acc:HGNC:15595]
ENSG00000222041	CYTOR	cytoskeleton regulator RNA [Source:HGNC Symbol;Acc:HGNC:28717]
ENSG00000223749	MIR503HG	MIR503 host gene [Source:HGNC Symbol;Acc:HGNC:28258]
ENSG00000225511	LINC00475	long intergenic non-protein coding RNA 475 [Source:HGNC Symbol;Acc:HGNC:23569]
ENSG00000226179	LINC00685	long intergenic non-protein coding RNA 685 [Source:HGNC Symbol;Acc:HGNC:27560]
ENSG00000226742	HSBP1L1	heat shock factor binding protein 1 like 1 [Source:HGNC Symbol;Acc:HGNC:37243]
ENSG00000229563	LINC01204	long intergenic non-protein coding RNA 1204 [Source:HGNC Symbol;Acc:HGNC:49635]
ENSG00000231500	RPS18	ribosomal protein S18 [Source:HGNC Symbol;Acc:HGNC:10401]
ENSG00000233521	LINC01638	long intergenic non-protein coding RNA 1638 [Source:HGNC Symbol;Acc:HGNC:52425]
ENSG00000234745	HLA-B	major histocompatibility complex, class I, B [Source:HGNC Symbol;Acc:HGNC:4932]
ENSG00000235162	C12orf75	chromosome 12 open reading frame 75 [Source:HGNC Symbol;Acc:HGNC:35164]
ENSG00000236453	AC003092.1	novel transcript
ENSG00000236824	BCYRN1	brain cytoplasmic RNA 1 [Source:HGNC Symbol;Acc:HGNC:1022]
ENSG00000240747	KRBOX1	KRAB box domain containing 1 [Source:HGNC Symbol;Acc:HGNC:38708]
ENSG00000242265	PEG10	paternally expressed 10 [Source:HGNC Symbol;Acc:HGNC:14005]
ENSG00000242516	LINC00960	long intergenic non-protein coding RNA 960 [Source:HGNC Symbol;Acc:HGNC:48710]
ENSG00000244879	GABPB1-AS1	GABPB1 antisense RNA 1 [Source:HGNC Symbol;Acc:HGNC:44157]
ENSG00000245532	NEAT1	nuclear paraspeckle assembly transcript 1 [Source:HGNC Symbol;Acc:HGNC:30815]
ENSG00000247516	MIR4458HG	MIR4458 host gene [Source:HGNC Symbol;Acc:HGNC:49008]
ENSG00000248890	HHIP-AS1	HHIP antisense RNA 1 [Source:HGNC Symbol;Acc:HGNC:44182]
ENSG00000249669	CARMN	cardiac mesoderm enhancer-associated non-coding RNA [Source:HGNC Symbol;Acc:HGNC:42872]
ENSG00000249992	TMEM158	transmembrane protein 158 (gene/pseudogene) [Source:HGNC Symbol;Acc:HGNC:30293]
ENSG00000250038	AC093791.1	novel transcript
ENSG00000250479	CHCHD10	coiled-coil-helix-coiled-coil-helix domain containing 10 [Source:HGNC Symbol;Acc:HGNC:15559]
ENSG00000251562	MALAT1	metastasis associated lung adenocarcinoma transcript 1 [Source:HGNC Symbol;Acc:HGNC:29665]
ENSG00000253276	CCDC71L	coiled-coil domain containing 71 like [Source:HGNC Symbol;Acc:HGNC:26685]
ENSG00000254726	MEX3A	mex-3 RNA binding family member A [Source:HGNC Symbol;Acc:HGNC:33482]
ENSG00000259687	LINC01220	long intergenic non-protein coding RNA 1220 [Source:HGNC Symbol;Acc:HGNC:49664]
ENSG00000260260	SNHG19	small nucleolar RNA host gene 19 [Source:HGNC Symbol;Acc:HGNC:49574]
ENSG00000260708	AL118516.1	novel transcript, antisense to TBC1D22A
ENSG00000262202	AC007952.4	novel transcript
ENSG00000264230	ANXA8L1	annexin A8 like 1 [Source:HGNC Symbol;Acc:HGNC:23334]
ENSG00000265972	TXNIP	thioredoxin interacting protein [Source:HGNC Symbol;Acc:HGNC:16952]
ENSG00000266378	AC005224.3	novel transcript
ENSG00000267100	ILF3-DT	ILF3 divergent transcript [Source:HGNC Symbol;Acc:HGNC:27115]
ENSG00000267458	AC092069.1	novel transcript, antisense to CALR
ENSG00000268388	FENDRR	FOXF1 adjacent non-coding developmental regulatory RNA [Source:HGNC Symbol;Acc:HGNC:43894]
ENSG00000269821	KCNQ1OT1	KCNQ1 opposite strand/antisense transcript 1 [Source:HGNC Symbol;Acc:HGNC:6295]
ENSG00000269900	RMRP	RNA component of mitochondrial RNA processing endoribonuclease [Source:HGNC Symbol;Acc:HGNC:10031]
ENSG00000269927	AC004817.3	novel transcript
ENSG00000270069	MIR222HG	miR222/221 cluster host gene [Source:HGNC Symbol;Acc:HGNC:49555]
ENSG00000271933	AL603756.1	novel transcript, antisense to GHITM
ENSG00000272476	AL024507.2	novel transcript, antisense to SEC63
ENSG00000272763	AC103702.2	novel transcript
ENSG00000273338	AC103591.3	novel transcript, antisense to DNAJB4
ENSG00000273802	HIST1H2BG	histone cluster 1 H2B family member g [Source:HGNC Symbol;Acc:HGNC:4746]
ENSG00000173727	AP000769.1	Finkel-Biskis-Reilly murine sarcoma virus (FBR-MuSV) ubiquitously expressed (FAU) pseudogene
ENSG00000282057	AC092807.3	novel transcript

## Sheet: Table S5
Table S5. DEGs in each cluster by comparing it to all of the others
gene	p_val	avg_logFC	pct.1	pct.2	p_val_adj	cluster
ODC1	2.6591e-70	0.435068	1	0.999	3.0468e-66	0
SRSF2	1.12145e-65	0.356141	1	0.998	1.28496e-61	0
UBE2S	3.57383e-65	0.550948	1	0.993	4.09489e-61	0
H3F3B	1.81745e-64	0.326868	1	1	2.08243e-60	0
PTTG1	3.89197e-64	0.464361	1	0.965	4.45942e-60	0
SERBP1	5.6354e-62	0.297685	1	1	6.45704e-58	0
HMGN2	3.76355e-61	0.378815	1	1	4.31228e-57	0
H2AFZ	9.68068e-60	0.411777	1	1	1.10921e-55	0
CDC20	3.61181e-59	0.52889	0.977	0.878	4.13842e-55	0
TUBB4B	2.63691e-58	0.400951	1	0.995	3.02138e-54	0
CDKN3	1.68368e-56	0.324991	0.969	0.763	1.92916e-52	0
RANBP1	2.61678e-56	0.294338	1	1	2.99831e-52	0
TYMS	2.76609e-56	0.384279	0.992	0.953	3.16939e-52	0
PA2G4	4.15937e-55	0.309284	1	0.997	4.7658e-51	0
DTYMK	5.1266e-55	0.307207	0.997	0.96	5.87405e-51	0
SSRP1	9.46381e-55	0.296682	1	0.987	1.08436e-50	0
TUBA1B	4.51077e-53	0.345572	1	1	5.16845e-49	0
HSPD1	1.65845e-52	0.275576	1	1	1.90025e-48	0
PTGES3	4.62385e-52	0.261566	1	1	5.298e-48	0
BIRC5	4.78998e-52	0.366108	0.985	0.846	5.48836e-48	0
HNRNPC	1.71855e-51	0.224367	1	1	1.96911e-47	0
RBMX	2.95593e-51	0.314413	1	0.989	3.38691e-47	0
PTMA	3.12696e-51	0.258854	1	1	3.58287e-47	0
DEK	3.75937e-51	0.420968	1	0.992	4.30748e-47	0
HNRNPD	4.06662e-51	0.313635	1	0.99	4.65953e-47	0
STOML2	8.97013e-51	0.233809	1	0.998	1.0278e-46	0
ANP32B	1.21302e-50	0.312444	1	0.999	1.38988e-46	0
HMGB1	6.80679e-50	0.3393	1	1	7.79922e-46	0
TCP1	1.09096e-49	0.240277	1	0.995	1.25002e-45	0
HNRNPR	1.35045e-49	0.31329	1	0.993	1.54735e-45	0
HNRNPM	1.77991e-49	0.260548	1	1	2.03942e-45	0
CCNB1	4.14451e-49	0.317147	0.928	0.698	4.74878e-45	0
LSM5	7.22225e-49	0.250807	1	0.997	8.27526e-45	0
PARP1	1.4245e-48	0.281538	0.995	0.966	1.6322e-44	0
PDAP1	1.96346e-48	0.24544	1	0.997	2.24973e-44	0
SNRPB	5.442e-48	0.291765	1	0.995	6.23544e-44	0
HNRNPAB	1.38409e-46	0.308745	1	0.997	1.58589e-42	0
LSM4	1.7928e-46	0.240694	1	0.988	2.05419e-42	0
HMGA1	2.55308e-46	0.337791	1	1	2.92531e-42	0
SFPQ	9.11992e-46	0.303561	0.997	0.993	1.04496e-41	0
DLGAP5	1.50123e-45	0.225352	0.836	0.494	1.72011e-41	0
TUBA1C	1.55851e-45	0.27716	1	0.999	1.78574e-41	0
GLRX5	1.96523e-45	0.213636	0.997	0.975	2.25176e-41	0
PRELID1	3.7936e-45	0.21495	1	1	4.34671e-41	0
CBX3	7.65575e-45	0.262846	1	0.999	8.77195e-41	0
NOP56	9.83356e-45	0.275885	0.995	0.969	1.12673e-40	0
DKC1	1.71649e-44	0.25975	0.995	0.972	1.96676e-40	0
CENPV	3.96997e-44	0.25969	0.997	0.949	4.54879e-40	0
TIMM13	7.72584e-44	0.210539	1	0.999	8.85226e-40	0
NCL	1.07635e-43	0.333059	1	1	1.23328e-39	0
PBK	1.88332e-43	0.332858	0.89	0.631	2.15791e-39	0
SRSF7	2.20507e-43	0.28503	1	0.992	2.52657e-39	0
C1QBP	4.53354e-43	0.212546	1	0.999	5.19453e-39	0
LSM2	8.77646e-43	0.249806	0.995	0.987	1.00561e-38	0
TOMM40	2.78126e-42	0.252436	0.997	0.977	3.18676e-38	0
H2AFV	6.53032e-42	0.250088	1	0.988	7.48244e-38	0
RPL7L1	6.86195e-42	0.241056	1	0.983	7.86243e-38	0
TUBB	7.5181e-42	0.224972	1	1	8.61424e-38	0
CKS1B	9.35328e-42	0.353114	0.992	0.963	1.0717e-37	0
MCM7	1.05999e-41	0.206373	0.923	0.736	1.21454e-37	0
ILF3	1.93488e-41	0.239481	0.997	0.991	2.21699e-37	0
MRPL12	2.81342e-41	0.213275	1	0.988	3.22362e-37	0
CCT6A	3.16468e-41	0.22618	1	0.999	3.62609e-37	0
RAN	7.33085e-41	0.21139	1	1	8.39969e-37	0
HNRNPU	1.45106e-40	0.252332	1	0.992	1.66263e-36	0
GPATCH4	2.20315e-40	0.249498	0.992	0.952	2.52437e-36	0
ANP32E	2.53449e-40	0.295519	0.995	0.967	2.90402e-36	0
SET	7.61851e-40	0.247156	1	1	8.72928e-36	0
STMN1	9.9176e-40	0.330546	0.997	0.974	1.13636e-35	0
CDK4	1.11916e-39	0.208864	1	0.994	1.28233e-35	0
HNRNPA2B1	3.31904e-39	0.240932	1	1	3.80295e-35	0
PHF19	3.53717e-39	0.25096	0.926	0.75	4.05289e-35	0
HNRNPH3	4.5561e-39	0.23105	1	0.985	5.22038e-35	0
SNRPD1	4.59684e-39	0.266889	1	1	5.26706e-35	0
SYNCRIP	5.75441e-39	0.232392	1	0.996	6.5934e-35	0
PPP1CC	8.66335e-39	0.212907	0.997	0.981	9.92647e-35	0
PPM1G	9.38553e-39	0.246992	1	0.997	1.07539e-34	0
NUCKS1	2.73895e-38	0.244206	1	1	3.13829e-34	0
PRRX1	3.82089e-38	0.261011	0.864	0.627	4.37797e-34	0
PDCD2	4.6895e-38	0.203844	1	0.988	5.37323e-34	0
TOP1	5.03157e-38	0.251581	1	0.994	5.76517e-34	0
TFDP1	6.63898e-38	0.209536	0.992	0.949	7.60694e-34	0
HNRNPA3	6.82728e-38	0.213497	1	0.998	7.8227e-34	0
CENPW	1.02932e-37	0.222121	0.992	0.894	1.17939e-33	0
PRC1	1.59619e-37	0.287893	0.913	0.717	1.82892e-33	0
CMSS1	1.99208e-37	0.22239	0.997	0.984	2.28252e-33	0
RUVBL1	3.38033e-37	0.201187	0.997	0.951	3.87318e-33	0
RRM2	4.07073e-37	0.258132	0.969	0.857	4.66424e-33	0
LYAR	4.21206e-37	0.292622	0.982	0.937	4.82618e-33	0
CCT5	4.83905e-37	0.214273	0.997	0.992	5.54459e-33	0
TCERG1	5.40824e-37	0.209667	0.982	0.9	6.19676e-33	0
MRPS26	1.36524e-36	0.207279	0.982	0.948	1.5643e-32	0
KIAA0101	1.40266e-36	0.31621	1	0.961	1.60716e-32	0
HMGB3	4.65779e-36	0.252705	0.982	0.919	5.3369e-32	0
DNMT1	1.72767e-35	0.245386	0.995	0.979	1.97957e-31	0
MRTO4	2.33197e-35	0.212248	0.985	0.919	2.67197e-31	0
FUS	2.85304e-35	0.215471	1	0.993	3.26902e-31	0
RBM17	3.08106e-35	0.214147	0.997	0.991	3.53027e-31	0
CCDC85B	7.65869e-35	0.284857	1	0.982	8.77533e-31	0
CENPF	8.92387e-35	0.384115	0.913	0.74	1.0225e-30	0
SRSF3	9.77531e-35	0.251165	1	0.998	1.12006e-30	0
NETO2	2.65818e-34	0.248249	0.99	0.902	3.04574e-30	0
SIVA1	2.66902e-34	0.200613	1	0.992	3.05817e-30	0
MKI67	1.21771e-33	0.345159	0.931	0.788	1.39526e-29	0
CBX1	1.40054e-33	0.232501	1	0.98	1.60474e-29	0
DDX21	1.81347e-33	0.251868	1	0.998	2.07787e-29	0
SMS	2.62834e-33	0.209923	1	0.996	3.01155e-29	0
NUSAP1	3.08005e-33	0.227729	0.857	0.617	3.52912e-29	0
HNRNPDL	7.45515e-33	0.222265	0.997	0.996	8.54211e-29	0
H2AFX	1.59472e-32	0.292209	0.972	0.908	1.82723e-28	0
DUT	1.72665e-32	0.21754	1	0.989	1.97839e-28	0
NUDC	2.47287e-32	0.200073	0.997	0.988	2.83341e-28	0
HSP90AA1	3.01539e-32	0.240993	1	1	3.45504e-28	0
LMNB2	4.00505e-32	0.203677	0.982	0.918	4.58899e-28	0
FKBP4	5.69616e-32	0.204781	0.99	0.941	6.52666e-28	0
MZT1	1.2395e-31	0.211011	0.957	0.849	1.42022e-27	0
RPL39L	1.28501e-31	0.209965	0.982	0.929	1.47236e-27	0
SMC4	1.88143e-31	0.357233	0.931	0.88	2.15574e-27	0
HMMR	2.10857e-31	0.243304	0.772	0.55	2.416e-27	0
PNN	2.18864e-31	0.227232	1	0.973	2.50774e-27	0
PRR11	7.31964e-31	0.204325	0.87	0.666	8.38684e-27	0
PSIP1	7.38832e-31	0.205094	0.987	0.909	8.46554e-27	0
TPX2	3.30071e-30	0.345135	0.923	0.825	3.78196e-26	0
HSPE1	3.54859e-30	0.232254	1	0.999	4.06597e-26	0
CEP55	3.48604e-29	0.216886	0.816	0.578	3.9943e-25	0
KPNA2	1.74456e-28	0.224685	0.982	0.935	1.99892e-24	0
KPNB1	2.57731e-28	0.204076	1	0.996	2.95308e-24	0
HN1	7.16493e-28	0.21288	1	0.997	8.20958e-24	0
HSPA8	1.80103e-26	0.207056	1	0.999	2.06362e-22	0
PLK1	2.78942e-26	0.204093	0.762	0.562	3.19612e-22	0
TMPO	5.519e-26	0.21107	0.944	0.856	6.32367e-22	0
CTNNAL1	6.98611e-26	0.217128	1	0.978	8.00468e-22	0
MARCKSL1	1.11171e-25	0.217652	1	0.992	1.27379e-21	0
DEPDC1	2.57935e-25	0.200773	0.76	0.546	2.95542e-21	0
CCNA2	9.39836e-25	0.24568	0.864	0.703	1.07686e-20	0
EIF1AX	6.42635e-24	0.236683	0.997	1	7.36331e-20	0
SNHG19	3.81401e-23	0.209879	0.964	0.91	4.37009e-19	0
PHLDA1	4.14748e-19	0.255169	1	0.989	4.75218e-15	0
PEG10	5.48427e-17	0.27126	0.949	0.872	6.28388e-13	0
CKS2	1.38378e-14	0.250427	0.997	0.985	1.58554e-10	0
HMGB2	9.11654e-14	0.27594	0.98	0.951	1.04457e-09	0
KCNMA1	2.58457e-10	0.322495	0.923	0.862	2.9614e-06	0
HNRNPA1	5.65332e-10	0.200868	1	1	6.47758e-06	1
VIM	1.1989e-08	0.2224	1	1	0.00013737	1
LSP1	8.25872e-07	0.258358	0.722	0.588	0.00946284	1
GSTO1	1.81469e-16	0.24274	1	0.996	2.07927e-12	2
MT2A	3.71147e-16	0.234594	1	1	4.25261e-12	2
LRRC75A	4.32004e-16	0.419028	0.831	0.676	4.9499e-12	2
ATP5G3	5.86357e-16	0.216338	1	1	6.71848e-12	2
SLIRP	3.80217e-15	0.207808	0.996	0.998	4.35653e-11	2
S100A11	1.50434e-14	0.334362	1	1	1.72367e-10	2
SSB	4.93859e-14	0.235268	0.996	0.997	5.65864e-10	2
POMP	9.30235e-14	0.204823	1	1	1.06586e-09	2
FABP5	1.21544e-13	0.230791	0.996	0.998	1.39265e-09	2
MYL12B	1.24919e-13	0.200797	0.992	0.999	1.43132e-09	2
FAM162A	2.9891e-13	0.214558	0.929	0.926	3.42491e-09	2
TXNDC17	5.1411e-13	0.233997	0.996	0.992	5.89067e-09	2
CALM2	8.51967e-13	0.276421	1	1	9.76184e-09	2
TXN	1.53825e-12	0.267105	1	1	1.76253e-08	2
MYL12A	4.08206e-12	0.245408	1	1	4.67722e-08	2
MT1X	4.11667e-11	0.289033	0.996	0.994	4.71688e-07	2
MYL6	8.08973e-11	0.225086	1	1	9.26921e-07	2
CCND1	9.80822e-11	0.221521	0.996	0.988	1.12383e-06	2
CTSC	1.13171e-10	0.258905	0.98	0.974	1.29671e-06	2
GLRX	1.34436e-10	0.327664	0.98	0.992	1.54037e-06	2
CAV1	2.44904e-10	0.200257	1	0.998	2.80611e-06	2
PSMB3	7.35335e-10	0.210419	0.984	0.991	8.42547e-06	2
ANKRD1	1.83163e-09	0.245099	0.898	0.845	2.09868e-05	2
TAGLN	6.50542e-09	0.247109	1	0.997	7.45391e-05	2
UGP2	1.56208e-08	0.233878	1	1	0.000178984	2
S100A10	2.09744e-08	0.245227	1	0.998	0.000240325	2
TFPI2	4.09099e-08	0.250399	1	1	0.000468746	2
TIMP1	8.03416e-08	0.328918	0.996	1	0.000920554	2
COL4A1	1.58616e-59	0.538077	1	0.978	1.81742e-55	3
TAGLN	1.71298e-50	0.611574	1	0.997	1.96273e-46	3
PLOD2	2.02087e-49	0.519613	1	0.997	2.31551e-45	3
COL4A2	1.67337e-48	0.39971	1	0.97	1.91735e-44	3
MYL9	2.22843e-47	0.425667	1	0.993	2.55334e-43	3
LOX	6.43645e-45	0.385794	0.976	0.877	7.37489e-41	3
F3	3.46005e-44	0.52258	0.994	0.951	3.96453e-40	3
TPM1	2.48746e-43	0.430073	1	0.999	2.85013e-39	3
ACTN1	5.32919e-43	0.279304	1	0.998	6.10619e-39	3
SPARC	8.50796e-43	0.368501	1	0.997	9.74842e-39	3
CRIM1	4.54732e-41	0.303438	0.985	0.932	5.21032e-37	3
FSTL1	1.67908e-38	0.261443	1	0.99	1.9239e-34	3
MME	4.91234e-38	0.299205	1	1	5.62856e-34	3
COL3A1	2.32429e-37	0.440242	1	0.994	2.66317e-33	3
FN1	6.54267e-36	0.332607	1	1	7.49659e-32	3
CALD1	6.80072e-34	0.29622	1	1	7.79227e-30	3
VGLL3	1.33338e-33	0.208163	0.922	0.722	1.52778e-29	3
MYADM	1.65159e-33	0.224018	0.973	0.912	1.89239e-29	3
OGFRL1	2.76664e-31	0.28377	0.985	0.921	3.17002e-27	3
P4HA1	3.50615e-31	0.243675	1	0.989	4.01735e-27	3
ACTA2	2.53949e-30	0.64255	0.964	0.89	2.90975e-26	3
GLRX	3.8786e-30	0.441611	1	0.987	4.44411e-26	3
DAB2	4.97773e-30	0.310921	0.991	0.924	5.70348e-26	3
CTGF	8.57095e-30	0.505609	0.997	0.988	9.8206e-26	3
IGFBP3	3.66449e-29	0.323542	0.76	0.485	4.19877e-25	3
TPM2	1.72632e-28	0.446982	1	1	1.97801e-24	3
ACTB	1.94569e-28	0.214993	1	1	2.22937e-24	3
COL8A1	1.97932e-28	0.442418	0.997	0.978	2.26791e-24	3
ANKRD1	2.13639e-28	0.741835	0.922	0.833	2.44787e-24	3
THY1	6.45643e-28	0.272514	1	0.989	7.39778e-24	3
TGM2	1.38049e-27	0.388741	1	0.984	1.58176e-23	3
PDLIM5	2.37259e-27	0.214943	0.985	0.953	2.71852e-23	3
STAT1	6.1185e-27	0.263203	0.985	0.908	7.01058e-23	3
ITGA1	1.11678e-26	0.245878	0.919	0.766	1.27961e-22	3
GLS	1.72407e-26	0.232323	0.982	0.952	1.97544e-22	3
PAPSS2	2.252e-26	0.204034	0.985	0.951	2.58034e-22	3
COL12A1	2.71965e-26	0.260633	0.997	0.963	3.11617e-22	3
FBN1	3.1766e-26	0.245483	0.997	0.968	3.63975e-22	3
MFGE8	4.96328e-26	0.28142	0.982	0.935	5.68693e-22	3
ITGB1	2.23084e-25	0.223421	1	1	2.5561e-21	3
THBS1	3.98641e-25	0.438833	0.994	0.942	4.56762e-21	3
LOXL2	1.60684e-24	0.219679	1	0.967	1.84112e-20	3
ANXA1	3.97074e-24	0.289955	0.997	0.999	4.54968e-20	3
FGF2	4.72836e-24	0.295902	0.985	0.918	5.41776e-20	3
ITGA5	6.99808e-24	0.205257	0.982	0.932	8.0184e-20	3
CSRP1	1.04203e-23	0.27586	0.994	0.975	1.19396e-19	3
CDH2	1.73367e-22	0.233981	1	0.981	1.98644e-18	3
SERPINE2	3.07797e-22	0.477007	0.994	0.993	3.52674e-18	3
PTGS2	3.5943e-22	0.390363	0.814	0.618	4.11835e-18	3
INHBA	4.31279e-22	0.450519	0.985	0.917	4.94159e-18	3
IGFBP7	5.1579e-22	0.309938	1	0.982	5.90992e-18	3
SERPINE1	9.50763e-22	0.266293	1	1	1.08938e-17	3
MYL12A	1.17264e-21	0.31953	1	1	1.34362e-17	3
FBLN5	2.33984e-21	0.205284	0.874	0.707	2.68099e-17	3
TIMP3	4.57286e-21	0.434511	0.91	0.77	5.23959e-17	3
FLNA	7.1528e-21	0.216992	0.997	0.995	8.19568e-17	3
C4orf3	7.26509e-21	0.206406	1	0.995	8.32434e-17	3
COL5A2	7.69876e-21	0.213236	0.997	0.97	8.82124e-17	3
NUAK1	8.83135e-21	0.207439	0.829	0.697	1.0119e-16	3
KCNE4	1.70258e-20	0.249791	0.913	0.798	1.95081e-16	3
ANXA5	2.02782e-20	0.202186	1	0.999	2.32348e-16	3
CCDC80	2.0851e-20	0.321475	1	0.999	2.38911e-16	3
LAMA4	3.02308e-20	0.209293	0.802	0.602	3.46385e-16	3
STC2	3.10182e-20	0.263397	0.994	0.954	3.55406e-16	3
COL1A2	4.04058e-20	0.292654	1	0.998	4.6297e-16	3
CALM2	4.6728e-20	0.268068	1	1	5.3541e-16	3
COL5A1	6.64928e-20	0.2538	1	0.977	7.61875e-16	3
ANXA2	3.08152e-19	0.226655	1	1	3.53081e-15	3
COL11A1	1.10097e-18	0.245259	0.808	0.606	1.2615e-14	3
SGK1	1.45082e-18	0.267036	0.988	0.91	1.66235e-14	3
SMYD3	2.37036e-18	0.224431	0.91	0.809	2.71596e-14	3
SEC61G	3.50445e-18	0.210183	1	1	4.0154e-14	3
NDUFA4	3.72866e-18	0.233977	1	1	4.2723e-14	3
ADAM19	6.10162e-18	0.217003	0.952	0.853	6.99123e-14	3
ALDH1A1	7.45899e-18	0.40211	0.688	0.466	8.54651e-14	3
SLC7A5	9.09491e-18	0.200208	0.97	0.911	1.04209e-13	3
COL1A1	1.49668e-17	0.279178	1	1	1.7149e-13	3
SAA1	2.65889e-17	0.877774	0.712	0.544	3.04656e-13	3
UGP2	3.11318e-17	0.244484	1	1	3.56708e-13	3
KRT8	3.88038e-17	0.306242	0.991	0.973	4.44614e-13	3
CCND1	1.90369e-16	0.269186	0.994	0.988	2.18125e-12	3
TGFBI	2.78708e-16	0.322667	1	0.997	3.19343e-12	3
S100A10	3.28657e-16	0.225772	0.997	0.999	3.76575e-12	3
S100A11	1.48661e-15	0.276444	1	1	1.70335e-11	3
MEG3	2.11294e-15	0.219586	1	0.994	2.421e-11	3
MYL6	3.00887e-15	0.255594	1	1	3.44757e-11	3
ACTG2	5.92791e-15	0.338355	0.64	0.477	6.7922e-11	3
HEG1	8.89671e-14	0.200985	0.988	0.952	1.01938e-09	3
TIMP1	5.96739e-13	0.375137	1	0.999	6.83743e-09	3
WLS	1.34274e-12	0.202494	0.982	0.953	1.53851e-08	3
DCN	1.74257e-12	0.251553	1	0.995	1.99663e-08	3
SAT1	9.69208e-12	0.245618	0.985	0.969	1.11052e-07	3
CYR61	6.24534e-11	0.211968	1	0.993	7.15591e-07	3
TXN	6.39411e-11	0.250807	1	1	7.32637e-07	3
VCAN	1.66945e-10	0.20161	1	0.981	1.91286e-06	3
DKK1	1.40757e-09	0.210254	0.976	0.919	1.61279e-05	3
PPME1	3.18192e-09	0.263925	0.931	0.895	3.64584e-05	3
MEST	3.58561e-08	0.203099	0.979	0.929	0.000410839	3
SAA2	8.77533e-08	0.332211	0.321	0.196	0.00100548	3
CXCL1	3.65179e-29	0.791135	0.996	0.964	4.18422e-25	4
DCN	1.59913e-28	0.42438	1	0.996	1.83229e-24	4
FTH1	2.59896e-28	0.366987	1	1	2.97789e-24	4
EEF1A1	2.42644e-27	0.267597	1	1	2.78021e-23	4
MMP2	1.15477e-26	0.365438	0.988	0.987	1.32313e-22	4
CXCL2	1.67822e-24	0.469868	0.85	0.643	1.9229e-20	4
PNRC1	3.66179e-22	0.232869	0.988	0.927	4.19568e-18	4
SOD2	2.15048e-21	0.424608	0.976	0.933	2.46402e-17	4
COL1A2	1.26884e-20	0.360219	1	0.998	1.45383e-16	4
FTL	2.89137e-18	0.303516	1	1	3.31293e-14	4
COL3A1	5.50617e-17	0.436129	1	0.995	6.30897e-13	4
BTG1	5.90203e-17	0.28013	0.992	0.957	6.76255e-13	4
COL5A1	8.58448e-17	0.291124	0.996	0.98	9.8361e-13	4
RAB13	1.52012e-16	0.227175	1	0.996	1.74175e-12	4
METTL7A	3.15709e-16	0.221902	0.724	0.541	3.61739e-12	4
CRISPLD2	6.42301e-16	0.25574	0.965	0.952	7.35949e-12	4
SULF2	7.81008e-16	0.23727	0.74	0.544	8.94879e-12	4
HLA-B	6.67839e-15	0.226002	0.992	0.976	7.6521e-11	4
RAB31	7.98809e-15	0.276785	0.972	0.939	9.15275e-11	4
LUM	9.88489e-15	0.351211	0.976	0.948	1.13261e-10	4
COL1A1	1.02377e-14	0.316403	1	1	1.17303e-10	4
PAPPA	1.31381e-14	0.310092	0.996	0.979	1.50537e-10	4
IL1R1	1.34652e-14	0.220325	0.953	0.911	1.54284e-10	4
TGFBI	2.64986e-14	0.369352	1	0.997	3.03621e-10	4
PDGFRA	3.46963e-14	0.314214	0.976	0.93	3.9755e-10	4
COL6A1	5.40022e-14	0.255191	1	0.997	6.18758e-10	4
GAS1	5.52122e-14	0.218398	0.772	0.598	6.32622e-10	4
SQSTM1	6.26959e-14	0.221851	0.992	0.99	7.1837e-10	4
NAMPT	3.11474e-13	0.234543	0.984	0.963	3.56886e-09	4
KLF9	4.03479e-13	0.206219	0.913	0.827	4.62306e-09	4
NUPR1	6.65533e-13	0.204194	0.87	0.731	7.62568e-09	4
PXDN	7.20319e-13	0.226847	0.996	0.993	8.25341e-09	4
G0S2	1.1572e-12	0.359003	0.819	0.681	1.32592e-08	4
QPRT	1.36413e-12	0.240505	0.685	0.53	1.56302e-08	4
PDK4	9.6703e-12	0.235705	0.268	0.114	1.10802e-07	4
TKT	1.24131e-11	0.248076	0.996	0.998	1.4223e-07	4
CYP1B1	3.09726e-11	0.446941	0.705	0.533	3.54885e-07	4
CCL2	5.80861e-10	0.387505	0.921	0.859	6.65551e-06	4
CXCL6	2.72007e-09	0.40347	0.957	0.924	3.11666e-05	4
CXCL3	6.43732e-09	0.369996	0.839	0.742	7.37589e-05	4
CXCL8	4.38433e-08	0.530271	0.768	0.657	0.000502357	4
TIMP1	4.81053e-08	0.240472	1	0.999	0.000551191	4
TGM2	2.00377e-07	0.268999	0.992	0.987	0.00229592	4
FBXO32	2.18637e-36	1.35803	0.906	0.162	2.50514e-32	5
ATF3	9.60621e-36	0.523462	0.688	0.08	1.10068e-31	5
ERO1B	4.70644e-27	0.476765	0.812	0.175	5.39264e-23	5
FICD	1.48236e-21	0.535297	0.938	0.37	1.69849e-17	5
DNAJB9	4.73941e-21	1.64223	1	0.72	5.43042e-17	5
NUCB2	4.83107e-21	1.36862	1	0.964	5.53544e-17	5
ZFAS1	1.28233e-20	1.36949	1	1	1.4693e-16	5
EPB41L4A-AS1	1.41141e-20	1.51248	1	0.925	1.6172e-16	5
HSP90B1	2.02333e-20	1.80133	1	1	2.31833e-16	5
LMAN1	6.12292e-20	0.847966	1	0.996	7.01564e-16	5
HSPA5	6.51322e-20	2.15479	1	0.999	7.46285e-16	5
C6orf48	6.52663e-20	1.32024	1	0.996	7.47822e-16	5
SQSTM1	7.30843e-20	1.21777	1	0.99	8.374e-16	5
GLTSCR2	1.41918e-19	0.860964	1	0.989	1.6261e-15	5
SEL1L	1.42721e-19	0.957292	1	0.857	1.6353e-15	5
TAF1D	1.82708e-19	1.49975	1	0.99	2.09346e-15	5
DNAJC3	3.5078e-19	1.05068	1	0.981	4.01924e-15	5
P4HB	8.22093e-19	0.843846	1	1	9.41954e-15	5
HLA-B	3.30041e-18	1.05048	1	0.979	3.78161e-14	5
CCPG1	4.93286e-18	1.10935	0.938	0.63	5.65208e-14	5
EIF3F	9.10357e-18	0.636418	1	0.999	1.04309e-13	5
DDOST	1.04637e-17	0.675467	1	0.896	1.19893e-13	5
SNHG12	2.15096e-17	0.826532	0.938	0.519	2.46456e-13	5
EIF1	2.42093e-17	1.01917	1	1	2.7739e-13	5
SLC3A2	2.89624e-17	2.06688	1	0.923	3.31851e-13	5
PDIA6	3.24838e-17	0.991343	1	1	3.722e-13	5
JMY	4.38831e-17	0.340478	0.812	0.28	5.02812e-13	5
TXNRD1	4.73251e-17	0.844596	1	0.997	5.4225e-13	5
CANX	5.08581e-17	0.656277	1	0.999	5.82732e-13	5
HM13	6.45699e-17	0.772684	0.969	0.954	7.39842e-13	5
PPP1R15A	9.43122e-17	0.900598	1	0.921	1.08063e-12	5
FKBP11	1.01418e-16	0.816508	1	0.923	1.16205e-12	5
MIA3	1.5721e-16	0.695625	0.969	0.739	1.80131e-12	5
DNAJC1	1.76818e-16	0.952938	1	0.973	2.02598e-12	5
PDIA3	1.80494e-16	0.792679	1	0.943	2.0681e-12	5
VIMP	2.0837e-16	1.1383	1	0.995	2.38751e-12	5
DDIT3	2.10203e-16	1.44494	0.906	0.565	2.40851e-12	5
CTH	2.39969e-16	0.212972	0.625	0.151	2.74957e-12	5
DNAJB11	2.51704e-16	0.930458	1	0.981	2.88403e-12	5
BTG1	2.74689e-16	0.927586	1	0.962	3.14738e-12	5
LETMD1	4.33687e-16	0.383322	0.906	0.461	4.96918e-12	5
SSR4	4.34639e-16	0.758026	1	0.997	4.98009e-12	5
PDIA4	4.76414e-16	1.28727	1	0.989	5.45876e-12	5
EEF2	6.24767e-16	0.812205	1	1	7.15858e-12	5
HLA-C	8.33672e-16	0.857066	1	0.939	9.55222e-12	5
ERP29	1.41456e-15	0.692622	1	0.977	1.6208e-11	5
UBC	1.623e-15	1.48648	1	0.998	1.85963e-11	5
GHITM	1.83434e-15	0.723906	1	0.991	2.10178e-11	5
MANF	2.13315e-15	1.24237	1	0.99	2.44416e-11	5
SARAF	2.53272e-15	0.954912	1	0.976	2.902e-11	5
PSAP	3.52679e-15	0.688719	1	0.964	4.04099e-11	5
SEC11C	4.12566e-15	1.00102	0.969	0.968	4.72719e-11	5
EEF1A1	6.92371e-15	0.682065	1	1	7.93319e-11	5
SEC62	7.77688e-15	0.638435	1	0.999	8.91075e-11	5
PTGR1	9.80502e-15	0.823904	1	0.883	1.12346e-10	5
TMCO3	1.29315e-14	0.501805	1	0.89	1.48169e-10	5
SEC63	2.02418e-14	0.681777	1	0.992	2.31931e-10	5
NEAT1	3.21449e-14	1.56776	1	1	3.68317e-10	5
KLF4	4.32118e-14	0.45232	0.844	0.354	4.95121e-10	5
TTLL7	4.58376e-14	0.490238	0.938	0.644	5.25208e-10	5
ZCCHC7	4.58657e-14	0.443764	0.969	0.649	5.2553e-10	5
SNHG7	4.66534e-14	0.955102	1	0.945	5.34555e-10	5
EIF3D	7.80254e-14	0.624533	1	0.972	8.94015e-10	5
PNPLA8	8.12472e-14	0.451351	0.969	0.685	9.3093e-10	5
EIF3L	9.33985e-14	0.568681	1	0.995	1.07016e-09	5
SERP1	1.01621e-13	0.723524	1	1	1.16437e-09	5
CYB561	1.05567e-13	0.457276	0.875	0.499	1.20958e-09	5
FAM129A	1.13167e-13	0.587175	0.844	0.474	1.29667e-09	5
ZFAND2A	1.18861e-13	0.64014	0.906	0.736	1.36191e-09	5
ATF4	1.34805e-13	1.29438	1	0.996	1.5446e-09	5
PNRC1	1.76825e-13	1.06558	1	0.937	2.02606e-09	5
GBE1	2.83851e-13	0.660262	0.969	0.826	3.25236e-09	5
SLC33A1	3.55681e-13	0.481619	0.969	0.742	4.0754e-09	5
N4BP2L2	4.63335e-13	0.665677	1	0.978	5.30889e-09	5
TRAM1	4.64982e-13	0.61875	1	0.996	5.32777e-09	5
AAK1	4.75202e-13	0.498506	1	0.963	5.44486e-09	5
TRIB3	5.68847e-13	1.01166	0.875	0.695	6.51785e-09	5
TMED2	6.17241e-13	0.57965	1	0.999	7.07234e-09	5
WIPI1	6.71817e-13	0.738108	0.969	0.848	7.69768e-09	5
SLC7A11	7.89649e-13	0.727917	1	0.824	9.04779e-09	5
LURAP1L	9.99458e-13	0.541685	0.906	0.65	1.14518e-08	5
UBXN4	1.21435e-12	0.455672	1	0.986	1.3914e-08	5
LMAN2	1.28665e-12	0.40876	1	0.978	1.47424e-08	5
MALAT1	1.66436e-12	1.20431	1	1	1.90702e-08	5
PLEKHF1	1.83476e-12	0.20227	0.5	0.117	2.10227e-08	5
ARMCX3	1.9412e-12	0.697611	0.969	0.932	2.22423e-08	5
CREBRF	2.16114e-12	0.442772	0.719	0.277	2.47623e-08	5
HYOU1	4.57574e-12	0.831506	1	0.909	5.24288e-08	5
ERLEC1	4.84978e-12	0.529872	1	0.992	5.55688e-08	5
GABARAPL1	5.16527e-12	0.417416	0.906	0.597	5.91836e-08	5
AUP1	6.04295e-12	0.355877	1	0.965	6.92401e-08	5
PPIB	8.12155e-12	0.600467	1	0.999	9.30567e-08	5
OPTN	8.21568e-12	0.652076	0.969	0.862	9.41353e-08	5
TSC22D3	8.74835e-12	1.02526	0.969	0.795	1.00239e-07	5
RCN1	8.85947e-12	0.558428	1	0.999	1.01512e-07	5
DERL2	9.6965e-12	0.611242	1	0.881	1.11103e-07	5
MEG3	1.08685e-11	0.871253	1	0.996	1.24532e-07	5
EIF4B	1.26425e-11	0.523376	1	0.999	1.44858e-07	5
CLIP1	1.54558e-11	0.479075	1	0.92	1.77092e-07	5
ERP44	1.55568e-11	0.496805	0.906	0.737	1.7825e-07	5
MAGT1	1.73626e-11	0.53398	0.969	0.852	1.98941e-07	5
EIF3E	1.79122e-11	0.53138	1	0.999	2.05238e-07	5
TPP1	1.82454e-11	0.370922	0.938	0.737	2.09056e-07	5
SETX	2.13964e-11	0.427721	0.969	0.817	2.4516e-07	5
HLA-E	2.15666e-11	0.641946	0.969	0.895	2.4711e-07	5
TMEM41B	2.48137e-11	0.445445	0.938	0.806	2.84316e-07	5
EIF3M	2.87093e-11	0.451852	1	0.99	3.28951e-07	5
PSMD5-AS1	2.99903e-11	0.263743	0.719	0.297	3.43629e-07	5
ARFGAP3	3.01649e-11	0.361852	0.969	0.91	3.45629e-07	5
SMIM14	3.21188e-11	0.542978	0.938	0.801	3.68017e-07	5
EBLN3	3.54197e-11	0.390476	0.969	0.828	4.05839e-07	5
CTSD	3.74839e-11	0.670298	0.875	0.822	4.29491e-07	5
SELK	3.78459e-11	0.959645	1	0.99	4.33638e-07	5
SNHG8	3.86524e-11	0.655822	1	0.998	4.4288e-07	5
RRAGC	3.98761e-11	0.479233	0.906	0.822	4.569e-07	5
BSDC1	4.1194e-11	0.316502	0.906	0.725	4.72001e-07	5
DNAJB1	4.97447e-11	0.618411	1	0.842	5.69975e-07	5
GFPT1	5.44543e-11	0.473326	0.938	0.898	6.23937e-07	5
AKR1B1	5.60155e-11	0.552479	1	0.968	6.41826e-07	5
RB1CC1	6.1419e-11	0.445489	0.969	0.909	7.03739e-07	5
FAM118A	7.30849e-11	0.294373	0.906	0.621	8.37407e-07	5
CTBP2	7.43115e-11	0.35953	1	0.967	8.51461e-07	5
ELF1	8.13963e-11	0.546063	0.969	0.739	9.32639e-07	5
UBXN1	8.54668e-11	0.453483	1	0.983	9.79279e-07	5
PLSCR1	8.56456e-11	0.320212	0.938	0.668	9.81328e-07	5
MYDGF	8.93506e-11	0.578887	1	0.999	1.02378e-06	5
WBP2	9.336e-11	0.26076	0.906	0.7	1.06972e-06	5
GOLGB1	9.47716e-11	0.708396	1	0.946	1.08589e-06	5
FXR1	1.08538e-10	0.444803	1	0.986	1.24363e-06	5
BLVRB	1.13925e-10	0.429098	0.906	0.694	1.30535e-06	5
UBE2B	1.49396e-10	0.381913	1	0.985	1.71178e-06	5
HBP1	1.58239e-10	0.352907	0.719	0.328	1.81311e-06	5
RTN3	1.78195e-10	0.430801	0.906	0.89	2.04176e-06	5
OS9	1.99811e-10	0.457373	0.969	0.789	2.28943e-06	5
HMBOX1	2.36127e-10	0.399206	0.938	0.612	2.70555e-06	5
N4BP2	2.38555e-10	0.323386	0.75	0.369	2.73336e-06	5
CRELD2	2.54014e-10	0.906019	0.969	0.971	2.91049e-06	5
ZNF224	2.76038e-10	0.21898	0.781	0.383	3.16285e-06	5
EIF3H	2.81926e-10	0.434012	1	0.992	3.23031e-06	5
TMEM59	2.87853e-10	0.423507	1	0.965	3.29822e-06	5
CEBPB	2.8926e-10	0.529473	1	0.977	3.31434e-06	5
CENPBD1	2.91449e-10	0.204844	0.719	0.32	3.33943e-06	5
C1orf43	3.03805e-10	0.398869	1	0.987	3.481e-06	5
RPL10	3.49665e-10	0.524429	1	1	4.00646e-06	5
ATP6V0B	3.5981e-10	0.468748	1	0.989	4.12271e-06	5
SND1	3.60961e-10	0.437045	0.969	0.92	4.13589e-06	5
SRPRA	4.04441e-10	0.392069	0.938	0.841	4.63409e-06	5
ZNF277	4.64358e-10	0.248703	0.875	0.487	5.32062e-06	5
RABAC1	4.83298e-10	0.463264	1	0.982	5.53763e-06	5
BRD2	4.93385e-10	0.404335	1	0.965	5.6532e-06	5
GCLM	5.21032e-10	0.525451	0.969	0.957	5.96999e-06	5
NEU1	5.65843e-10	0.365535	0.906	0.684	6.48343e-06	5
CALR	5.91954e-10	0.578235	1	1	6.78261e-06	5
PJA2	6.97588e-10	0.42041	1	0.871	7.99297e-06	5
GOLGA4	7.78062e-10	0.549112	1	0.996	8.91503e-06	5
SELM	7.8682e-10	0.452637	1	0.987	9.01538e-06	5
HSPA1B	8.13418e-10	0.728845	0.75	0.383	9.32014e-06	5
HLA-A	8.28882e-10	0.65043	0.969	0.948	9.49733e-06	5
TTC14	8.59129e-10	0.348594	0.938	0.801	9.8439e-06	5
SEC31A	1.0009e-09	0.420431	1	0.979	1.14683e-05	5
FKBP2	1.27173e-09	0.523019	1	0.987	1.45715e-05	5
BEST1	1.28945e-09	0.497415	0.906	0.859	1.47745e-05	5
CBLB	1.33339e-09	0.498619	0.781	0.497	1.5278e-05	5
TMEM39A	1.34348e-09	0.286899	0.938	0.71	1.53936e-05	5
IL1RL1	1.35792e-09	1.67679	0.438	0.116	1.55591e-05	5
CEP57	1.36258e-09	0.482662	0.938	0.792	1.56125e-05	5
EIF4A2	1.38171e-09	0.573361	1	0.976	1.58317e-05	5
STX3	1.44352e-09	0.227639	0.656	0.299	1.65398e-05	5
PRKCDBP	1.68585e-09	0.635432	0.938	0.946	1.93164e-05	5
SSR2	1.92939e-09	0.491036	1	1	2.21069e-05	5
NUPR1	1.94499e-09	0.763651	0.938	0.752	2.22857e-05	5
PCMTD1	2.02488e-09	0.433878	0.812	0.557	2.32011e-05	5
JARID2	2.10981e-09	0.278471	0.906	0.543	2.41742e-05	5
OSTC	2.17374e-09	0.406905	1	0.999	2.49068e-05	5
LAPTM4A	2.30525e-09	0.703778	1	0.985	2.64136e-05	5
DNAJC10	2.81495e-09	0.388556	0.969	0.967	3.22537e-05	5
LRRC37B	2.98483e-09	0.214661	0.719	0.351	3.42001e-05	5
RABGGTB	3.11304e-09	0.308813	0.969	0.876	3.56692e-05	5
ANKRD12	3.29316e-09	0.420475	1	0.843	3.77331e-05	5
TVP23B	3.74421e-09	0.234774	0.844	0.509	4.29012e-05	5
DYM	3.77362e-09	0.377781	0.844	0.664	4.32381e-05	5
EIF5	3.84058e-09	0.458869	1	1	4.40054e-05	5
EIF1B	4.09479e-09	0.592824	0.938	0.943	4.69181e-05	5
TMEM243	4.4486e-09	0.438137	0.875	0.76	5.09721e-05	5
GDF15	4.66965e-09	0.91803	0.781	0.468	5.35048e-05	5
QARS	4.67751e-09	0.307908	0.938	0.797	5.35949e-05	5
RNH1	5.55348e-09	0.407453	1	0.979	6.36317e-05	5
IFI16	5.67381e-09	0.37222	1	0.931	6.50105e-05	5
RIOK3	6.12454e-09	0.318792	0.969	0.841	7.0175e-05	5
ADAM17	6.1352e-09	0.298303	0.938	0.757	7.02971e-05	5
MAFG	6.14226e-09	0.464772	0.906	0.789	7.0378e-05	5
SDF2L1	6.77282e-09	1.07135	1	0.989	7.76029e-05	5
WHSC1L1	7.48798e-09	0.378475	1	0.971	8.57972e-05	5
FBXO25	7.51043e-09	0.320358	0.875	0.736	8.60545e-05	5
GATAD1	8.52889e-09	0.314928	0.938	0.803	9.77241e-05	5
SLC39A14	8.63278e-09	0.44421	1	0.94	9.89144e-05	5
SLC38A1	9.40851e-09	0.462988	1	0.97	0.000107803	5
C12orf10	9.50564e-09	0.364824	0.969	0.869	0.000108916	5
TMED9	1.01715e-08	0.419195	1	0.996	0.000116545	5
HADHB	1.03433e-08	0.393454	0.938	0.884	0.000118514	5
GPATCH8	1.04671e-08	0.417352	0.938	0.806	0.000119932	5
SLC17A5	1.13634e-08	0.398298	0.844	0.672	0.000130202	5
ABCA5	1.15861e-08	0.2075	0.656	0.323	0.000132754	5
CCNB1IP1	1.21586e-08	0.379571	0.844	0.797	0.000139313	5
GMPPA	1.29508e-08	0.287425	0.906	0.685	0.000148391	5
NUCB1	1.3252e-08	0.369707	0.844	0.732	0.000151841	5
KLHL24	1.34116e-08	0.302343	0.625	0.28	0.00015367	5
XBP1	1.41282e-08	0.401821	1	0.964	0.000161881	5
RHOQ	1.44666e-08	0.322219	0.906	0.81	0.000165758	5
MEF2A	1.46632e-08	0.281652	0.875	0.73	0.000168011	5
FTH1	1.49705e-08	1.02366	1	1	0.000171532	5
CIR1	1.54568e-08	0.341834	0.938	0.766	0.000177104	5
RP11-255M2.3	1.54893e-08	0.213053	0.719	0.377	0.000177477	5
SHMT2	2.23422e-08	0.461833	0.969	0.938	0.000255997	5
RPL4	2.24535e-08	0.273043	1	1	0.000257272	5
ECHDC2	2.54007e-08	0.239271	0.625	0.269	0.000291041	5
CLK1	2.61713e-08	0.350085	0.812	0.568	0.000299871	5
PLPP5	2.79176e-08	0.375823	0.906	0.899	0.000319879	5
EIF2A	2.83184e-08	0.403134	1	0.94	0.000324472	5
IGBP1	3.23857e-08	0.333414	0.906	0.846	0.000371075	5
CD55	3.34963e-08	0.483896	0.906	0.704	0.000383801	5
CYP20A1	3.40357e-08	0.340189	0.969	0.89	0.000389981	5
REEP5	3.48902e-08	0.324556	1	0.97	0.000399771	5
MAP1LC3B	3.49902e-08	0.524249	1	0.983	0.000400918	5
RSL24D1	3.64392e-08	0.429982	1	0.995	0.00041752	5
MBNL2	3.72471e-08	0.274537	1	0.871	0.000426777	5
ATP2B1	4.08254e-08	0.568053	1	0.997	0.000467777	5
ORAI3	4.08811e-08	0.291832	0.812	0.574	0.000468415	5
SEC11A	4.17621e-08	0.277866	1	0.999	0.00047851	5
GOLT1B	4.27565e-08	0.3236	0.969	0.911	0.000489904	5
CCDC174	4.54762e-08	0.435618	0.906	0.777	0.000521066	5
RAD9A	4.56179e-08	0.318644	0.656	0.35	0.00052269	5
KLF3	4.64594e-08	0.313432	0.906	0.704	0.000532332	5
TMEM159	5.48121e-08	0.227001	0.719	0.432	0.000628037	5
CEP350	6.18213e-08	0.360991	0.938	0.853	0.000708348	5
TLK1	6.21744e-08	0.303846	0.875	0.825	0.000712394	5
CIRBP	6.55188e-08	0.759664	0.969	0.984	0.000750714	5
OSBP	6.79244e-08	0.350893	0.906	0.675	0.000778278	5
USP16	7.19983e-08	0.313156	1	0.985	0.000824956	5
XPOT	7.69464e-08	0.266872	0.969	0.904	0.000881652	5
LARP1B	8.16681e-08	0.401046	0.812	0.784	0.000935753	5
RP3-510D11.2	8.21548e-08	0.223381	0.625	0.29	0.00094133	5
ARHGAP29	8.617e-08	0.400019	0.906	0.651	0.000987335	5
SLC39A7	8.67925e-08	0.326761	0.969	0.96	0.000994468	5
IBTK	8.71359e-08	0.314472	0.969	0.913	0.000998403	5
RPS4X	9.46818e-08	0.41411	1	1	0.00108486	5
PLIN2	9.84743e-08	0.939337	1	0.996	0.00112832	5
TMEM57	1.08047e-07	0.246573	0.844	0.701	0.001238	5
SYF2	1.11655e-07	0.342948	1	0.968	0.00127935	5
GPR1	1.20618e-07	0.478595	0.656	0.375	0.00138204	5
MTDH	1.32319e-07	0.3922	1	1	0.00151611	5
HERPUD1	1.32638e-07	1.05295	1	0.988	0.00151977	5
OSTM1	1.37287e-07	0.227961	0.844	0.708	0.00157303	5
UBR2	1.41478e-07	0.258357	0.844	0.63	0.00162106	5
RPL3	1.43699e-07	0.313908	1	1	0.0016465	5
AKAP17A	1.48384e-07	0.364276	0.906	0.8	0.00170019	5
SPSB3	1.53091e-07	0.257355	0.719	0.405	0.00175412	5
ANKRD36B	1.58487e-07	0.230358	0.688	0.353	0.00181595	5
OSER1	1.6024e-07	0.301384	0.812	0.638	0.00183603	5
AC159540.1	1.653e-07	0.210092	0.625	0.291	0.00189401	5
COPE	1.68113e-07	0.332093	0.969	0.976	0.00192624	5
SLC25A6	1.75597e-07	0.330185	1	1	0.00201199	5
MED10	1.757e-07	0.371527	0.969	0.932	0.00201317	5
CRELD1	1.80607e-07	0.235037	0.781	0.525	0.0020694	5
NHSL2	1.84915e-07	0.297718	0.906	0.891	0.00211875	5
WDR45	1.88596e-07	0.267589	0.844	0.697	0.00216094	5
GNB2L1	1.91469e-07	0.540637	1	1	0.00219386	5
SPAG9	1.93043e-07	0.430314	0.938	0.923	0.00221188	5
ZNF800	1.94815e-07	0.304466	0.938	0.754	0.00223219	5
SEC61A1	2.04269e-07	0.397837	1	0.987	0.00234052	5
HSPA1A	2.52062e-07	1.25005	0.75	0.518	0.00288813	5
YIPF4	2.57428e-07	0.330004	0.906	0.895	0.00294962	5
RNF13	2.62174e-07	0.310446	0.844	0.803	0.003004	5
VAMP2	2.6269e-07	0.260979	0.938	0.851	0.00300991	5
XIST	2.65179e-07	0.794459	0.938	0.622	0.00303842	5
CAMTA2	2.71246e-07	0.251333	0.781	0.591	0.00310794	5
CISD2	2.83078e-07	0.493386	0.969	0.982	0.00324351	5
SERINC1	2.93316e-07	0.291816	0.969	0.889	0.00336082	5
HSPH1	3.07184e-07	0.672099	1	0.955	0.00351972	5
ARMCX1	3.18496e-07	0.323692	0.844	0.602	0.00364933	5
ATF6B	3.22839e-07	0.231783	0.781	0.638	0.00369909	5
LYSMD3	3.28233e-07	0.205833	0.844	0.635	0.0037609	5
GOLGA2	3.47434e-07	0.316083	1	0.964	0.0039809	5
HSPA8	3.81875e-07	1.12062	1	0.999	0.00437553	5
MIS12	3.97448e-07	0.346607	0.781	0.621	0.00455396	5
TSPYL2	4.00608e-07	0.430941	0.75	0.506	0.00459017	5
SORBS2	4.01558e-07	0.642985	0.562	0.243	0.00460105	5
TGIF1	4.14545e-07	0.380488	0.938	0.87	0.00474986	5
PHF1	4.17515e-07	0.231891	0.812	0.566	0.00478389	5
TPT1-AS1	4.19979e-07	0.208832	0.781	0.546	0.00481212	5
KIAA0232	4.24362e-07	0.232534	0.844	0.643	0.00486234	5
STT3A	4.41573e-07	0.318736	1	0.918	0.00505955	5
JAGN1	4.54998e-07	0.266985	0.938	0.943	0.00521337	5
TFG	4.73372e-07	0.290877	1	0.981	0.00542389	5
BTG3	5.13125e-07	0.266722	0.938	0.859	0.00587939	5
EPRS	5.17518e-07	0.405161	0.969	0.97	0.00592972	5
KIZ	5.76703e-07	0.272697	0.625	0.355	0.00660786	5
SLC36A4	5.99639e-07	0.239835	0.875	0.801	0.00687067	5
TPT1	6.07975e-07	0.574332	1	1	0.00696618	5
TRIM56	6.08331e-07	0.45114	1	0.948	0.00697026	5
CHD9	6.20348e-07	0.283519	1	0.963	0.00710795	5
GCLC	6.4203e-07	0.282236	0.688	0.395	0.00735638	5
CD164	6.45432e-07	0.359725	1	0.979	0.00739536	5
LYPLAL1	6.52797e-07	0.208926	0.781	0.577	0.00747975	5
BBX	6.76632e-07	0.338769	0.969	0.987	0.00775285	5
PRKG1	7.14246e-07	0.209206	0.75	0.468	0.00818383	5
DPH5	7.41937e-07	0.211139	0.875	0.805	0.00850111	5
ATP6AP2	7.83222e-07	0.411167	0.938	0.912	0.00897415	5
POLR2J3	8.43128e-07	0.527783	0.938	0.937	0.00966056	5
CALCOCO1	8.65578e-07	0.29932	0.656	0.36	0.00991779	5

## Sheet: Table S6
Table S6. Results of differential gene expression analysis between two different clusters
C0 vs C1						C0 vs C2						C0 vs C3						C0 vs C4						C0 vs C5						C1 vs C2						C1 vs C3						C1 vs C4						C1 vs C5
Gene	p_val	avg_logFC	pct.1	pct.2	p_val_adj	Gene	p_val	avg_logFC	pct.1	pct.2	p_val_adj	Gene	p_val	avg_logFC	pct.1	pct.2	p_val_adj	Gene	p_val	avg_logFC	pct.1	pct.2	p_val_adj	Gene	p_val	avg_logFC	pct.1	pct.2	p_val_adj	Gene	p_val	avg_logFC	pct.1	pct.2	p_val_adj	Gene	p_val	avg_logFC	pct.1	pct.2	p_val_adj	Gene	p_val	avg_logFC	pct.1	pct.2	p_val_adj	Gene	p_val
HIST1H4C	0	-1.90692	1	1	0	LRRC75A	4.9e-172	-1.24733	0.535	0.819	5.62e-168	FN1	8.5114e-203	-0.53822	1	1	9.75236e-199	FTH1	9.69e-123	-0.594006	1	1	1.11e-118	FBXO32	2.02939e-63	-2.58286	0.084	0.906	2.32528e-59	HIST1H4C	1.24784e-244	1.22639	1	1	1.42978e-240	FN1	2.63e-158	-0.496953	1	1	3.02e-154	CXCL1	1.84139e-150	-1.53676	0.939	0.987	2.10987e-146	FBXO32	1.24909e-59
HIST1H1B	5.87139e-284	-1.16953	0.397	0.888	6.72744e-280	CTC-425F1.4	1.71e-124	-0.753845	0.193	0.56	1.96e-120	COL4A1	1.88277e-186	-0.822973	0.976	0.996	2.15728e-182	CDC20	1.18e-117	0.635539	0.987	0.918	1.35e-113	ATF3	1.84729e-54	-1.40224	0.05	0.688	2.11663e-50	HIST1H1B	1.03956e-149	0.844388	0.888	0.569	1.19113e-145	COL4A1	1.13e-151	-0.777762	0.975	0.996	1.29e-147	HIST1H4C	3.0641e-130	0.983001	1	1	3.51085e-126	ATF3	6.86774e-28
HIST1H1E	1.5102e-240	-0.936857	0.501	0.882	1.73039e-236	B4GALT1	3.74e-105	-0.441628	0.947	0.988	4.28e-101	H3F3B	4.77748e-181	0.356765	1	1	5.47403e-177	CXCL1	2.29e-115	-1.10757	0.957	0.987	2.63e-111	ERO1B	8.82835e-31	-1.24972	0.154	0.812	1.01155e-26	HIST1H1E	1.57881e-125	0.676696	0.882	0.634	1.809e-121	HIST1H4C	1.35e-151	0.860363	1	0.998	1.55e-147	HIST1H1D	4.94908e-99	0.8683	0.901	0.618	5.67066e-95	ERO1B	2.63128e-26
HIST1H1C	7.7642e-233	-0.940259	0.695	0.94	8.89622e-229	CTNNB1	7.71e-104	-0.472217	0.977	0.988	8.83e-100	MME	4.86654e-169	-0.496311	1	1	5.57608e-165	ODC1	8.21e-110	0.478959	1	0.999	9.41e-106	CTH	1.09782e-27	-0.71597	0.085	0.625	1.25788e-23	HIST1H1D	6.16914e-123	0.784844	0.901	0.706	7.0686e-119	TAGLN	3.64e-142	-0.733184	1	1	4.17e-138	HIST1H1B	2.19185e-97	0.794376	0.888	0.528	2.51142e-93	FICD	6.45987e-24
HIST1H1D	3.52828e-225	-1.07969	0.57	0.901	4.04271e-221	C1orf56	3.41e-101	-0.687611	0.307	0.611	3.9e-97	COL4A2	4.77606e-164	-0.628053	0.986	1	5.47241e-160	SRSF2	7.69e-103	0.378358	1	1	8.82e-99	ADM2	2.48429e-26	-0.721697	0.063	0.531	2.8465e-22	HIST1H1C	2.06785e-114	0.643419	0.94	0.817	2.36934e-110	RPS2	7.17e-136	0.193261	1	1	8.22e-132	FTH1	3.52413e-93	-0.534717	1	1	4.03795e-89	DNAJB9	1.00029e-23
FBXO5	2.42526e-195	-0.720384	0.647	0.935	2.77886e-191	HNRNPH1	2.14e-89	-0.355286	1	0.997	2.46e-85	TAGLN	5.00044e-162	-0.738775	1	1	5.72951e-158	MALAT1	1.27e-101	-0.558625	1	1	1.46e-97	IL1RL1	8.0526e-25	-2.87481	0.045	0.438	9.22667e-21	HIST1H1A	8.67812e-87	0.72341	0.575	0.209	9.94339e-83	MYL9	4.16e-127	-0.562754	0.999	1	4.76e-123	CXCL2	3.99836e-93	-1.01622	0.67	0.889	4.58132e-89	IL1RL1	3.05469e-23
ARHGAP11B	2.51633e-185	-0.739167	0.511	0.875	2.88321e-181	PHKG1	6.84e-88	-0.538995	0.203	0.502	7.84e-84	CDC20	9.85593e-160	0.624503	0.987	0.925	1.12929e-155	CXCL2	1.94e-100	-0.977	0.641	0.889	2.23e-96	GABARAPL1	4.93741e-24	-1.2523	0.288	0.906	5.65729e-20	HIST2H2AC	4.27709e-85	0.554734	0.791	0.487	4.90068e-81	PLOD2	1.64e-126	-0.580247	1	1	1.88e-122	HIST1H1E	9.7294e-85	0.637445	0.882	0.601	1.1148e-80	CTH	4.83752e-23
HIST2H2AC	6.4326e-180	-0.807353	0.403	0.791	7.37048e-176	CDC42	7.61e-82	-0.260792	1	1	8.72e-78	ANKRD1	4.64036e-159	-1.63222	0.83	0.951	5.31692e-155	H3F3B	5.45e-100	0.303844	1	1	6.24e-96	FICD	3.43379e-23	-1.24777	0.326	0.938	3.93443e-19	LRRC75A	6.62699e-74	-0.730643	0.645	0.819	7.59321e-70	COL4A2	1.31e-122	-0.559918	0.989	1	1.51e-118	ODC1	6.36151e-82	0.457659	1	0.999	7.28902e-78	GABARAPL1	2.12914e-22
HIST1H1A	1.79249e-173	-0.959454	0.134	0.575	2.05384e-169	ACTB	1.94e-79	-0.137108	1	1	2.22e-75	CTGF	2.78519e-150	-0.991515	0.974	0.999	3.19127e-146	RAN	3.48e-90	0.234797	1	1	3.99e-86	DNAJB9	7.03742e-23	-2.5223	0.619	1	8.06348e-19	CDCA4	1.44555e-67	0.360642	0.975	0.928	1.65631e-63	MME	2.1e-122	-0.438619	1	1	2.4e-118	DCN	2.03382e-76	-0.784639	0.984	1	2.33035e-72	ACTB	4.32098e-22
CDK1	2.45744e-164	-0.671289	0.73	0.946	2.81574e-160	PPP1CB	1.55e-75	-0.329267	0.988	0.993	1.78e-71	PLOD2	3.87383e-150	-0.595939	1	1	4.43863e-146	INHBA	3.64e-90	-1.04444	0.854	0.969	4.17e-86	ACTB	3.18652e-22	1.14779	1	1	3.65111e-18	CALM2	5.24785e-67	-0.269658	1	1	6.01298e-63	SPARC	3.6e-119	-0.51473	1	1	4.12e-115	CXCL8	8.87359e-72	-1.44995	0.658	0.841	1.01674e-67	CFL1	5.89617e-22
CCNB1	1.2384e-143	0.542201	0.97	0.941	1.41896e-139	CDK1	2.79e-71	-0.548028	0.73	0.883	3.19e-67	MYL9	9.45339e-148	-0.572086	1	1	1.08317e-143	TOP1	7.04e-86	0.340127	1	0.999	8.07e-82	RANBP1	3.93244e-22	1.15357	1	1	4.50579e-18	FBXO5	6.91903e-67	0.385755	0.935	0.825	7.92783e-63	RPSA	9.97e-119	0.197833	1	1	1.14e-114	HIST1H1C	1.27697e-70	0.594247	0.94	0.792	1.46315e-66	NUCB2	7.84842e-22
CDC20	1.57336e-142	0.478329	0.987	0.979	1.80276e-138	SNHG19	1.02e-66	0.394001	0.972	0.945	1.17e-62	F3	2.67103e-147	-0.890704	0.941	0.99	3.06047e-143	UBE2S	2.25e-85	0.447106	1	1	2.57e-81	CFL1	4.05867e-22	0.945966	1	1	4.65042e-18	CDC42	3.06072e-64	-0.242639	1	1	3.50697e-60	ACTN1	2.52e-118	-0.330047	1	1	2.88e-114	SRSF2	1.0382e-63	0.306786	1	1	1.18957e-59	POLR2L	9.26109e-22
HJURP	1.83409e-125	-0.578389	0.557	0.875	2.1015e-121	ANKRD1	7.82e-65	-0.676918	0.83	0.959	8.96e-61	INHBA	5.78617e-147	-1.19583	0.854	0.968	6.6298e-143	PTGES3	1.22e-84	0.288398	1	1	1.4e-80	POLR2L	4.43992e-22	1.07097	1	1	5.08726e-18	B4GALT1	8.94431e-51	-0.302005	0.962	0.988	1.02484e-46	LOX	4.63e-118	-0.834062	0.813	0.952	5.3e-114	SSRP1	7.69219e-61	0.292951	1	0.993	8.81371e-57	EPB41L4A-AS1	1.02169e-21
CDCA4	5.65939e-111	-0.44333	0.901	0.975	6.48453e-107	CTA-29F11.1	2.5e-63	0.391986	0.726	0.436	2.86e-59	ACTB	1.24121e-146	-0.221289	1	1	1.42218e-142	HSPD1	1.98e-80	0.281462	1	1	2.27e-76	HN1	4.45567e-22	1.36484	1	1	5.1053e-18	CTNNB1	2.54882e-49	-0.319691	0.98	0.988	2.92044e-45	COL3A1	4.57e-113	-0.748885	0.999	1	5.24e-109	HMGN2	2.24897e-60	0.274578	1	1	2.57687e-56	HMGB1	1.16884e-21
FAM111A	1.90654e-108	-0.505938	0.752	0.926	2.18451e-104	ARHGAP11B	1.24e-60	-0.401621	0.511	0.758	1.42e-56	ACTN1	1.36862e-145	-0.345627	1	1	1.56816e-141	DCN	5.43e-78	-0.755611	0.992	1	6.23e-74	CALM2	4.91463e-22	1.05269	1	1	5.63118e-18	ARL6IP1	3.88449e-49	-0.436057	0.957	0.977	4.45085e-45	FBN1	1.38e-110	-0.522185	0.972	1	1.58e-106	PRELID1	8.45754e-59	0.213083	1	1	9.69065e-55	HN1	1.31718e-21
MALAT1	2.47311e-97	-0.331474	1	1	2.83368e-93	CTTN	3.07e-59	-0.272397	0.991	0.993	3.52e-55	FSTL1	5.22832e-142	-0.425027	1	1	5.99061e-138	HNRNPR	3.43e-77	0.326408	0.999	0.996	3.93e-73	HMGB1	6.0328e-22	1.37558	1	1	6.91238e-18	CDCA5	1.33894e-48	0.335383	0.915	0.807	1.53416e-44	RPL29	2.13e-109	0.136071	1	1	2.44e-105	HIST2H2AC	4.00225e-58	0.531511	0.791	0.488	4.58577e-54	SQSTM1	1.78423e-21
ARL6IP1	4.34371e-96	0.539906	0.964	0.957	4.97703e-92	HJURP	4.31e-58	-0.421719	0.557	0.802	4.93e-54	RPSA	1.71344e-140	0.200735	1	1	1.96326e-136	CXCL8	4.49e-77	-1.28985	0.611	0.841	5.15e-73	NUCB2	6.90377e-22	-1.85551	0.973	1	7.91033e-18	ARHGAP11B	1.358e-44	0.337546	0.875	0.758	1.55599e-40	HIST1H1B	1.06e-108	0.701964	0.888	0.539	1.21e-104	CHAF1A	1.60158e-56	0.46087	0.952	0.803	1.83509e-52	TPI1	2.0028e-21
KLF6	3.94936e-94	-0.425725	0.982	0.999	4.52517e-90	MALAT1	8.32e-55	-0.374207	1	1	9.54e-51	SPARC	1.22586e-138	-0.528775	1	1	1.40459e-134	MRTO4	1.2e-76	0.413788	0.996	0.959	1.38e-72	PTMA	7.43072e-22	0.819005	1	1	8.51412e-18	PPP1CB	1.88619e-44	-0.257133	0.99	0.993	2.1612e-40	TPM1	9.73e-104	-0.488081	1	1	1.11e-99	RBM17	1.93389e-56	0.292867	1	0.999	2.21585e-52	RANBP1	2.0484e-21
TAF7	7.47491e-92	0.363973	0.994	0.966	8.56475e-88	SRSF2	3.32e-52	0.190173	1	1	3.81e-48	TPM1	5.08839e-138	-0.534806	1	1	5.83028e-134	MRPL12	3.26e-76	0.304703	1	0.999	3.73e-72	PFN1	9.60898e-22	0.75071	1	1	1.101e-17	CTC-425F1.4	5.8113e-44	-0.452819	0.321	0.56	6.65859e-40	HIST1H1D	2.52e-102	0.735597	0.901	0.626	2.89e-98	DNAJC9	2.31009e-56	0.362982	0.987	0.955	2.6469e-52	PTMA	2.41966e-21
ESCO2	1.23769e-89	-0.43866	0.605	0.853	1.41814e-85	PIF1	3.22e-51	-0.50482	0.426	0.662	3.69e-47	LOX	1.23191e-137	-0.851727	0.777	0.952	1.41152e-133	RANBP1	5.82e-76	0.261225	1	1	6.66e-72	TPI1	1.02827e-21	1.07039	1	1	1.1782e-17	JUN	2.4816e-43	0.344199	0.992	0.984	2.84342e-39	RPLP0	3.84e-102	0.154512	1	1	4.4e-98	CDCA4	4.0362e-56	0.411741	0.975	0.831	4.62468e-52	PFN1	2.44969e-21
CALM2	2.80871e-87	0.197019	1	1	3.21822e-83	HIST1H4C	1.37e-42	-0.680529	1	1	1.57e-38	FTH1	4.12442e-137	-0.393853	1	1	4.72577e-133	CCNB1	9.94e-75	0.501683	0.97	0.853	1.14e-70	H2AFZ	1.15532e-21	1.31862	1	1	1.32376e-17	TXN	3.22632e-41	-0.271373	1	1	3.69672e-37	HIF1A	1.52e-99	-0.312404	1	1	1.74e-95	TOMM40	8.1639e-56	0.348564	0.999	0.988	9.3542e-52	CALM2	2.51715e-21
PIF1	6.72412e-85	-0.786815	0.426	0.69	7.7045e-81	FTH1	2.13e-42	-0.182457	1	1	2.44e-38	COL3A1	1.39013e-136	-0.78673	0.999	1	1.59281e-132	CNBP	1.38e-73	0.287668	1	1	1.58e-69	SQSTM1	1.27446e-21	-1.64151	0.998	1	1.46028e-17	ATAD2	2.91921e-40	0.276324	0.964	0.952	3.34483e-36	F3	3.98e-98	-0.753408	0.96	0.99	4.56e-94	FBXO5	8.60215e-56	0.446198	0.935	0.716	9.85634e-52	PDAP1	3.42052e-21
CTA-29F11.1	8.27279e-85	0.478413	0.726	0.453	9.47896e-81	H3F3B	2.29e-42	0.14284	1	1	2.62e-38	SRSF2	1.38226e-131	0.360608	1	1	1.58379e-127	HSPE1	2.71e-73	0.256652	1	1	3.11e-69	PDAP1	1.45695e-21	1.08271	1	1	1.66937e-17	BRD2	9.46727e-40	0.220597	0.999	0.997	1.08476e-35	FSTL1	9.35e-98	-0.366641	0.999	1	1.07e-93	USP1	2.54049e-55	0.405603	0.981	0.894	2.91089e-51	ZFAS1	3.98466e-21
SRSF5	8.50083e-82	0.293856	0.998	0.992	9.74026e-78	FBXO5	3.89e-41	-0.334629	0.647	0.825	4.46e-37	FBN1	3.24715e-129	-0.534021	0.98	1	3.72058e-125	GPATCH4	1.15e-72	0.388233	1	0.978	1.32e-68	HMGN2	1.57253e-21	1.18457	1	1	1.80181e-17	SSRP1	6.56017e-39	0.172345	1	0.998	7.51665e-35	CALU	3.25e-97	-0.258258	1	1	3.73e-93	SET	2.68786e-55	0.248592	1	1	3.07975e-51	RPS26	4.52398e-21
KIF18B	6.19406e-81	-0.411765	0.373	0.685	7.09715e-77	TFPI2	2.19e-40	-0.315802	1	1	2.51e-36	P4HA1	1.59772e-126	-0.488646	0.988	0.999	1.83067e-122	NEAT1	1.17e-72	-0.698403	1	1	1.34e-68	RPS26	1.77282e-21	1.17629	1	1	2.0313e-17	C1orf56	1.45134e-38	-0.440149	0.43	0.611	1.66295e-34	FTH1	3.55e-97	-0.334564	1	1	4.07e-93	CXCL6	1.75767e-54	-0.860269	0.905	0.977	2.01394e-50	LMAN1	5.15244e-21
CDCA5	1.63602e-80	-0.411487	0.758	0.915	1.87456e-76	AP000769.1	5.9e-40	-0.341951	0.178	0.364	6.77e-36	ITGB1	1.11075e-125	-0.308414	1	1	1.2727e-121	PAPPA	1.98e-72	-0.810333	0.921	0.993	2.27e-68	EPB41L4A-AS1	1.88998e-21	-2.02868	0.95	1	2.16554e-17	CCND1	6.58443e-38	-0.258875	1	1	7.54444e-34	H3F3B	1.31e-96	0.258406	1	1	1.5e-92	S100A6	1.85254e-54	-0.40562	1	1	2.12264e-50	HMGN2	5.45121e-21
JUN	2.58742e-79	-0.439264	0.956	0.992	2.96467e-75	PPP3CA	1.03e-39	-0.246865	0.972	0.99	1.18e-35	COL8A1	2.19536e-123	-0.724884	0.985	0.998	2.51544e-119	TUBB4B	4.21e-72	0.36156	1	0.994	4.82e-68	LSM5	2.11457e-21	0.95252	1	1	2.42287e-17	EXO1	9.7106e-38	0.290022	0.602	0.352	1.11264e-33	SNRPB	1.02e-95	0.320029	1	0.999	1.17e-91	SNRPB	2.78035e-54	0.26914	1	0.997	3.18572e-50	TUBA1B	6.02721e-21
GABPB1-AS1	2.97327e-76	0.412655	0.959	0.905	3.40677e-72	CDC20	2.64e-38	0.230324	0.987	0.967	3.02e-34	C1QBP	5.55207e-123	0.277232	1	1	6.36157e-119	SRSF7	1.33e-71	0.362907	0.998	0.985	1.52e-67	CCPG1	2.1227e-21	-2.0833	0.474	0.938	2.43219e-17	DYNLL1	1.9284e-37	-0.152266	1	1	2.20957e-33	SLC25A5	2.31e-95	0.295953	1	1	2.65e-91	ANP32B	4.69513e-54	0.241613	1	1	5.37967e-50	SET	6.10743e-21
HMMR	5.49294e-75	0.406597	0.943	0.926	6.29381e-71	AREG	4.38e-37	-0.528377	0.669	0.837	5.02e-33	ITGA1	5.32251e-122	-0.702979	0.672	0.894	6.09853e-118	MRPS26	1.45e-71	0.360469	0.999	0.98	1.66e-67	HNRNPAB	2.47504e-21	1.23104	1	1	2.8359e-17	EEF2	1.10569e-36	0.106186	1	1	1.2669e-32	P4HA1	1.1e-93	-0.441606	0.99	0.999	1.26e-89	HNRNPC	2.06893e-53	0.196129	1	1	2.37058e-49	MT2A	6.33617e-21
HILPDA	3.97309e-70	0.369986	0.965	0.911	4.55237e-66	UBE2S	5.75e-37	0.197334	1	0.999	6.59e-33	CRIM1	2.12666e-121	-0.506905	0.972	0.999	2.43673e-117	TUBA1C	3.18e-71	0.303677	1	1	3.64e-67	CBX3	2.52373e-21	0.99642	1	1	2.89169e-17	CCNB1	2.34175e-36	-0.323998	0.941	0.941	2.68318e-32	CRIM1	6.9e-92	-0.453212	0.985	0.999	7.91e-88	HNRNPD	4.743e-53	0.291378	1	0.997	5.43452e-49	COTL1	6.45386e-21
GADD45A	2.22774e-68	-0.401183	0.936	0.978	2.55255e-64	TSPYL1	7.62e-37	-0.258538	0.846	0.942	8.73e-33	CALD1	3.08051e-121	-0.376709	1	1	3.52965e-117	C1QBP	6.33e-71	0.240684	1	1	7.25e-67	COTL1	2.60386e-21	0.827197	1	1	2.9835e-17	KDM5B	3.20489e-36	-0.269811	0.699	0.858	3.67216e-32	ITGB1	9.26e-92	-0.269798	1	1	1.06e-87	DEK	8.18644e-53	0.313774	0.999	0.996	9.38002e-49	SORBS2	7.69917e-21
NEIL3	8.49556e-68	-0.354376	0.248	0.529	9.73421e-64	TOP1	8.28e-37	0.162632	1	1	9.48e-33	SNRPB	1.49414e-119	0.335882	1	0.999	1.71199e-115	SNRPD1	3.42e-70	0.273662	1	1	3.92e-66	TUBA1B	3.14633e-21	1.17953	1	1	3.60506e-17	ACTB	5.56932e-36	-0.0951753	1	1	6.38133e-32	CALD1	3.38e-91	-0.344588	1	1	3.88e-87	MRPL12	1.02935e-52	0.27902	1	0.999	1.17943e-48	H2AFZ	8.43244e-21
C21orf58	5.24351e-66	-0.381328	0.684	0.865	6.00802e-62	TIMM13	2.77e-36	0.121826	1	1	3.17e-32	MFGE8	7.19542e-112	-0.679351	0.91	0.985	8.24451e-108	SERBP1	2.49e-69	0.234476	1	1	2.86e-65	LMAN1	3.14806e-21	-1.01156	1	1	3.60705e-17	ESCO2	6.42439e-36	0.283558	0.853	0.684	7.36106e-32	HIST1H1E	8.04e-91	0.566739	0.882	0.589	9.22e-87	CTNNAL1	7.53789e-51	0.338817	0.999	0.988	8.63691e-47	LSM5	8.49252e-21
DYNLL1	1.83216e-64	0.180031	1	1	2.09929e-60	CDC42SE1	3.56e-35	-0.268251	0.86	0.948	4.08e-31	SRSF3	7.86816e-112	0.34948	1	1	9.01533e-108	RPL7L1	1.04e-68	0.321308	1	0.999	1.19e-64	PA2G4	3.28773e-21	1.08706	1	1	3.76708e-17	C21orf58	8.35375e-36	0.292393	0.865	0.75	9.57172e-32	ACTB	4.56e-90	-0.179356	1	1	5.22e-86	PNRC1	3.8308e-50	-0.672268	0.737	0.902	4.38933e-46	ADM2	9.04111e-21
CDKN1A	8.51771e-64	-0.716984	0.91	0.963	9.75959e-60	CNBP	1.34e-34	0.137206	1	1	1.53e-30	MALAT1	4.95187e-111	-0.551772	1	1	5.67385e-107	RBM8A	4.98e-68	0.285709	1	0.999	5.7e-64	SNRPF	3.28793e-21	0.820809	1	1	3.76731e-17	RAD54L	8.78764e-36	0.262457	0.573	0.326	1.00689e-31	HMGA1	3.77e-89	0.395986	1	1	4.32e-85	SIVA1	5.58418e-50	0.227389	1	1	6.39835e-46	HSP90B1	9.29261e-21
CYR61	1.34018e-62	-0.393712	0.998	1	1.53557e-58	GABPB1-AS1	1.35e-33	0.262472	0.959	0.948	1.54e-29	HSPE1	9.38029e-111	0.268335	1	1	1.07479e-106	HNRNPF	5.21e-68	0.323617	0.999	0.997	5.97e-64	RAN	3.31767e-21	0.840714	1	1	3.80138e-17	KIF18B	1.27902e-35	0.280138	0.685	0.431	1.4655e-31	MFGE8	1.28e-87	-0.630655	0.938	0.985	1.46e-83	SOD2	9.72031e-50	-0.718274	0.954	0.969	1.11375e-45	YWHAE	1.09066e-20
E2F8	1.42529e-60	-0.329599	0.211	0.471	1.63309e-56	PLOD2	3.39e-33	-0.237012	1	1	3.89e-29	RPL29	9.93089e-110	0.12564	1	1	1.13788e-105	TIMM13	5.88e-68	0.235808	1	1	6.74e-64	MT2A	3.64632e-21	1.44683	1	1	4.17795e-17	TFPI2	1.57435e-34	-0.323245	1	1	1.80389e-30	THBS1	1.78e-86	-0.749683	0.978	0.991	2.03e-82	HIST1H1A	1.0437e-49	0.680849	0.575	0.251	1.19588e-45	CCPG1	1.14401e-20
GMEB1	5.24823e-60	-0.357491	0.528	0.74	6.01342e-56	TMSB4X	3.97e-33	-0.11891	1	1	4.55e-29	PRRX1	6.34374e-109	0.672357	0.926	0.731	7.26866e-105	ZC3H15	6.03e-68	0.249177	1	1	6.91e-64	ZFAS1	4.1593e-21	-1.5743	1	1	4.76572e-17	MYBL2	6.6227e-34	0.251758	0.945	0.897	7.58829e-30	COL8A1	3.19e-86	-0.631792	0.981	0.998	3.66e-82	GPATCH4	1.78295e-49	0.332726	0.997	0.978	2.04291e-45	NME1	1.14414e-20
EXO1	7.00114e-58	-0.357147	0.365	0.602	8.02191e-54	CDK4	1.17e-32	0.134903	1	1	1.34e-28	RAN	2.39668e-108	0.20343	1	1	2.74612e-104	ANP32B	2.98e-67	0.253079	1	1	3.42e-63	SET	4.26998e-21	0.968663	1	1	4.89254e-17	CTTN	1.15711e-33	-0.205474	0.989	0.993	1.32581e-29	HNRNPA1	1.98e-83	0.239966	1	1	2.26e-79	GINS2	3.89474e-49	0.372606	0.971	0.853	4.46259e-45	PNRC1	1.20607e-20
HMGB3	2.27621e-56	0.250835	0.994	0.994	2.60808e-52	RP11-332H14.2	1.25e-32	0.247739	0.536	0.317	1.43e-28	ODC1	1.01767e-106	0.36855	1	0.999	1.16605e-102	GNL3	3.47e-67	0.332865	1	0.997	3.97e-63	FABP5	4.55443e-21	1.04609	1	0.969	5.21846e-17	TRA2B	2.0975e-33	0.167374	0.999	0.998	2.40332e-29	C1QBP	3.57e-80	0.24182	1	1	4.09e-76	COL3A1	1.41058e-48	-0.688773	0.999	1	1.61625e-44	SEL1L	1.2845e-20
CKS2	3.66082e-56	0.383308	1	1	4.19457e-52	ILF3-AS1	1.71e-32	0.254121	0.908	0.849	1.96e-28	COL1A2	5.10168e-106	-0.544001	1	1	5.84551e-102	HNRNPC	4.59e-67	0.210727	1	1	5.26e-63	NME1	4.7001e-21	0.954764	1	1	5.38537e-17	E2F8	3.17428e-33	0.240147	0.471	0.232	3.63709e-29	HIST1H1C	1.95e-79	0.538413	0.94	0.768	2.23e-75	H2AFZ	2.09428e-48	0.242224	1	1	2.39962e-44	NHP2	1.30929e-20
EGR1	5.02179e-56	-0.423511	0.882	0.943	5.75396e-52	FAM111A	3.97e-32	-0.258395	0.752	0.902	4.55e-28	CCNB1	6.38103e-105	0.514522	0.97	0.862	7.31139e-101	SNRPB	1.27e-66	0.284993	1	0.997	1.46e-62	RBMX	4.94736e-21	1.1928	0.999	1	5.66869e-17	PABPC1	5.8667e-33	0.121958	1	1	6.72207e-29	ITGA1	2.01e-78	-0.589733	0.751	0.894	2.3e-74	KIAA0101	4.40407e-48	0.290983	0.995	0.95	5.04618e-44	PRELID1	1.35438e-20
IER5	1.28744e-55	-0.353835	0.619	0.806	1.47515e-51	CDKN1A	5.47e-32	-0.379923	0.91	0.976	6.27e-28	CYR61	1.93397e-103	-0.526779	0.998	1	2.21594e-99	SRSF3	4.2e-66	0.308987	1	1	4.81e-62	P4HB	5.02359e-21	-1.01047	1	1	5.75603e-17	KLF6	8.06348e-33	0.254075	0.999	0.985	9.23914e-29	CDK4	4.27e-78	0.271624	1	0.999	4.9e-74	H3F3B	5.26402e-48	0.205486	1	1	6.03151e-44	P4HB	1.38372e-20
HIST1H2AH	7.43244e-55	-0.264285	0.07	0.27	8.51609e-51	WSB1	2.63e-31	-0.221356	0.948	0.98	3.01e-27	HSPD1	2.67333e-103	0.272663	1	1	3.0631e-99	SYNCRIP	1.01e-65	0.289821	1	0.997	1.15e-61	SNRPD1	5.19431e-21	1.0483	1	1	5.95164e-17	SRSF5	9.12435e-33	-0.203958	0.992	0.995	1.04547e-28	DCN	4.51e-78	-0.646226	0.984	1	5.16e-74	FEN1	1.3593e-47	0.39179	0.957	0.825	1.55749e-43	KIAA0101	1.42506e-20
DEPDC1	2.30157e-53	0.390497	0.927	0.928	2.63714e-49	SNRPB	2.67e-31	0.145575	1	0.998	3.05e-27	RPL18	4.03746e-102	0.164469	1	1	4.62612e-98	SLBP	1.26e-65	0.46027	0.988	0.945	1.44e-61	PRELID1	5.36802e-21	0.857938	1	1	6.15068e-17	HNRNPH1	1.56471e-32	-0.206992	0.999	0.997	1.79285e-28	RPL18	7.18e-77	0.154361	1	1	8.23e-73	NOP56	1.42186e-47	0.312632	0.998	0.991	1.62917e-43	RBMX	1.52652e-20
CTGF	6.18105e-52	-0.387434	0.974	0.995	7.08225e-48	PAXIP1-AS1	1.01e-30	0.206493	0.582	0.347	1.16e-26	SRSF7	1.42443e-101	0.364026	0.998	0.991	1.63211e-97	TOMM40	4.16e-65	0.3341	0.999	0.988	4.77e-61	SUMO2	6.13472e-21	0.78894	1	1	7.02916e-17	SEC62	2.65733e-32	-0.192665	1	1	3.04477e-28	SRSF2	8.92e-77	0.289036	1	1	1.02e-72	UBE2I	1.5226e-47	0.204566	1	1	1.7446e-43	HNRNPAB	1.58645e-20
AURKB	6.90574e-52	-0.301867	0.872	0.946	7.9126e-48	PNN	2.21e-30	0.179033	0.999	0.998	2.53e-26	PTMA	1.53142e-101	0.218253	1	1	1.75471e-97	CDCA7	2.76e-64	0.495971	0.899	0.697	3.16e-60	HLA-B	6.72712e-21	-1.46459	0.982	1	7.70793e-17	CYR61	5.48541e-32	0.297114	1	0.999	6.28518e-28	COL1A2	1.31e-75	-0.463424	1	1	1.5e-71	FUS	1.89193e-47	0.254826	1	0.999	2.16777e-43	C6orf48	1.58723e-20
PLK1	8.06512e-52	0.351973	0.929	0.896	9.24102e-48	PHB2	2.77e-30	0.134894	1	1	3.17e-26	PTTG1	1.61252e-100	0.363966	0.995	0.978	1.84763e-96	PTTG1	4.9e-64	0.338965	0.995	0.987	5.61e-60	C6orf48	7.79992e-21	-1.61471	0.999	1	8.93714e-17	RRM2	7.62735e-32	0.216169	0.984	0.951	8.73942e-28	HMGN2	1.11e-74	0.261834	1	1	1.27e-70	HSD11B1	2.02286e-47	-0.524681	0.297	0.586	2.31779e-43	CBX3	1.6032e-20
KPNA2	3.72839e-51	0.284751	0.99	0.99	4.27199e-47	FHL2	3.57e-30	-0.181237	0.995	1	4.09e-26	CALU	2.43794e-99	-0.243868	1	1	2.79339e-95	SFPQ	5.17e-64	0.310036	1	0.999	5.93e-60	SEL1L	8.00533e-21	-1.46907	0.864	1	9.17251e-17	S100A6	1.24809e-31	-0.239768	1	1	1.43006e-27	STOML2	1.57e-74	0.228461	1	1	1.8e-70	PAPPA	3.68542e-47	-0.625841	0.94	0.993	4.22276e-43	HLA-B	1.66047e-20
ANKRD1	5.84303e-51	-0.825406	0.83	0.911	6.69494e-47	MRPS26	3.9e-30	0.173889	0.999	0.998	4.47e-26	TIMM13	3.79142e-99	0.236007	1	1	4.34421e-95	NOP56	6.4e-64	0.348198	0.999	0.991	7.33e-60	NEAT1	8.22534e-21	-2.4347	1	1	9.4246e-17	HIST1H2AH	1.38627e-31	0.220003	0.27	0.091	1.58839e-27	PTMA	3.11e-74	0.198863	1	1	3.57e-70	TUBA1B	5.2975e-46	0.237779	1	1	6.06987e-42	JMY	1.72362e-20
CCDC14	6.39398e-51	-0.284061	0.872	0.953	7.32622e-47	SNHG25	4.5e-30	0.171622	0.998	0.999	5.15e-26	RBM8A	6.47319e-99	0.290532	1	1	7.41698e-95	TPT1	4.07e-63	-0.210337	1	1	4.67e-59	HNRNPC	8.35082e-21	0.739889	1	1	9.56837e-17	BBC3	3.78047e-31	0.271942	0.514	0.287	4.33166e-27	CLIC4	3.51e-74	-0.352834	0.993	1	4.02e-70	PKMYT1	9.18689e-46	0.414207	0.849	0.608	1.05263e-41	H3F3A	1.80446e-20
LMO4	1.35058e-50	-0.310165	0.973	0.995	1.54749e-46	SSR3	7.82e-30	-0.124015	1	1	8.96e-26	RANBP1	1.07498e-98	0.234991	1	1	1.23171e-94	PRELID1	7.9e-63	0.203904	1	1	9.05e-59	NHP2	9.7025e-21	0.799962	1	1	1.11171e-16	TSPYL1	1.01815e-30	-0.247432	0.862	0.942	1.16659e-26	ODC1	7.67e-74	0.347249	1	0.999	8.79e-70	RANBP1	1.1196e-45	0.213805	1	1	1.28284e-41	PA2G4	1.86133e-20
DLGAP5	1.44718e-50	0.305205	0.938	0.889	1.65818e-46	EIF4H	2.29e-29	0.124234	1	1	2.62e-25	VGLL3	1.10799e-98	-0.544597	0.694	0.902	1.26954e-94	EIF5	1.28e-62	0.266675	1	1	1.46e-58	SERBP1	1.03405e-20	0.768597	1	1	1.18482e-16	SSR3	1.26896e-30	-0.135763	1	1	1.45397e-26	TGM2	7.38e-73	-0.625	0.997	0.999	8.46e-69	C1QBP	1.20128e-45	0.205271	1	1	1.37643e-41	GLTSCR2	2.39638e-20
UBE2S	1.54968e-50	0.212082	1	1	1.77562e-46	CALR	2.72e-29	-0.153072	1	1	3.11e-25	STOML2	3.59848e-97	0.251494	1	1	4.12314e-93	HMGB3	3.13e-62	0.360845	0.994	0.969	3.59e-58	UBE2S	1.22804e-20	1.6003	1	1	1.40708e-16	DBF4B	1.32778e-30	0.217893	0.438	0.219	1.52137e-26	MEG3	9.21e-73	-0.533547	0.99	0.999	1.06e-68	HMGA1	1.28948e-45	0.306478	1	1	1.47749e-41	HMGN1	2.50649e-20
ATAD2	1.93327e-50	-0.296905	0.956	0.964	2.21514e-46	INHBA	2.72e-29	-0.394697	0.854	0.952	3.12e-25	COL12A1	4.62659e-97	-0.456709	0.987	0.996	5.30115e-93	NCL	4.78e-62	0.316129	1	1	5.47e-58	HSP90B1	1.29711e-20	-1.81602	1	1	1.48623e-16	FEN1	2.11268e-30	0.238789	0.957	0.921	2.42071e-26	INHBA	1.62e-72	-0.870253	0.897	0.968	1.85e-68	CDCA5	1.79461e-45	0.40331	0.915	0.697	2.05626e-41	ARPC2	2.67776e-20
PKMYT1	2.00021e-50	-0.326027	0.689	0.849	2.29184e-46	CCNB1	4.43e-29	0.218203	0.97	0.941	5.08e-25	MYADM	5.02144e-96	-0.450938	0.936	0.987	5.75356e-92	DKC1	7.54e-62	0.325133	0.998	0.988	8.64e-58	H3F3A	1.48752e-20	0.670688	1	1	1.7044e-16	TIMP1	3.40789e-30	-0.49025	1	1	3.90476e-26	COL5A2	1.76e-72	-0.392381	0.99	1	2.02e-68	CCT6A	2.08667e-45	0.214078	1	1	2.39091e-41	SNRPF	2.80102e-20
ARHGAP11A	8.68344e-49	-0.323295	0.863	0.947	9.94949e-45	HMGB3	1.08e-28	0.18022	0.994	0.98	1.24e-24	ACTA2	8.37943e-96	-1.04505	0.84	0.947	9.60115e-92	HNRNPAB	8.77e-62	0.300374	1	1	1e-57	HSPE1	1.60524e-20	0.917898	1	1	1.83928e-16	RPL29	3.71494e-30	0.0612749	1	1	4.25658e-26	ACTA2	5.8e-72	-0.921805	0.844	0.947	6.65e-68	DNMT1	7.05605e-45	0.298069	1	0.984	8.08483e-41	BOLA3	3.0985e-20
CDKN2D	1.20559e-48	-0.358833	0.413	0.628	1.38136e-44	AURKAIP1	1.8e-28	0.0994237	1	1	2.07e-24	RPS2	1.32849e-95	0.147512	1	1	1.52219e-91	CYCS	1.19e-61	0.257829	1	1	1.37e-57	KIAA0101	1.74456e-20	1.34971	0.993	0.969	1.99892e-16	USP1	6.78133e-30	0.207399	0.981	0.952	7.77005e-26	SSRP1	9.71e-72	0.279915	1	0.991	1.11e-67	SRRM1	1.04697e-44	0.244321	1	1	1.19962e-40	HNRNPC	3.14632e-20
RAD51AP1	3.77492e-48	-0.311706	0.73	0.861	4.32531e-44	PPP2CA	5.8e-28	0.150005	0.999	0.998	6.65e-24	HSPA8	1.07772e-94	0.433585	1	0.999	1.23485e-90	LYAR	2.82e-61	0.417601	0.996	0.965	3.23e-57	PPIA	1.76094e-20	0.656305	1	1	2.01769e-16	TCF19	7.24029e-30	0.26277	0.874	0.766	8.29592e-26	COL5A1	3.84e-71	-0.502725	0.99	1	4.4e-67	STOML2	1.04779e-44	0.195666	1	1	1.20055e-40	RAN	3.79011e-20
CCNF	4.32388e-48	-0.378576	0.555	0.742	4.9543e-44	ADAM19	1.65e-27	-0.25981	0.844	0.951	1.89e-23	B4GALT1	1.92867e-94	-0.496066	0.947	0.982	2.20987e-90	H2AFZ	5.42e-61	0.254331	1	1	6.21e-57	PNRC1	1.80835e-20	-2.0646	0.72	1	2.07201e-16	RBBP8	7.80266e-30	0.233243	0.957	0.917	8.94029e-26	CCDC85B	4.08e-71	0.363369	1	0.993	4.67e-67	CDK4	1.09124e-44	0.223374	1	1	1.25035e-40	PPIA	3.87744e-20
TICRR	5.63774e-48	-0.275589	0.206	0.433	6.45972e-44	VMP1	2.15e-27	0.178374	0.998	0.999	2.47e-23	ADAMTS2	1.66239e-93	-0.567467	0.666	0.87	1.90476e-89	RPS19BP1	9.01e-61	0.237218	1	1	1.03e-56	BOLA3	2.09379e-20	1.08271	1	1	2.39907e-16	RBM39	8.87789e-30	0.141648	1	1	1.01723e-25	FNDC3B	1.05e-67	-0.30586	0.997	1	1.2e-63	MEG3	1.43085e-44	-0.500619	0.99	0.999	1.63947e-40	THY1	4.38249e-20
TOP2A	1.31694e-47	-0.344091	0.974	0.978	1.50895e-43	UBC	2.94e-27	-0.160682	1	1	3.37e-23	TGM2	2.07231e-93	-0.69984	0.993	0.999	2.37445e-89	DNAJC2	2.21e-60	0.31854	0.998	0.988	2.53e-56	GLTSCR2	2.16226e-20	-1.04903	0.998	1	2.47752e-16	CHAF1A	9.27019e-30	0.246402	0.952	0.913	1.06218e-25	GLRX	2.76e-67	-0.735019	0.994	0.999	3.17e-63	PPM1G	2.40604e-44	0.258573	1	1	2.75684e-40	EIF5A	5.24909e-20
TPX2	3.18895e-47	0.278806	0.97	0.971	3.6539e-43	SDC4	3.62e-27	-0.228221	0.897	0.961	4.15e-23	PTGES3	5.37321e-93	0.242101	1	1	6.15662e-89	DDX21	8.61e-60	0.29279	1	1	9.86e-56	YWHAE	2.18993e-20	0.72605	1	1	2.50922e-16	RPS2	1.90143e-29	0.0736083	1	1	2.17866e-25	TCP1	3.15e-67	0.246414	1	1	3.61e-63	MRTO4	3.50522e-44	0.329446	0.987	0.959	4.01628e-40	SEC62	5.26168e-20
CCNB2	1.20538e-46	0.289015	0.934	0.893	1.38113e-42	HIST1H1B	5.23e-27	-0.325145	0.397	0.569	5.99e-23	COL5A2	1.11125e-92	-0.427838	0.992	1	1.27327e-88	HSPA8	1.4e-59	0.391832	1	1	1.6e-55	JMY	2.19795e-20	-0.918743	0.22	0.812	2.51841e-16	MORF4L1	1.95346e-29	-0.128505	1	1	2.23827e-25	ADAMTS2	9.82e-66	-0.500923	0.726	0.87	1.13e-61	ILF3	5.24834e-44	0.249834	1	0.997	6.01354e-40	HSPA5	6.00958e-20
STIL	1.39722e-46	-0.298732	0.44	0.655	1.60093e-42	SMIM3	5.87e-27	0.171736	0.997	0.998	6.73e-23	TOP1	5.52202e-92	0.298735	1	0.999	6.32712e-88	CKS1B	1.12e-58	0.342628	0.997	0.987	1.29e-54	MRPL12	2.61822e-20	0.917313	1	1	2.99996e-16	PKMYT1	2.51452e-29	0.266836	0.849	0.727	2.88114e-25	OGFRL1	1.45e-65	-0.428707	0.976	0.998	1.66e-61	MCM10	5.91385e-44	0.395777	0.864	0.644	6.77609e-40	SUMO2	7.59127e-20
HSPA8	2.50266e-46	0.272499	1	1	2.86755e-42	TRIM28	9.82e-27	0.159075	0.994	0.988	1.12e-22	UBE2S	3.15808e-91	0.380069	1	1	3.61853e-87	NOP16	1.23e-58	0.359779	0.996	0.948	1.41e-54	EIF5A	2.62578e-20	1.08678	1	1	3.00862e-16	TMSB4X	3.22569e-29	-0.116896	1	1	3.696e-25	PRRX1	4.77e-64	0.528616	0.905	0.731	5.47e-60	TPT1	6.11247e-44	-0.185908	1	1	7.00367e-40	DNAJC3	8.57909e-20
CDCA2	6.79476e-46	-0.32968	0.631	0.808	7.78543e-42	MARCKSL1	1.13e-26	0.155958	1	0.998	1.3e-22	RPL7L1	1.24657e-90	0.312079	1	0.997	1.42832e-86	CCDC137	1.28e-58	0.378429	0.981	0.914	1.47e-54	THY1	3.04364e-20	1.29991	0.999	0.938	3.4874e-16	NUP62	3.42286e-29	0.213642	0.983	0.965	3.92191e-25	TUBA1B	6.04e-64	0.214067	1	1	6.92e-60	SRSF7	6.61696e-44	0.287878	0.999	0.985	7.58171e-40	KLHL24	1.04272e-19
MORF4L2	1.5539e-45	0.147557	1	1	1.78046e-41	CTB-31O20.2	1.34e-26	0.156153	0.315	0.142	1.54e-22	MRPS34	2.14224e-89	0.300103	0.999	0.997	2.45458e-85	CAV1	1.55e-58	0.372973	0.999	0.997	1.78e-54	MALAT1	3.16536e-20	-1.80495	1	1	3.62687e-16	IER2	7.47643e-29	0.248808	0.981	0.962	8.5665e-25	TCEAL4	1.65e-63	-0.332076	1	1	1.89e-59	BRCA1	7.25857e-44	0.389018	0.923	0.77	8.31687e-40	NEAT1	1.04357e-19
TCF19	4.22215e-45	-0.316367	0.767	0.874	4.83774e-41	ODC1	1.45e-26	0.146156	1	1	1.66e-22	CDK4	3.5634e-89	0.2701	1	0.999	4.08294e-85	METAP2	1.77e-58	0.233261	1	1	2.03e-54	HMGN1	3.24595e-20	0.780974	1	1	3.7192e-16	MYL12A	1.03221e-28	-0.243931	1	1	1.1827e-24	VGLL3	1.66e-63	-0.445301	0.759	0.902	1.9e-59	DCTPP1	8.04966e-44	0.342822	0.987	0.93	9.2233e-40	TUBB	1.17725e-19
MASTL	5.32616e-45	-0.2936	0.526	0.727	6.10271e-41	DOCK5	1.65e-26	-0.2062	0.803	0.901	1.89e-22	FNDC3B	1.02382e-88	-0.333752	1	1	1.17309e-84	HSP90AB1	2.33e-58	0.18412	1	1	2.67e-54	ARPC2	3.32596e-20	0.690339	1	1	3.81089e-16	SIVA1	1.04708e-28	0.132614	1	1	1.19974e-24	SERF2	2.24e-62	-0.164614	1	1	2.57e-58	CENPV	1.11629e-43	0.289932	0.999	0.983	1.27905e-39	TPM1	1.27314e-19
JUND	1.20507e-44	-0.295352	0.833	0.926	1.38077e-40	LUC7L3	2.77e-26	0.129846	1	1	3.17e-22	RPLP0	3.17026e-87	0.134197	1	1	3.63249e-83	STOML2	8.93e-58	0.218699	1	1	1.02e-53	TIMM13	3.49255e-20	0.878061	1	1	4.00176e-16	RSRC2	1.99465e-28	0.185772	0.996	0.994	2.28547e-24	SERPINE2	1.29e-61	-0.802047	0.985	0.999	1.48e-57	ATAD2	1.84477e-43	0.378798	0.964	0.869	2.11373e-39	SNRPD1	1.28595e-19
SNHG19	1.24121e-43	0.298057	0.972	0.966	1.42218e-39	CCDC59	3.15e-26	0.166883	0.992	0.99	3.61e-22	OGFRL1	3.8821e-87	-0.463706	0.975	0.998	4.4481e-83	CDKN1A	1.51e-57	-0.900688	0.91	0.983	1.73e-53	NUCKS1	3.49437e-20	0.877003	1	1	4.00385e-16	NEIL3	2.38518e-28	0.22269	0.529	0.3	2.73294e-24	RPL10	1.59e-61	0.170076	1	1	1.82e-57	CLSPN	2.07365e-43	0.386762	0.961	0.843	2.37598e-39	PGAM1	1.28884e-19
PKNOX1	2.19339e-43	-0.291212	0.669	0.83	2.51319e-39	ZMAT3	3.83e-26	-0.248627	0.804	0.943	4.39e-22	IRS2	9.50446e-87	-0.474122	0.941	0.993	1.08902e-82	LSM2	2.85e-57	0.284028	1	0.997	3.26e-53	HNRNPA2B1	3.5956e-20	0.827671	1	1	4.11984e-16	CDK4	3.20678e-28	0.136428	1	1	3.67432e-24	KIAA0101	2.46e-61	0.291055	0.995	0.952	2.82e-57	HSPD1	3.84171e-43	0.210018	1	1	4.40183e-39	H2AFV	1.43271e-19
ITPRIPL2	2.92111e-43	0.254478	0.945	0.898	3.34701e-39	RPL7L1	4.28e-26	0.142604	1	0.997	4.91e-22	MRPS26	1.10513e-86	0.343623	0.999	0.984	1.26626e-82	HSD11B1	1.47e-56	-0.533182	0.285	0.586	1.68e-52	SNRPG	4.30935e-20	0.875939	1	1	4.93765e-16	KPNA2	3.29312e-28	-0.265574	0.99	0.983	3.77325e-24	SEC61G	4.88e-61	-0.30622	1	1	5.6e-57	MCM5	4.98763e-43	0.37025	0.919	0.741	5.71482e-39	SERBP1	1.43475e-19
CKS1B	2.9789e-43	0.191328	0.997	0.999	3.41322e-39	GLRX5	5.88e-26	0.129099	1	0.999	6.74e-22	PXDN	3.95106e-86	-0.346749	1	1	4.52712e-82	HN1	1.78e-56	0.242173	1	1	2.04e-52	TUBB	4.56661e-20	0.874477	1	1	5.23242e-16	TUBA1B	5.22397e-28	0.123537	1	1	5.98563e-24	ABCA1	2.04e-60	-0.60253	0.299	0.588	2.34e-56	TIMP1	5.662e-43	-0.67517	1	1	6.48752e-39	HNRNPA2B1	1.52873e-19
PABPC1	3.13126e-43	-0.120082	1	1	3.5878e-39	EID2B	6.26e-26	0.193849	0.449	0.254	7.18e-22	COL11A1	5.36902e-86	-0.788705	0.376	0.674	6.15182e-82	FN1	2.1e-56	-0.323768	1	1	2.4e-52	PARP1	4.76094e-20	1.06473	0.999	1	5.45508e-16	SAR1A	5.56466e-28	-0.199229	0.984	0.994	6.37599e-24	FGF2	4.71e-60	-0.504339	0.969	0.992	5.39e-56	TCP1	1.0492e-42	0.218994	1	1	1.20217e-38	SNRPG	1.68874e-19
ABL2	2.06287e-42	-0.274661	0.909	0.96	2.36363e-38	DHX15	6.5e-26	0.161231	0.995	0.982	7.45e-22	COL5A1	5.88669e-86	-0.533293	0.99	1	6.74497e-82	UBE2I	3.37e-56	0.210076	1	1	3.87e-52	HSPA5	5.31158e-20	-2.13736	1	1	6.08601e-16	ARPC5	8.08616e-28	-0.148605	1	1	9.26512e-24	TMSB4X	8.98e-60	-0.181746	1	1	1.03e-55	LSM2	1.97611e-42	0.258239	0.999	0.997	2.26423e-38	PARP1	1.71098e-19
PNN	5.335e-42	0.210125	0.999	0.999	6.11284e-38	CBX3	7.03e-26	0.113841	1	1	8.05e-22	HNRNPF	6.98588e-86	0.308	0.999	0.998	8.00442e-82	CCT6A	3.75e-56	0.227478	1	1	4.29e-52	DNAJC3	6.24138e-20	-1.31991	0.98	1	7.15137e-16	CCP110	8.12027e-28	0.25119	0.816	0.683	9.3042e-24	SRSF7	1.78e-59	0.288997	0.999	0.991	2.03e-55	MCM2	1.02821e-41	0.359254	0.901	0.72	1.17813e-37	TMSB10	1.71813e-19
CCP110	5.3351e-42	-0.285387	0.662	0.816	6.11296e-38	HNRNPF	1.03e-25	0.14479	0.999	0.996	1.18e-21	HMGA1	9.53416e-86	0.343473	1	1	1.09242e-81	MRPS12	1.59e-55	0.265461	1	1	1.82e-51	ATP5G1	6.70517e-20	0.830262	1	1	7.68278e-16	E2F1	9.77465e-28	0.254818	0.812	0.651	1.11998e-23	GLS	2.49e-59	-0.367527	0.987	0.998	2.86e-55	SERF2	2.39823e-41	-0.166901	1	1	2.7479e-37	FABP5	2.08206e-19
TOP1	5.83926e-42	0.172328	1	1	6.69062e-38	HSP90AB1	1.27e-25	0.0937456	1	1	1.45e-21	GADD45GIP1	3.96153e-85	0.213109	1	1	4.53912e-81	MZT1	4.19e-55	0.353694	0.985	0.917	4.8e-51	PTTG1	6.81472e-20	1.2109	0.995	0.969	7.8083e-16	CHAF1B	2.62158e-27	0.238872	0.648	0.428	3.00381e-23	PCDH10	4.22e-59	-0.490242	0.187	0.481	4.83e-55	PARP1	3.06975e-41	0.269211	0.999	0.985	3.51732e-37	TMA7	2.424e-19
LDLR	9.97572e-42	-0.274963	0.924	0.975	1.14302e-37	S100A6	1.29e-25	-0.213268	1	1	1.47e-21	NEAT1	4.18047e-85	-0.661028	1	1	4.78999e-81	RRS1	4.78e-55	0.35592	0.979	0.915	5.47e-51	TPM1	1.09062e-19	1.30407	1	1	1.24963e-15	FAM111A	4.43704e-27	0.247543	0.926	0.902	5.08396e-23	DSTN	4.33e-59	-0.181	1	1	4.96e-55	TFDP1	4.18359e-41	0.275373	0.996	0.99	4.79356e-37	MRPL12	2.43987e-19
CTB-31O20.2	1.13259e-41	0.208281	0.315	0.112	1.29772e-37	ERN1	1.37e-25	0.196227	0.538	0.331	1.57e-21	DSTN	4.68663e-85	-0.203219	1	1	5.36994e-81	HNRNPD	5.08e-55	0.287571	1	0.997	5.82e-51	NUPR1	1.16015e-19	-1.92471	0.452	0.938	1.3293e-15	FAM111B	7.25977e-27	0.224032	0.55	0.32	8.31824e-23	TOMM40	6.52e-59	0.300867	0.999	0.995	7.47e-55	RNPS1	9.58327e-41	0.222991	0.999	0.999	1.09805e-36	UBE2S	2.55386e-19
TNFRSF12A	1.20873e-41	-0.200763	1	1	1.38496e-37	RPL29	2.04e-25	0.0508436	1	1	2.34e-21	PDLIM5	5.64077e-85	-0.375957	0.986	0.999	6.46319e-81	MTDH	7.99e-55	0.205421	1	1	9.16e-51	HNRNPR	1.25805e-19	0.947086	0.999	1	1.44148e-15	GMEB1	1.03144e-26	0.250368	0.74	0.582	1.18182e-22	RPS26	8.62e-59	0.206492	1	1	9.88e-55	POLD3	1.04594e-40	0.374693	0.905	0.722	1.19844e-36	CREBRF	2.56531e-19
BARD1	1.25627e-41	-0.257984	0.771	0.905	1.43944e-37	EIF5	2.26e-25	0.125342	1	1	2.59e-21	HSP90AA1	1.22701e-84	0.277313	1	1	1.40591e-80	PDCD2	8.97e-55	0.269211	1	0.997	1.03e-50	TAGLN2	1.37426e-19	0.838062	1	1	1.57463e-15	E2F7	1.94334e-26	0.22319	0.535	0.319	2.22668e-22	HIST2H2AC	1.01e-58	0.443181	0.791	0.496	1.16e-54	RPLP0	1.29196e-40	0.098569	1	1	1.48033e-36	ATP5G1	2.78022e-19
CKAP2L	2.15324e-41	-0.297511	0.693	0.849	2.46718e-37	CTGF	3.66e-25	-0.264767	0.974	0.998	4.19e-21	MRTO4	3.78367e-84	0.362755	0.996	0.973	4.33533e-80	STIP1	1.02e-54	0.300666	0.999	0.99	1.17e-50	PGAM1	1.41487e-19	0.728946	1	1	1.62116e-15	TAF7	1.99601e-26	-0.202584	0.966	0.993	2.28702e-22	PAPSS2	1.07e-58	-0.362639	0.981	0.993	1.22e-54	BAZ1B	1.89873e-40	0.249907	0.999	0.997	2.17557e-36	TAGLN2	3.08173e-19
UBTF	4.59947e-41	0.235068	0.987	0.981	5.27007e-37	HIST1H1C	3.78e-25	-0.29684	0.695	0.817	4.33e-21	CDKN1A	3.89011e-84	-0.816664	0.91	0.964	4.45729e-80	RRP1B	1.04e-54	0.335017	0.996	0.969	1.19e-50	TYMS	1.42382e-19	1.18758	0.995	0.969	1.63142e-15	PLOD2	3.97292e-26	-0.22132	1	1	4.55217e-22	HIST1H1A	1.18e-58	0.609163	0.575	0.258	1.35e-54	RAN	2.59524e-40	0.166495	1	1	2.97363e-36	EIF1	3.185e-19
JADE1	5.98831e-41	-0.272185	0.796	0.92	6.8614e-37	PRRX1	9.28e-25	0.264878	0.926	0.887	1.06e-20	CLIC4	4.51682e-84	-0.350505	0.99	1	5.17537e-80	HNRNPA0	1.54e-54	0.269223	0.999	0.997	1.76e-50	EEF1A1	1.5138e-19	-0.928287	1	1	1.73451e-15	DOT1L	4.37335e-26	0.204482	0.631	0.397	5.01099e-22	EEF1D	1.88e-58	0.17179	1	1	2.15e-54	ATAD5	5.42161e-40	0.366498	0.894	0.662	6.21208e-36	TIMM13	3.47504e-19
KNSTRN	1.11665e-40	0.292954	0.92	0.882	1.27946e-36	DNAJC2	9.47e-25	0.148471	0.998	0.998	1.09e-20	TUBB4B	9.40677e-84	0.296471	1	0.999	1.07783e-79	PA2G4	1.72e-54	0.266492	1	1	1.97e-50	H2AFV	1.56086e-19	0.914353	1	1	1.78843e-15	TICRR	4.54819e-26	0.204721	0.433	0.231	5.21131e-22	HNRNPD	5.81e-58	0.258761	1	0.999	6.65e-54	EZH2	6.24734e-40	0.35183	0.943	0.777	7.1582e-36	HDGF	3.54939e-19
RRM2	1.40613e-40	-0.210231	0.986	0.984	1.61115e-36	SRSF7	1.01e-24	0.150606	0.998	0.997	1.15e-20	RPS26	1.10911e-83	0.232049	1	1	1.27082e-79	P4HA1	2.36e-54	-0.344704	0.988	1	2.7e-50	SMS	2.03331e-19	0.815815	1	1	2.32977e-15	CDC20	5.93808e-26	-0.248005	0.979	0.967	6.80386e-22	CDH11	1.49e-57	-0.480915	0.895	0.963	1.71e-53	RBBP8	1.20257e-39	0.342542	0.957	0.863	1.3779e-35	TPM4	3.59537e-19
NCBP2-AS2	6.12312e-40	0.242396	0.975	0.964	7.01587e-36	STOML2	1.01e-24	0.104831	1	1	1.15e-20	KCNE4	1.75249e-83	-0.737169	0.648	0.848	2.00801e-79	BIRC5	2.93e-54	0.359634	0.988	0.914	3.35e-50	SEPT11	2.17368e-19	0.821955	1	1	2.4906e-15	S100A11	8.31384e-26	-0.281167	1	1	9.52599e-22	TPM2	4.44e-57	-0.416511	1	1	5.09e-53	SERBP1	1.77885e-39	0.187657	1	1	2.0382e-35	TYMS	3.6685e-19
SEC62	7.30821e-40	0.171262	0.999	1	8.37375e-36	ERV3-1	1.04e-24	0.188007	0.482	0.286	1.19e-20	ABCA1	1.89608e-83	-0.659085	0.276	0.588	2.17253e-79	AURKAIP1	4.1e-54	0.189631	1	1	4.69e-50	BIRC5	2.18269e-19	1.42958	0.988	0.75	2.50093e-15	SV2A	1.55777e-25	0.235985	0.511	0.308	1.7849e-21	CKAP4	4.47e-57	-0.221752	1	1	5.12e-53	HLA-B	2.14255e-39	-0.402425	0.984	0.994	2.45494e-35	EEF1A1	3.8073e-19
FANCB	7.85713e-40	-0.296864	0.531	0.707	9.0027e-36	RPS19BP1	1.44e-24	0.110106	1	1	1.65e-20	HNRNPA1	6.04476e-83	0.246266	1	1	6.92609e-79	NFKBIZ	4.99e-54	-0.516658	0.625	0.853	5.72e-50	SRSF2	2.21376e-19	0.952128	1	1	2.53652e-15	GINS1	2.07457e-25	0.21498	0.809	0.649	2.37704e-21	FBL	4.63e-57	0.233073	1	0.995	5.3e-53	TRA2B	2.92033e-39	0.22807	0.999	0.999	3.34612e-35	ENO1	3.86996e-19
BRIP1	8.36571e-40	-0.295589	0.354	0.544	9.58543e-36	DKC1	1.56e-24	0.142145	0.998	0.997	1.79e-20	PDCD2	8.25952e-83	0.290201	1	0.998	9.46376e-79	COL3A1	5.85e-54	-0.726618	0.999	1	6.7e-50	TMSB10	2.27926e-19	0.897293	1	1	2.61158e-15	H1FX	2.58164e-25	0.252261	0.961	0.905	2.95804e-21	SEC62	7.96e-57	-0.275696	1	1	9.12e-53	COL1A2	3.2008e-39	-0.439739	1	1	3.66748e-35	CCDC85B	3.9615e-19
RAD54L	1.56327e-39	-0.276095	0.374	0.573	1.7912e-35	NABP1	1.87e-24	-0.225111	0.737	0.875	2.14e-20	THBS1	1.47113e-82	-0.683876	0.982	0.991	1.68562e-78	HNRNPU	6.59e-54	0.269032	1	1	7.55e-50	PSAP	2.45837e-19	-1.15707	0.954	1	2.8168e-15	STIL	2.82245e-25	0.214786	0.655	0.432	3.23396e-21	TGFBI	1.04e-56	-0.51762	0.999	1	1.19e-52	EBNA1BP2	3.62974e-39	0.268098	1	0.999	4.15896e-35	HSPE1	4.19861e-19
ZMAT3	2.27788e-39	-0.323105	0.804	0.914	2.60999e-35	SNHG10	2.21e-24	0.216795	0.752	0.597	2.53e-20	AURKAIP1	1.8048e-82	0.195605	1	1	2.06794e-78	PNN	1.12e-53	0.309475	0.999	0.997	1.29e-49	CKS1B	2.47023e-19	1.28154	0.997	0.969	2.83039e-15	PHIP	3.18401e-25	0.188851	0.988	0.963	3.64824e-21	CYC1	2.44e-56	0.238912	1	1	2.79e-52	INHBA	3.81392e-39	-0.718861	0.897	0.969	4.36999e-35	SSR4	4.22185e-19
DSN1	5.9523e-39	-0.272451	0.621	0.796	6.82015e-35	AXL	2.56e-24	-0.206631	0.99	0.989	2.93e-20	SLC25A5	2.6786e-82	0.263905	1	1	3.06914e-78	COL1A2	2.22e-53	-0.520316	1	1	2.55e-49	EIF3F	2.54691e-19	-0.840004	1	1	2.91825e-15	MASTL	3.76832e-25	0.226863	0.727	0.546	4.31774e-21	ITGA5	4.11e-56	-0.391095	0.957	0.992	4.71e-52	TCF19	4.22809e-39	0.36696	0.874	0.66	4.84454e-35	SEPT11	4.48654e-19
ZRANB2	1.48272e-38	0.192078	0.998	0.996	1.6989e-34	MTDH	3.05e-24	0.097361	1	1	3.49e-20	HMGB3	1.0424e-81	0.356179	0.994	0.97	1.19438e-77	B4GALT1	2.4e-53	-0.418626	0.947	0.975	2.75e-49	ENO1	2.55235e-19	0.900995	1	1	2.92448e-15	GSTO1	8.0726e-25	-0.218571	1	1	9.24959e-21	LSM4	5.55e-56	0.226097	1	1	6.36e-52	PDAP1	4.88876e-39	0.197973	1	1	5.60154e-35	C17orf89	4.51006e-19
CENPJ	2.19534e-38	-0.257971	0.663	0.823	2.51542e-34	MRTO4	4.28e-24	0.16494	0.996	0.984	4.9e-20	CNBP	3.37714e-81	0.257257	1	1	3.86952e-77	MRPS34	2.81e-53	0.263538	0.999	0.999	3.22e-49	DTYMK	2.64214e-19	1.08687	0.999	0.938	3.02737e-15	SEC61G	8.33167e-25	-0.177208	1	1	9.54643e-21	XYLT1	5.57e-56	-0.477761	0.734	0.879	6.38e-52	MCM7	4.97373e-39	0.317797	0.975	0.882	5.6989e-35	MEG3	4.85486e-19
WSB1	3.88444e-38	-0.239471	0.948	0.978	4.45079e-34	COL4A1	7.25e-24	-0.216678	0.976	0.994	8.31e-20	MRPL12	3.50378e-81	0.258285	1	1	4.01464e-77	LTV1	3.07e-53	0.352826	0.987	0.921	3.52e-49	TMA7	2.7282e-19	0.622102	1	1	3.12597e-15	RAD51AP1	1.22193e-24	0.225292	0.861	0.778	1.40009e-20	TIMP2	7.15e-56	-0.302576	0.998	0.999	8.19e-52	STRA13	5.95811e-39	0.267508	0.999	0.983	6.82681e-35	SMS	5.17076e-19
DNAJB1	4.18005e-38	-0.236957	0.905	0.966	4.78951e-34	C8orf33	7.29e-24	0.166134	0.996	0.99	8.35e-20	CUX1	1.29255e-80	-0.399337	0.906	0.988	1.481e-76	PPP1CC	4.48e-53	0.262975	0.999	0.999	5.13e-49	DBI	2.98031e-19	0.882338	1	1	3.41484e-15	MCL1	1.34363e-24	0.173445	0.999	0.998	1.53954e-20	STC2	7.71e-56	-0.462963	0.966	0.994	8.83e-52	PABPC1	5.98693e-39	0.165838	1	1	6.85982e-35	EIF3F	6.3412e-19
NEK2	5.80841e-38	0.310808	0.733	0.576	6.65527e-34	RP11-1094M14.11	1.07e-23	0.204309	0.779	0.622	1.23e-19	DCN	1.33091e-80	-0.617198	0.992	1	1.52496e-76	CENPV	9e-53	0.307004	0.999	0.983	1.03e-48	BASP1	3.06322e-19	0.841769	1	1	3.50984e-15	HNRNPUL1	1.76677e-24	0.146733	1	0.998	2.02437e-20	AURKAIP1	9.13e-56	0.17214	1	1	1.05e-51	HNRNPAB	6.95609e-39	0.242655	1	1	7.97029e-35	NUCKS1	6.40749e-19
CEP152	6.66689e-38	-0.278593	0.5	0.687	7.63892e-34	HNRNPC	1.2e-23	0.0908479	1	1	1.37e-19	TCP1	1.41981e-80	0.254617	1	1	1.62682e-76	PPP2CA	1.02e-52	0.274709	0.999	0.991	1.17e-48	SSR4	3.10101e-19	-1.18666	0.999	1	3.55314e-15	POMP	1.8542e-24	-0.160248	1	1	2.12454e-20	COL1A1	1.14e-55	-0.396705	1	1	1.31e-51	P4HA1	7.13538e-39	-0.297665	0.99	1	8.17572e-35	PSAP	6.44684e-19
E2F7	6.87811e-38	-0.278156	0.337	0.535	7.88094e-34	LOX	1.35e-23	-0.305231	0.777	0.913	1.54e-19	DAB2	9.33816e-80	-0.586924	0.911	0.977	1.06997e-75	UBE2D3	1.18e-52	0.187174	1	1	1.35e-48	HDGF	3.15383e-19	0.963214	1	0.969	3.61366e-15	METTL4	2.30017e-24	0.215401	0.589	0.39	2.63554e-20	NDUFA4	1.28e-55	-0.384219	1	1	1.46e-51	FN1	8.98923e-39	-0.282501	1	1	1.02999e-34	YBX1	7.10108e-19
USP1	9.56779e-38	-0.216835	0.959	0.981	1.09628e-33	SEC22B	1.36e-23	-0.211675	0.964	0.992	1.56e-19	PAPPA	3.1601e-79	-0.66329	0.921	0.982	3.62084e-75	IMP4	1.42e-52	0.306499	0.997	0.991	1.63e-48	SORBS2	3.37861e-19	-1.54163	0.101	0.562	3.87121e-15	C16orf59	2.35859e-24	0.213268	0.61	0.397	2.70247e-20	COMMD6	1.32e-55	-0.23932	1	1	1.51e-51	MCM3	1.61136e-38	0.345267	0.963	0.872	1.8463e-34	SERPINE1	8.12527e-19
CCND1	1.50245e-37	0.22868	1	1	1.72151e-33	SRSF11	1.41e-23	0.116325	1	1	1.61e-19	TGFBI	4.13293e-79	-0.600734	0.997	1	4.73551e-75	PRRC2C	1.48e-52	0.237354	1	1	1.7e-48	SUB1	4.42602e-19	0.687748	1	1	5.07134e-15	PPM1D	3.55577e-24	0.207587	0.452	0.258	4.0742e-20	UBE2I	1.66e-55	0.191085	1	1	1.9e-51	TRIM28	4.44363e-38	0.266837	0.996	0.98	5.09152e-34	LSM7	9.05033e-19
TGIF1	2.53143e-37	-0.278002	0.788	0.9	2.90052e-33	NCBP2-AS2	1.63e-23	0.182571	0.975	0.975	1.87e-19	GLS	3.13193e-78	-0.404655	0.975	0.998	3.58856e-74	RUVBL1	2.11e-52	0.27354	0.999	0.983	2.41e-48	C17orf89	4.58674e-19	0.794186	1	1	5.25549e-15	FUS	4.06341e-24	0.134525	1	0.999	4.65585e-20	CALM2	2.73e-55	-0.289253	1	1	3.13e-51	UHRF1	8.31564e-38	0.328819	0.969	0.898	9.52806e-34	SLC25A3	1.08532e-18
MCL1	2.69715e-37	-0.197067	0.996	0.999	3.09039e-33	RP11-486G15.2	1.65e-23	0.154005	0.357	0.183	1.89e-19	HNRNPR	3.94553e-78	0.273153	0.999	0.997	4.52079e-74	PRRX1	5.69e-52	0.491156	0.926	0.778	6.52e-48	DDIT3	4.69745e-19	-2.4269	0.472	0.906	5.38234e-15	CLSPN	4.06378e-24	0.214285	0.961	0.933	4.65628e-20	MYADM	3.19e-55	-0.347412	0.957	0.987	3.65e-51	HNRNPR	8.336e-38	0.225965	1	0.996	9.55139e-34	NME4	1.13173e-18
BRCA1	3.57343e-37	-0.259465	0.853	0.923	4.09444e-33	DDX21	1.79e-23	0.127172	1	1	2.05e-19	FLNA	4.81903e-78	-0.301211	1	1	5.52165e-74	HSP90AA1	5.78e-52	0.251998	1	1	6.62e-48	LSM7	4.87066e-19	0.791508	1	1	5.5808e-15	UBR7	1.06964e-23	0.209179	0.646	0.449	1.22559e-19	RANBP1	3.23e-55	0.187572	1	1	3.71e-51	PA2G4	8.49603e-38	0.246072	1	1	9.73475e-34	FKBP11	1.29391e-18
FAM64A	8.55813e-37	0.28125	0.846	0.761	9.80591e-33	DKK1	2.19e-23	-0.210044	0.96	0.99	2.51e-19	PSAP	6.63679e-78	-0.403997	0.954	0.997	7.60443e-74	C20orf27	8.02e-52	0.268302	0.999	0.993	9.19e-48	EIF4G2	5.11777e-19	0.692691	1	1	5.86395e-15	PHKG1	1.35326e-23	-0.301338	0.351	0.502	1.55057e-19	ATP5G2	1e-54	0.185756	1	1	1.15e-50	C20orf27	1.00742e-37	0.243904	1	0.993	1.1543e-33	SIGMAR1	1.30762e-18
DBF4B	9.92821e-37	-0.23472	0.237	0.438	1.13757e-32	CCDC137	2.26e-23	0.175084	0.981	0.971	2.59e-19	MRPL15	8.16228e-78	0.335867	0.998	0.979	9.35234e-74	SOD2	1.01e-51	-0.707996	0.945	0.969	1.16e-47	CNN3	5.56868e-19	0.885912	1	1	6.3806e-15	POLH	1.45666e-23	0.191596	0.495	0.297	1.66904e-19	H2AFZ	1.48e-54	0.205621	1	1	1.7e-50	MYBL2	1.38007e-37	0.336445	0.945	0.812	1.58128e-33	NETO2	1.32724e-18
RBL1	1.04477e-36	-0.262897	0.48	0.667	1.19709e-32	SNHG21	2.33e-23	0.189443	0.685	0.482	2.67e-19	CYC1	1.01497e-77	0.269879	1	1	1.16295e-73	PNRC1	1.06e-51	-0.647876	0.72	0.902	1.21e-47	PTMS	5.80452e-19	0.846715	1	1	6.65082e-15	ING1	2.10416e-23	0.210142	0.603	0.393	2.41095e-19	LOXL2	1.79e-54	-0.308228	0.999	1	2.05e-50	AURKAIP1	2.26273e-37	0.166167	1	1	2.59263e-33	SIVA1	1.37448e-18
KIF5B	1.70942e-36	0.153392	1	1	1.95865e-32	HSPH1	3.03e-23	0.155082	0.994	0.99	3.47e-19	ZMAT3	1.27226e-77	-0.491332	0.804	0.945	1.45775e-73	HNRNPH3	1.63e-51	0.27267	1	0.996	1.87e-47	YWHAZ	7.3537e-19	0.653075	1	1	8.42587e-15	PKNOX1	2.11782e-23	0.222864	0.83	0.72	2.4266e-19	RPS15	2.9e-54	0.133813	1	1	3.32e-50	HNRNPU	2.51671e-37	0.223535	1	1	2.88364e-33	LMNB2	1.49655e-18
H1F0	2.78878e-36	-0.404914	0.497	0.669	3.19538e-32	MAT2A	3.19e-23	0.158712	0.999	0.998	3.65e-19	LSM4	9.22473e-77	0.248629	1	1	1.05697e-72	MRPL18	1.7e-51	0.239624	1	0.999	1.94e-47	TUBB4B	7.86724e-19	0.929104	1	1	9.01429e-15	SYNE2	2.43168e-23	0.248503	0.587	0.389	2.78622e-19	COL12A1	3.05e-54	-0.356558	0.992	0.996	3.49e-50	BOLA3	2.52933e-37	0.204012	1	1	2.89811e-33	CNN3	1.59099e-18
IER3	3.8919e-36	-0.247579	0.994	0.999	4.45934e-32	F3	4.53e-23	-0.264149	0.941	0.979	5.19e-19	GADD45A	1.84274e-76	-0.493756	0.936	0.987	2.11141e-72	HLA-B	1.94e-51	-0.441722	0.982	0.994	2.23e-47	CDC20	8.05653e-19	1.53179	0.987	0.812	9.23117e-15	CD63	3.21964e-23	-0.189304	1	1	3.68906e-19	PSAP	3.67e-54	-0.348132	0.978	0.997	4.2e-50	STIP1	2.87819e-37	0.250334	0.999	0.99	3.29783e-33	CALM3	1.6154e-18
APOLD1	4.61442e-36	-0.317013	0.274	0.462	5.28721e-32	HILPDA	4.56e-23	0.209886	0.965	0.955	5.23e-19	MYH9	8.35034e-76	-0.255712	1	1	9.56781e-72	PPM1G	2.22e-51	0.262428	1	1	2.54e-47	LMNB2	8.81356e-19	1.09897	0.996	0.812	1.00986e-14	TPM2	3.60774e-23	-0.213866	1	1	4.13375e-19	CDCA4	7.69e-54	0.341434	0.975	0.882	8.81e-50	SMS	3.10816e-37	0.213808	1	1	3.56132e-33	EIF4G2	1.69886e-18
MDM2	4.92595e-36	-0.355615	0.859	0.933	5.64416e-32	NEAT1	4.58e-23	-0.273942	1	1	5.25e-19	LAMA4	1.15031e-75	-0.683766	0.412	0.687	1.31802e-71	CBX3	2.88e-51	0.22091	1	1	3.3e-47	TPM4	1.01184e-18	0.724928	1	1	1.15936e-14	SEC22B	3.6984e-23	-0.220483	0.971	0.992	4.23763e-19	LAMA4	8.41e-54	-0.62766	0.453	0.687	9.63e-50	RFC3	4.1371e-37	0.352915	0.947	0.796	4.74029e-33	HIST1H4C	1.75583e-18
TUBB4B	5.89349e-36	0.15341	1	1	6.75276e-32	SYNCRIP	6.33e-23	0.118552	1	1	7.25e-19	LOXL2	1.44622e-75	-0.348951	0.996	1	1.65708e-71	ARPC5L	3.39e-51	0.292548	1	1	3.89e-47	EIF1	1.02133e-18	-1.10229	1	1	1.17023e-14	SNRPB	4.84363e-23	0.129722	1	0.998	5.54983e-19	ANP32B	8.57e-54	0.217805	1	1	9.82e-50	RRP1B	5.06409e-37	0.277682	0.994	0.969	5.80244e-33	DNMT1	2.01406e-18
CDCA7	7.69985e-36	0.273624	0.899	0.835	8.82249e-32	PTTG1	6.75e-23	0.140503	0.995	0.986	7.74e-19	LIMA1	3.83611e-75	-0.300788	0.999	1	4.39542e-71	FKBP4	5.48e-51	0.306225	0.996	0.971	6.28e-47	STOML2	1.07955e-18	0.710476	1	1	1.23695e-14	MNS1	5.77311e-23	0.223365	0.698	0.503	6.61482e-19	CDH2	9.99e-54	-0.292612	1	1	1.14e-49	ESCO2	7.89985e-37	0.329305	0.853	0.592	9.05165e-33	DDOST	2.1191e-18
DDX21	8.65331e-36	0.159332	1	1	9.91496e-32	RCC1	7.02e-23	0.172468	0.97	0.951	8.05e-19	CDKN3	5.83887e-75	0.375711	0.981	0.892	6.69018e-71	C8orf33	1.75e-50	0.323741	0.996	0.98	2.01e-46	ACLY	1.114e-18	0.925898	0.999	0.969	1.27642e-14	RBM17	6.09741e-23	0.131924	1	0.999	6.98642e-19	TCEAL3	1.89e-53	-0.383577	0.952	0.988	2.17e-49	SSR4	8.04939e-37	-0.320767	1	1	9.22299e-33	ILF3	2.24969e-18
SMIM3	1.43966e-35	0.199439	0.997	0.996	1.64956e-31	HSPA8	8.28e-23	0.191218	1	1	9.49e-19	HNRNPA0	8.71386e-75	0.274766	0.999	0.999	9.98435e-71	CTA-29F11.1	1.82e-50	0.440012	0.726	0.434	2.09e-46	MEG3	1.24222e-18	-1.41912	0.99	1	1.42333e-14	KIAA0101	7.90646e-23	0.155029	0.995	0.966	9.05922e-19	TIMP1	2.34e-53	-0.679336	1	1	2.68e-49	POP7	1.63388e-36	0.262556	0.999	0.991	1.8721e-32	ACLY	2.55809e-18
KIFC1	1.91765e-35	-0.247058	0.843	0.93	2.19724e-31	CKS1B	8.92e-23	0.141694	0.997	0.993	1.02e-18	RP4-621F18.2	1.53234e-74	-0.552682	0.543	0.763	1.75575e-70	EIF4H	2.16e-50	0.212588	1	0.999	2.48e-46	NCL	1.27004e-18	0.943063	1	1	1.45521e-14	DGCR8	8.5815e-23	0.186079	0.655	0.446	9.83268e-19	CCT6A	4.18e-53	0.197482	1	1	4.79e-49	FTL	1.75617e-36	-0.364316	1	1	2.01222e-32	SPDL1	2.63184e-18
MTFR2	2.4037e-35	-0.257605	0.391	0.585	2.75416e-31	GNL3	1.46e-22	0.138803	1	0.998	1.68e-18	COL1A1	2.11502e-74	-0.45764	1	1	2.42339e-70	TCP1	2.57e-50	0.227197	1	1	2.95e-46	SLIRP	1.2963e-18	0.775489	1	1	1.4853e-14	TYMS	1.08397e-22	0.150308	0.996	0.98	1.24202e-18	ATP5E	5.8e-53	-0.187828	1	1	6.64e-49	KHSRP	2.05766e-36	0.238293	0.999	0.993	2.35766e-32	ITGB1	2.77493e-18
TUBA1C	2.80008e-35	0.139259	1	1	3.20833e-31	THUMPD3-AS1	2.4e-22	0.207617	0.957	0.953	2.75e-18	STARD4	5.12659e-74	-0.490097	0.704	0.886	5.87405e-70	HMGN2	2.64e-50	0.240862	1	1	3.03e-46	C20orf27	1.31555e-18	0.859396	0.999	0.969	1.50736e-14	PILRB	1.1141e-22	0.198717	0.598	0.387	1.27653e-18	HNRNPC	1.15e-52	0.165259	1	1	1.32e-48	HNRNPM	3.2958e-36	0.199906	1	1	3.77632e-32	CAP1	3.70095e-18
ARHGAP24	2.88532e-35	-0.226102	0.474	0.675	3.306e-31	TAF7	3.02e-22	0.16139	0.994	0.993	3.46e-18	PPP1CC	9.23771e-74	0.272503	0.999	0.991	1.05846e-69	DCTPP1	2.86e-50	0.335801	0.99	0.93	3.28e-46	DNMT1	1.38506e-18	1.09883	0.997	0.938	1.587e-14	GLI3	1.21075e-22	0.197849	0.622	0.429	1.38728e-18	HSPD1	1.32e-52	0.201219	1	1	1.51e-48	RPS2	5.35977e-36	0.098639	1	1	6.14123e-32	SRSF2	3.99879e-18
DCAF7	1.35617e-34	-0.21359	0.919	0.977	1.5539e-30	METTL12	3.74e-22	0.202771	0.915	0.876	4.28e-18	PCDH10	9.30558e-74	-0.504406	0.182	0.481	1.06623e-69	PTMA	3.14e-50	0.168088	1	1	3.6e-46	TPM3	1.41336e-18	0.747204	1	1	1.61943e-14	RAD54B	1.39521e-22	0.183226	0.46	0.267	1.59863e-18	MRPS34	2.9e-52	0.253664	0.999	0.997	3.32e-48	TXNL4A	5.63915e-36	0.196897	1	1	6.46134e-32	BASP1	4.1747e-18
FHL2	1.4824e-34	-0.206799	0.995	0.999	1.69853e-30	EXOC3-AS1	4.17e-22	0.165944	0.483	0.296	4.77e-18	ADAMTS1	3.14509e-73	-0.611494	0.661	0.856	3.60364e-69	LMO4	3.29e-50	-0.414748	0.973	0.996	3.77e-46	NME4	1.42739e-18	0.933676	1	0.969	1.6355e-14	DDIAS	1.66064e-22	0.187027	0.561	0.347	1.90276e-18	PXDN	5.38e-52	-0.276651	1	1	6.17e-48	SRSF10	6.15194e-36	0.233042	0.999	0.997	7.04889e-32	HNRNPD	4.3501e-18
HIST2H2BF	2.50595e-34	-0.164111	0.062	0.205	2.87132e-30	YWHAE	4.79e-22	-0.103652	1	1	5.49e-18	TIMP2	4.13517e-73	-0.332741	0.994	0.999	4.73808e-69	S100A6	4.28e-50	-0.37912	1	1	4.9e-46	CALM3	1.46111e-18	0.823446	1	1	1.67414e-14	DSN1	1.96558e-22	0.215449	0.796	0.645	2.25216e-18	MRPL12	7.39e-52	0.232602	1	1	8.47e-48	PTMA	6.57448e-36	0.148698	1	1	7.53304e-32	DTYMK	4.64345e-18
BIRC5	3.56892e-34	0.184489	0.988	0.982	4.08927e-30	PDCD2	5.04e-22	0.127572	1	0.999	5.77e-18	PAPSS2	9.25829e-73	-0.38116	0.972	0.993	1.06081e-68	CDK4	1.83e-49	0.221849	1	1	2.09e-45	BTG1	1.7072e-18	-1.1899	0.981	1	1.95611e-14	SUGP2	2.5135e-22	0.176885	0.972	0.959	2.87997e-18	HCFC1R1	2.45e-51	0.375158	0.917	0.778	2.8e-47	PGP	8.36446e-36	0.272369	0.993	0.971	9.584e-32	PPP1R14B	4.7342e-18
ILF3-AS1	4.62582e-34	0.257668	0.908	0.848	5.30026e-30	TPM2	5.65e-22	-0.197485	1	1	6.47e-18	IMP4	2.32003e-72	0.30861	0.997	0.988	2.65829e-68	TIMM17A	1.85e-49	0.261245	0.998	0.997	2.12e-45	MARCKSL1	1.87133e-18	1.01003	1	1	2.14416e-14	CHTF18	2.75816e-22	0.199279	0.64	0.436	3.1603e-18	ANKRD1	2.79e-51	-0.80681	0.911	0.951	3.2e-47	TYMS	9.11346e-36	0.272455	0.996	0.965	1.04422e-31	YWHAZ	4.7942e-18
ID1	4.73904e-34	-0.378015	0.673	0.823	5.42999e-30	HNRNPR	6.88e-22	0.123686	0.999	0.997	7.88e-18	IGFBP7	2.53524e-72	-0.459512	0.989	0.997	2.90488e-68	CCDC59	3.02e-49	0.305321	0.992	0.974	3.46e-45	NETO2	1.89402e-18	1.131	0.996	0.938	2.17017e-14	ZNF689	3.49601e-22	0.192378	0.552	0.35	4.00572e-18	IGFBP4	3.04e-51	-0.306554	0.999	1	3.48e-47	HELLS	9.17931e-36	0.332273	0.976	0.876	1.05176e-31	DBI	4.97349e-18
E2F1	5.06899e-34	-0.255047	0.662	0.812	5.80805e-30	METAP2	8.07e-22	0.10299	1	1	9.24e-18	PTGS2	3.05778e-72	-1.03981	0.413	0.674	3.50361e-68	RBMX	3.34e-49	0.24571	0.999	1	3.83e-45	SIVA1	1.94341e-18	0.706745	1	1	2.22676e-14	TFDP1	4.21688e-22	0.150106	0.996	0.997	4.8317e-18	CCDC80	3.36e-51	-0.346573	1	1	3.85e-47	RBMX	1.00287e-35	0.21407	0.999	1	1.14909e-31	TPM3	5.03305e-18
CENPL	5.75773e-34	-0.256175	0.578	0.745	6.5972e-30	TIMP1	8.6e-22	-0.420696	1	1	9.85e-18	SERPINE2	8.33301e-72	-0.799901	0.993	0.999	9.54796e-68	DCUN1D5	4.84e-49	0.238022	1	1	5.54e-45	SERPINE1	2.06343e-18	1.27592	1	1	2.36427e-14	NFYA	4.67881e-22	0.20275	0.628	0.421	5.36098e-18	RBM17	3.76e-51	0.229432	1	0.998	4.31e-47	TIMM13	1.05796e-35	0.178002	1	1	1.21221e-31	PDIA3	5.28862e-18
RBBP6	1.55866e-33	0.246111	0.988	0.982	1.78592e-29	CCDC86	1.6e-21	0.160995	0.962	0.951	1.83e-17	CTA-29F11.1	1.23655e-71	0.459589	0.726	0.439	1.41684e-67	WSB1	1.03e-48	-0.366053	0.948	0.984	1.19e-44	SLC25A3	2.11367e-18	0.900021	1	1	2.42184e-14	PCIF1	4.83056e-22	0.187813	0.624	0.422	5.53485e-18	BTF3	4.31e-51	0.145896	1	1	4.94e-47	TNFAIP3	1.06802e-35	-0.566571	0.34	0.569	1.22374e-31	HNRNPR	5.29744e-18
PSMD7	2.32077e-33	0.170691	1	0.999	2.65913e-29	RBM14	1.8e-21	0.179744	0.931	0.903	2.07e-17	H2AFZ	1.40936e-71	0.217728	1	1	1.61485e-67	TCEB3	1.1e-48	0.334906	0.989	0.931	1.26e-44	AURKAIP1	2.19708e-18	0.683993	1	1	2.51742e-14	FBL	4.86909e-22	0.126947	1	0.999	5.579e-18	IGFBP7	6.87e-51	-0.403611	0.992	0.997	7.87e-47	RPS19BP1	1.22952e-35	0.194376	1	1	1.40879e-31	PTTG1	5.43864e-18
RBBP8	2.34567e-33	-0.237117	0.909	0.957	2.68767e-29	SNRPD1	1.8e-21	0.105594	1	1	2.07e-17	SMARCB1	3.94847e-71	0.288065	0.998	0.987	4.52415e-67	RPL34	1.46e-48	-0.171405	1	1	1.67e-44	DNAJC1	2.21837e-18	-1.3691	0.965	1	2.5418e-14	MTFR2	4.90842e-22	0.182097	0.585	0.368	5.62407e-18	RPL23A	7.8e-51	0.137211	1	1	8.93e-47	FKBP4	1.23159e-35	0.267697	0.997	0.971	1.41115e-31	HM13	5.60487e-18
ZC3H15	3.08272e-33	0.124879	1	1	3.53218e-29	YY1	1.98e-21	0.130128	0.999	0.999	2.27e-17	TOMM40	4.13967e-71	0.286402	0.999	0.995	4.74323e-67	PHF19	1.68e-48	0.353658	0.98	0.869	1.93e-44	CCDC85B	2.22629e-18	1.14561	0.999	0.938	2.55088e-14	DEK	5.82928e-22	0.13213	0.999	0.997	6.67918e-18	FBLN5	1.09e-50	-0.589332	0.572	0.759	1.25e-46	PTGES3	1.33775e-35	0.191825	1	1	1.5328e-31	SUB1	5.70581e-18
DNAJA1	3.34984e-33	0.169299	0.999	1	3.83825e-29	COL8A1	2.43e-21	-0.198423	0.985	0.998	2.78e-17	RPL10	8.18589e-71	0.173343	1	1	9.37939e-67	HNRNPDL	1.96e-48	0.242343	1	1	2.25e-44	HNRNPA3	2.47389e-18	0.843125	1	1	2.83458e-14	BRPF1	5.93549e-22	0.190178	0.52	0.327	6.80088e-18	TIMM13	1.82e-50	0.178201	1	1	2.08e-46	SELM	1.43286e-35	-0.379816	0.984	0.994	1.64177e-31	PKM	5.99958e-18
SAPCD2	6.04171e-33	0.277043	0.642	0.459	6.92259e-29	EIF4G2	2.53e-21	0.0874303	1	1	2.9e-17	XYLT1	9.30201e-71	-0.508363	0.718	0.879	1.06582e-66	CDKN3	2.66e-48	0.345805	0.981	0.886	3.04e-44	MRPL20	2.56269e-18	0.756753	1	1	2.93633e-14	RPLP0	8.07263e-22	0.0598484	1	1	9.24962e-18	COL11A1	2.69e-50	-0.632927	0.436	0.674	3.08e-46	B2M	5.75409e-35	-0.258638	1	1	6.59304e-31	HLA-C	6.03802e-18
CREB1	7.53342e-33	-0.225124	0.796	0.905	8.63179e-29	C1orf43	2.9e-21	0.119199	1	0.998	3.32e-17	CKS1B	1.59955e-70	0.314867	0.997	0.991	1.83277e-66	HSPH1	4.07e-48	0.302477	0.994	0.977	4.66e-44	C12orf75	2.5888e-18	1.06035	1	1	2.96624e-14	SPIN4	9.38555e-22	0.185932	0.433	0.252	1.0754e-17	THY1	2.86e-50	-0.303184	1	1	3.28e-46	PSIP1	7.25964e-35	0.274317	0.99	0.965	8.3181e-31	STOML2	6.2035e-18
NUDT4	9.70941e-33	0.177481	0.997	0.996	1.1125e-28	ADAMTS1	2.95e-21	-0.267263	0.661	0.811	3.38e-17	HMMR	2.753e-70	0.431065	0.943	0.828	3.15438e-66	PDAP1	5.72e-48	0.207115	1	1	6.55e-44	SIGMAR1	2.63856e-18	0.945907	0.999	0.844	3.02326e-14	SECISBP2	1.02897e-21	0.192886	0.929	0.863	1.17899e-17	LRP1	3.16e-50	-0.367051	0.893	0.96	3.62e-46	PEG10	7.7512e-35	0.437983	0.975	0.907	8.88132e-31	NUPR1	6.32244e-18
PTTG1	3.88779e-32	0.144297	0.995	0.996	4.45462e-28	RPSA	3.15e-21	0.0612292	1	1	3.61e-17	DUSP1	3.00145e-70	-0.471415	0.87	0.974	3.43906e-66	LSM10	5.83e-48	0.278089	0.998	0.988	6.68e-44	DDOST	2.7854e-18	-1.02806	0.917	1	3.19151e-14	SSBP4	1.06106e-21	0.170963	0.988	0.979	1.21577e-17	CTGF	3.92e-50	-0.604081	0.995	0.999	4.5e-46	TRBC2	9.62261e-35	0.401711	0.943	0.847	1.10256e-30	SLIRP	6.92724e-18
CCDC59	4.95556e-32	0.182996	0.992	0.987	5.67809e-28	MRPL3	3.45e-21	0.121753	1	0.998	3.95e-17	SERF2	3.61964e-70	-0.16651	1	1	4.14739e-66	MRPL4	6.6e-48	0.257149	0.999	0.997	7.56e-44	UBC	2.91889e-18	-1.777	1	1	3.34446e-14	CH17-373J23.1	1.93407e-21	0.195185	0.436	0.253	2.21606e-17	P4HA2	8.18e-50	-0.343321	0.89	0.956	9.37e-46	HMGN1	1.20619e-34	0.139538	1	1	1.38205e-30	TMPO	6.99782e-18
UBC	5.55495e-32	-0.157198	1	1	6.36486e-28	CENPV	3.54e-21	0.134828	0.999	0.996	4.06e-17	HNRNPC	1.00783e-69	0.179858	1	1	1.15477e-65	NUDC	6.92e-48	0.249517	1	0.996	7.93e-44	SELM	3.10596e-18	-1.09374	0.972	1	3.55881e-14	DHFR	2.22519e-21	0.162025	0.993	0.967	2.54962e-17	VCAN	1.35e-49	-0.346422	0.995	0.998	1.55e-45	CCDC137	1.51909e-34	0.293772	0.978	0.914	1.74057e-30	VIMP	7.2949e-18
ASF1B	2.27029e-31	-0.235605	0.688	0.828	2.6013e-27	CDCA7	3.61e-21	0.204137	0.899	0.841	4.13e-17	ANP32B	1.6066e-69	0.229271	1	1	1.84085e-65	CCDC86	9.58e-48	0.329024	0.962	0.873	1.1e-43	MYL6	3.15939e-18	0.841118	1	1	3.62003e-14	RPGR	2.37354e-21	0.193178	0.486	0.297	2.7196e-17	SMARCB1	1.48e-49	0.254343	0.999	0.987	1.69e-45	CDC6	1.6132e-34	0.355594	0.819	0.609	1.84841e-30	BTG1	8.27766e-18
FEN1	2.87099e-31	-0.225278	0.917	0.957	3.28959e-27	MYADM	3.67e-21	-0.180581	0.936	0.983	4.21e-17	CDH2	1.938e-69	-0.31815	0.999	1	2.22056e-65	MME	2.03e-47	-0.29903	1	1	2.33e-43	CDKN3	3.34987e-18	1.19737	0.981	0.719	3.83828e-14	SDC4	2.60161e-21	-0.208982	0.909	0.961	2.98093e-17	STAT1	2.48e-49	-0.461589	0.961	0.98	2.84e-45	CDT1	1.79167e-34	0.334314	0.882	0.726	2.05289e-30	UQCRQ	8.28191e-18
SRGAP2C	4.77269e-31	-0.23165	0.581	0.756	5.46855e-27	RP11-1055B8.9	3.7e-21	0.153002	0.236	0.099	4.24e-17	PHB2	6.27323e-69	0.23113	1	0.999	7.18786e-65	CBX1	2.33e-47	0.268997	0.998	0.994	2.67e-43	FKBP11	3.3549e-18	-1.23519	0.93	1	3.84405e-14	DENND4B	2.87294e-21	0.179502	0.552	0.355	3.29181e-17	DAB2	4.24e-49	-0.503565	0.94	0.977	4.86e-45	TOMM22	1.80073e-34	0.198445	1	1	2.06328e-30	BIRC5	9.00327e-18
MGAT2	5.1433e-31	0.18967	0.981	0.968	5.89319e-27	PPP1CC	4.12e-21	0.118572	0.999	0.998	4.72e-17	CCT6A	1.28125e-68	0.210882	1	1	1.46805e-64	PABPC4	2.35e-47	0.226049	1	0.999	2.69e-43	CENPW	3.42486e-18	1.08666	0.995	0.812	3.9242e-14	RPL41	3.02073e-21	0.065277	1	1	3.46116e-17	SELM	6.35e-49	-0.441358	0.984	0.993	7.27e-45	PSMC3IP	2.02668e-34	0.325914	0.919	0.752	2.32217e-30	DNAJC1	9.57319e-18
RP11-563N4.1	5.96656e-31	0.171696	0.315	0.137	6.83648e-27	ARL5A	5.25e-21	0.116698	1	1	6.02e-17	CCDC85B	1.85814e-68	0.349806	0.999	0.993	2.12905e-64	DTYMK	2.64e-47	0.283693	0.999	0.977	3.03e-43	PPP1R14B	3.99386e-18	0.794126	1	1	4.57617e-14	HAUS3	3.18498e-21	0.179058	0.52	0.323	3.64935e-17	ADAM19	7.53e-49	-0.448874	0.859	0.95	8.62e-45	LUM	2.58864e-34	-0.524323	0.94	0.985	2.96607e-30	PPIB	1.00616e-17
SRSF3	1.02675e-30	0.147049	1	1	1.17645e-26	TGIF1	5.44e-21	-0.207594	0.788	0.925	6.23e-17	TMSB4X	2.09343e-68	-0.183761	1	1	2.39865e-64	UBTF	3.34e-47	0.318879	0.987	0.953	3.83e-43	UQCRQ	4.06324e-18	0.698554	1	1	4.65566e-14	TRIM28	3.23869e-21	0.147149	0.996	0.988	3.71089e-17	HSPE1	9.5e-49	0.175543	1	1	1.09e-44	DHFR	2.89235e-34	0.264457	0.993	0.952	3.31405e-30	CKS1B	1.03578e-17
UBE2Q2	1.27869e-30	0.186317	0.991	0.981	1.46512e-26	FLJ37453	5.59e-21	0.158182	0.386	0.217	6.41e-17	SNHG19	3.27484e-68	0.423646	0.972	0.916	3.75231e-64	NOP58	4.7e-47	0.321286	0.987	0.95	5.39e-43	PDIA3	4.10016e-18	-1.18175	0.942	1	4.69796e-14	BRIP1	3.34605e-21	0.203455	0.544	0.348	3.83391e-17	USMG5	1.48e-48	-0.228725	1	1	1.69e-44	HSP90AB1	3.63564e-34	0.14962	1	1	4.16571e-30	CLSPN	1.2076e-17
BLM	2.62281e-30	-0.232137	0.498	0.665	3.00521e-26	STIP1	6.22e-21	0.133434	0.999	0.996	7.12e-17	SNRPD1	8.98414e-68	0.218015	1	1	1.0294e-63	LSM5	6.37e-47	0.205139	1	1	7.3e-43	NAV1	4.55341e-18	0.978798	0.999	0.906	5.21729e-14	CCDC15	3.61961e-21	0.179216	0.5	0.304	4.14735e-17	FLNA	1.74e-48	-0.246553	1	1	2e-44	HNRNPF	3.82027e-34	0.229893	0.998	0.997	4.37726e-30	CENPV	1.32193e-17
REEP4	2.91712e-30	0.25071	0.908	0.875	3.34243e-26	SLBP	7.66e-21	0.188133	0.988	0.977	8.77e-17	MRPL3	9.09857e-68	0.262629	1	0.994	1.04251e-63	FTL	6.52e-47	-0.401493	1	1	7.47e-43	HNRNPD	5.22618e-18	0.830044	1	1	5.98816e-14	GADD45A	3.62362e-21	0.218116	0.978	0.975	4.15194e-17	TOMM22	2.28e-48	0.207659	1	1	2.61e-44	DTYMK	4.99096e-34	0.251984	0.998	0.977	5.71864e-30	SELM	1.33722e-17
POLD3	4.35107e-30	-0.237353	0.798	0.905	4.98545e-26	RP11-563N4.1	8.4e-21	0.133429	0.315	0.159	9.63e-17	MARCKSL1	1.61716e-67	0.280253	1	0.998	1.85294e-63	POLE3	9.81e-47	0.328563	0.993	0.969	1.12e-42	XRCC5	5.30582e-18	0.77417	1	1	6.07941e-14	BLM	4.3255e-21	0.199428	0.665	0.467	4.95616e-17	DNAJB4	2.52e-48	-0.334892	0.959	0.986	2.89e-44	RBM8A	7.05137e-34	0.202544	1	0.999	8.07946e-30	C12orf75	1.36251e-17
C2orf69	8.90764e-30	-0.22457	0.791	0.898	1.02064e-25	APOBEC3C	1.13e-20	-0.175874	0.75	0.862	1.3e-16	SFPQ	1.69813e-67	0.265945	1	0.995	1.94572e-63	AMD1	2.2e-46	0.282863	0.998	0.996	2.53e-42	CBX1	5.32183e-18	0.976741	0.998	0.938	6.09775e-14	ENKD1	4.45045e-21	0.170144	0.521	0.32	5.09932e-17	KCNE4	3.37e-48	-0.60063	0.73	0.848	3.86e-44	FBN1	7.54661e-34	-0.340929	0.972	0.991	8.6469e-30	HNRNPA3	1.40074e-17
IER2	9.1569e-30	-0.237193	0.932	0.981	1.0492e-25	PP7080	1.17e-20	0.156252	0.453	0.273	1.34e-16	RUVBL1	1.78097e-67	0.279804	0.999	0.985	2.04064e-63	ADRM1	4.45e-46	0.248189	0.999	0.997	5.09e-42	HLA-C	5.4336e-18	-1.32298	0.933	1	6.22582e-14	TNFRSF12A	5.07736e-21	0.146127	1	1	5.81764e-17	B4GALT1	4.08e-48	-0.356442	0.962	0.982	4.67e-44	GINS1	9.16548e-34	0.305164	0.809	0.587	1.05018e-29	RRM2	1.45281e-17
PHIP	9.86431e-30	-0.193218	0.959	0.988	1.13025e-25	HIST1H1E	1.25e-20	-0.260161	0.501	0.634	1.43e-16	UBE2I	1.82547e-67	0.196595	1	1	2.09162e-63	COL11A1	8.67e-46	-0.656722	0.376	0.624	9.93e-42	ILF3	6.05256e-18	0.798939	0.999	1	6.93503e-14	IER5	6.33801e-21	0.215393	0.806	0.693	7.26209e-17	PALLD	1.63e-47	-0.307698	0.981	0.997	1.87e-43	PFDN5	9.92324e-34	-0.236072	1	1	1.13701e-29	PTMS	1.50947e-17
SFPQ	1.08715e-29	0.134549	1	1	1.24566e-25	RSL24D1	1.51e-20	0.122536	0.999	0.998	1.73e-16	CCDC80	1.85283e-67	-0.367544	1	1	2.12297e-63	MRPL15	1.22e-45	0.290728	0.998	0.978	1.4e-41	SEC62	6.24614e-18	-0.777287	0.999	1	7.15683e-14	BRCA1	6.35716e-21	0.202906	0.923	0.873	7.28404e-17	PHB2	1.96e-47	0.200938	1	0.999	2.25e-43	RFC1	1.08716e-33	0.246806	0.998	0.984	1.24567e-29	MYL6	1.6942e-17
HN1	1.13956e-29	0.10955	1	1	1.30571e-25	ZBTB2	1.6e-20	0.161909	0.614	0.412	1.83e-16	FBLN5	4.54592e-67	-0.632886	0.549	0.759	5.20872e-63	TMA16	1.43e-45	0.251495	1	0.997	1.64e-41	SNRPE	6.66583e-18	0.624314	1	1	7.6377e-14	DVL2	6.42934e-21	0.179659	0.622	0.409	7.36674e-17	PAPPA	2.83e-47	-0.478798	0.94	0.982	3.24e-43	EIF5B	1.12429e-33	0.182409	1	1	1.28821e-29	NAV1	1.7866e-17
RNF145	1.16849e-29	0.204465	0.98	0.97	1.33885e-25	FBL	1.61e-20	0.113177	0.999	0.999	1.85e-16	ST6GALNAC5	1.57516e-66	-0.429337	0.502	0.749	1.80482e-62	PAK2	1.66e-45	0.240231	1	1	1.9e-41	CAP1	6.75376e-18	0.682454	1	1	7.73846e-14	HIST2H2BF	8.15277e-21	0.138178	0.205	0.076	9.34144e-17	LSM7	3.35e-47	0.192382	1	1	3.84e-43	EXO1	1.27351e-33	0.316144	0.602	0.303	1.45919e-29	CENPW	1.83178e-17
SP1	1.3811e-29	-0.223527	0.715	0.819	1.58246e-25	THAP3	1.77e-20	0.149703	0.596	0.39	2.03e-16	FGF2	2.28409e-66	-0.49548	0.942	0.992	2.6171e-62	GAR1	1.77e-45	0.28214	0.997	0.971	2.03e-41	EBNA1BP2	6.95922e-18	0.924673	0.999	1	7.97388e-14	IER3	8.52952e-21	0.199001	0.999	0.998	9.77312e-17	SIVA1	3.46e-47	0.194757	1	1	3.96e-43	MCM4	1.32064e-33	0.31388	0.949	0.815	1.51318e-29	AURKAIP1	1.94074e-17
EIF3J	1.66324e-29	0.134712	1	1	1.90575e-25	CCNF	1.94e-20	-0.258581	0.555	0.682	2.22e-16	TOMM22	2.02864e-65	0.219668	1	1	2.32442e-61	EBNA1BP2	2.06e-45	0.253725	0.999	0.999	2.36e-41	ODC1	7.52657e-18	0.949093	1	1	8.62394e-14	PPP1R14B	8.63517e-21	0.105628	1	1	9.89418e-17	MRPL15	3.63e-47	0.27669	0.993	0.979	4.16e-43	NDUFA4	1.35203e-33	-0.328755	1	1	1.54916e-29	C20orf27	1.94739e-17
POLR2J3	2.16168e-29	-0.20902	0.966	0.987	2.47686e-25	KTI12	1.96e-20	0.167092	0.649	0.448	2.25e-16	GAS6	5.58217e-65	-0.311987	0.999	1	6.39605e-61	ZNF706	2.17e-45	0.220809	1	1	2.49e-41	CREBRF	7.73919e-18	-1.08236	0.186	0.719	8.86757e-14	SPHK2	1.06759e-20	0.177695	0.528	0.337	1.22325e-16	SEMA3C	8.74e-47	-0.377191	0.786	0.897	1e-42	SLC29A1	1.42472e-33	0.314521	0.901	0.754	1.63244e-29	NREP	1.95183e-17
ATP1B1	2.25836e-29	-0.241922	0.697	0.833	2.58763e-25	PPIC	2.33e-20	-0.217203	0.771	0.887	2.66e-16	HSP90AB1	6.12271e-65	0.175192	1	1	7.0154e-61	IFRD2	2.36e-45	0.253944	0.999	0.99	2.7e-41	ANP32B	8.05051e-18	0.687965	1	1	9.22427e-14	RP11-803D5.4	1.15479e-20	0.188199	0.627	0.428	1.32316e-16	SERPINE1	1.21e-46	-0.278641	1	1	1.38e-42	CD63	1.73567e-33	-0.253314	1	1	1.98873e-29	DDIT3	2.02783e-17
RFC3	4.57899e-29	-0.225966	0.896	0.947	5.24661e-25	HNRNPA0	3.17e-20	0.122638	0.999	0.998	3.63e-16	WSB1	1.00996e-64	-0.391097	0.948	0.988	1.15721e-60	TOMM22	4.03e-45	0.210454	1	1	4.62e-41	YBX1	8.32573e-18	0.462337	1	1	9.53962e-14	SVIP	1.25465e-20	0.205143	0.981	0.976	1.43758e-16	RBM8A	1.49e-46	0.207367	1	1	1.71e-42	DUT	1.80949e-33	0.222846	1	0.996	2.07331e-29	XRCC5	2.27651e-17
PRC1	5.4652e-29	0.207208	0.966	0.962	6.26203e-25	RP11-660L16.2	3.54e-20	0.158626	0.461	0.278	4.06e-16	RND3	1.08266e-64	-0.410068	0.939	0.989	1.24052e-60	DNAJA1	6.19e-45	0.262188	0.999	0.999	7.09e-41	CENPV	9.17296e-18	0.986977	0.999	1	1.05104e-13	GBA2	1.31348e-20	0.181073	0.501	0.311	1.50498e-16	PGRMC2	2.52e-46	-0.360142	0.968	0.988	2.88e-42	MMP2	1.95525e-33	-0.398904	0.996	1	2.24033e-29	FLNA	2.37511e-17
MYBL2	6.12258e-29	-0.211074	0.916	0.945	7.01526e-25	TXN	3.62e-20	-0.210373	1	1	4.15e-16	TCEAL3	1.44296e-64	-0.404705	0.944	0.988	1.65334e-60	EIF3J	8.22e-45	0.223697	1	1	9.41e-41	LURAP1L	9.4632e-18	-1.28204	0.429	0.906	1.08429e-13	AURKB	1.87171e-20	0.176684	0.946	0.901	2.14461e-16	HMGN1	2.63e-46	0.141284	1	1	3.02e-42	RBM39	2.95148e-33	0.19057	1	1	3.38181e-29	TAGLN	2.44361e-17
HAS2	6.59779e-29	0.292702	0.986	0.984	7.55975e-25	UBE2D3	3.67e-20	0.0864593	1	1	4.2e-16	GNL3	2.19409e-64	0.281617	1	0.992	2.51399e-60	SERF2	9.88e-45	-0.168797	1	1	1.13e-40	AP2S1	9.6119e-18	0.593759	1	1	1.10133e-13	ADAM19	1.87687e-20	-0.236752	0.859	0.951	2.15051e-16	IFI27L2	2.71e-46	-0.340921	0.985	0.996	3.1e-42	ZWINT	3.12427e-33	0.281117	0.974	0.891	3.57978e-29	MRPL20	2.59172e-17
CENPC	6.82331e-29	-0.242447	0.469	0.624	7.81814e-25	NOLC1	3.85e-20	0.151446	0.993	0.994	4.41e-16	SEMA3C	2.98204e-64	-0.423521	0.742	0.897	3.41682e-60	IMP3	9.95e-45	0.271477	0.992	0.977	1.14e-40	LSM3	9.98922e-18	0.876357	1	0.969	1.14456e-13	HELLS	2.15121e-20	0.182663	0.976	0.944	2.46485e-16	WISP1	3.1e-46	-0.553242	0.252	0.507	3.55e-42	RPL39	3.53797e-33	-0.119805	1	1	4.05381e-29	TAF1D	2.85351e-17
PDE4D	9.28896e-29	-0.225579	0.72	0.859	1.06433e-24	HIC1	3.98e-20	0.231889	0.804	0.729	4.56e-16	TCEAL4	3.44936e-64	-0.317235	1	1	3.95228e-60	TRIM28	1.1e-44	0.278763	0.994	0.98	1.27e-40	SLC7A11	1.02754e-17	-1.43386	0.721	1	1.17736e-13	CENPL	2.18387e-20	0.203709	0.745	0.599	2.50228e-16	DNAJC9	3.41e-46	0.275755	0.987	0.969	3.91e-42	RPL34	4.36452e-33	-0.147895	1	1	5.00087e-29	HELLS	2.95916e-17
CENPU	9.5233e-29	-0.233356	0.846	0.913	1.09118e-24	RBM8A	4.18e-20	0.105616	1	1	4.79e-16	HNRNPDL	5.2492e-64	0.243768	1	0.999	6.01453e-60	RBM17	1.16e-44	0.247298	1	0.999	1.33e-40	ANP32E	1.19696e-17	1.02921	0.998	0.969	1.37148e-13	PAQR4	2.3812e-20	0.17604	0.491	0.292	2.72838e-16	SAT1	4.7e-46	-0.638589	0.966	0.988	5.38e-42	CXCL3	5.67434e-33	-0.778926	0.801	0.889	6.50166e-29	SMC4	3.11279e-17
IMP3	1.58032e-28	0.160895	0.992	0.988	1.81074e-24	RBBP6	4.56e-20	0.185382	0.988	0.99	5.22e-16	HMGN2	7.99947e-64	0.228118	1	1	9.16579e-60	ARF1	1.2e-44	0.157138	1	1	1.37e-40	CAV1	1.22349e-17	1.0355	0.999	1	1.40188e-13	CREB1	2.40949e-20	0.184029	0.905	0.847	2.7608e-16	LAMC1	5.27e-46	-0.275833	0.994	0.999	6.04e-42	FAU	5.75869e-33	-0.171041	1	1	6.5983e-29	EBNA1BP2	3.67116e-17
NR2F6	1.71261e-28	0.199071	0.958	0.925	1.96231e-24	LTV1	5.06e-20	0.152867	0.987	0.977	5.8e-16	SERPINE1	8.31514e-64	-0.312391	1	1	9.52749e-60	BAZ1B	1.62e-44	0.259066	0.999	0.997	1.86e-40	TXNRD1	1.26898e-17	-0.886484	1	1	1.45399e-13	SKP1	2.98644e-20	-0.131124	1	1	3.42186e-16	HTRA1	5.66e-46	-0.457362	0.468	0.687	6.48e-42	HNRNPUL1	8.55898e-33	0.215617	1	0.996	9.80688e-29	EI24	3.8593e-17
SGOL1	5.49878e-28	-0.20834	0.807	0.913	6.3005e-24	LINC01003	5.14e-20	0.152314	0.342	0.185	5.88e-16	CDH11	1.26381e-63	-0.483097	0.868	0.963	1.44807e-59	PPIF	1.66e-44	0.276763	0.999	0.988	1.9e-40	PRC1	1.39497e-17	1.42911	0.966	0.719	1.59835e-13	TMPO-AS1	3.18793e-20	0.165028	0.344	0.183	3.65274e-16	SMC3	6.15e-46	0.274466	0.986	0.961	7.05e-42	SRSF1	9.06941e-33	0.220534	0.999	0.985	1.03917e-28	HNRNPK	3.99211e-17
ZNF804A	5.97523e-28	-0.309656	0.382	0.549	6.84642e-24	KLF6	5.19e-20	-0.17165	0.982	0.985	5.95e-16	HTRA1	1.45417e-63	-0.500975	0.442	0.687	1.66619e-59	HMMR	2.04e-44	0.380735	0.943	0.805	2.34e-40	COX20	1.43794e-17	0.903792	1	0.969	1.64759e-13	NETO2	3.26716e-20	0.170186	0.999	0.986	3.74351e-16	TRAM1	6.43e-46	-0.214781	1	1	7.36e-42	C21orf58	9.42084e-33	0.319504	0.865	0.65	1.07944e-28	SLC3A2	4.07541e-17
STARD4	8.23163e-28	-0.232749	0.704	0.829	9.4318e-24	MRPL9	5.37e-20	0.134295	0.992	0.993	6.15e-16	MRPL18	2.44974e-63	0.221482	1	1	2.80691e-59	U2SURP	2.15e-44	0.258541	0.998	0.993	2.46e-40	HNRNPK	1.54814e-17	0.628126	1	1	1.77386e-13	EZH2	3.75116e-20	0.194575	0.943	0.888	4.29808e-16	RPL15	7.31e-46	0.122613	1	1	8.37e-42	NUP62	1.0112e-32	0.278122	0.983	0.936	1.15864e-28	CYP1B1	4.0866e-17
HIST1H2BC	1.09398e-27	-0.163722	0.088	0.223	1.25348e-23	TARDBP	6.34e-20	0.138968	0.993	0.984	7.26e-16	BTF3	4.12473e-63	0.155578	1	1	4.72612e-59	NOLC1	6.34e-44	0.301111	0.993	0.952	7.27e-40	HM13	1.62089e-17	-1.05279	0.976	1	1.85722e-13	FASN	5.1571e-20	0.162622	0.995	0.987	5.90901e-16	BOP1	7.4e-46	0.299167	0.961	0.872	8.48e-42	BRD2	1.14824e-32	0.244669	0.999	0.993	1.31566e-28	ANXA2	4.10386e-17
FAM83D	1.36149e-27	-0.242196	0.617	0.766	1.55999e-23	H2AFX	6.41e-20	0.146577	0.99	0.977	7.35e-16	THOC6	4.84153e-63	0.38728	0.912	0.788	5.54743e-59	GSPT1	1.44e-43	0.234334	1	1	1.65e-39	PKM	1.62471e-17	0.762578	1	1	1.86159e-13	CDKN1B	5.18101e-20	0.173449	0.487	0.298	5.9364e-16	UBE2T	1.02e-45	0.294898	0.978	0.917	1.17e-41	TMPO	1.16272e-32	0.287655	0.984	0.914	1.33225e-28	TXNL4A	4.21622e-17
MGME1	1.59698e-27	-0.21362	0.714	0.829	1.82982e-23	CDCA2	6.6e-20	-0.229423	0.631	0.763	7.56e-16	DNAJA1	4.99461e-63	0.264886	0.999	0.998	5.72283e-59	MCM7	1.51e-43	0.321642	0.977	0.882	1.72e-39	SLC3A2	1.65664e-17	-2.43429	0.952	1	1.89818e-13	STRA13	5.54145e-20	0.139051	0.999	0.998	6.34939e-16	PARP1	2.43e-45	0.239075	0.999	0.991	2.79e-41	EIF4G2	1.28727e-32	0.155436	1	1	1.47495e-28	COX20	4.6438e-17
RPL36AL	2.6626e-27	0.0857978	1	1	3.05081e-23	TIGD1	6.97e-20	0.133255	0.276	0.135	7.99e-16	TUBA1C	5.80177e-63	0.223776	1	1	6.64766e-59	CD3EAP	1.69e-43	0.373511	0.964	0.882	1.94e-39	TIMM10	1.815e-17	0.984252	0.997	1	2.07962e-13	FTH1	6.00541e-20	-0.123167	1	1	6.881e-16	DEK	2.47e-45	0.247219	0.999	0.988	2.84e-41	NETO2	1.36533e-32	0.276353	0.999	0.971	1.5644e-28	AP2S1	5.08941e-17
H3F3B	3.15344e-27	0.0983585	1	1	3.61322e-23	P4HA1	7.23e-20	-0.179331	0.988	0.997	8.28e-16	APP	2.54108e-62	-0.304222	0.993	1	2.91157e-58	RPS18	2.68e-43	-0.168965	1	1	3.07e-39	MRPL51	2.12757e-17	0.591651	1	1	2.43778e-13	AHSA2	6.00782e-20	0.181012	0.546	0.357	6.88376e-16	C4orf3	3.02e-45	-0.302211	1	1	3.46e-41	SPARC	1.45526e-32	-0.340223	1	1	1.66744e-28	MKI67	5.18202e-17
CDC25B	4.02028e-27	0.241639	0.865	0.835	4.60644e-23	LIMD1	8.48e-20	0.148455	0.462	0.281	9.71e-16	PHLDA1	4.39189e-62	0.40646	0.999	0.993	5.03222e-58	EXOSC3	3e-43	0.308739	0.977	0.913	3.44e-39	PPIB	2.1787e-17	-0.814045	1	1	2.49635e-13	HCFC1R1	6.24863e-20	0.203665	0.917	0.885	7.15968e-16	SEC22B	3.67e-45	-0.328335	0.971	0.991	4.21e-41	EIF4H	1.53715e-32	0.184749	1	0.999	1.76127e-28	NCL	5.35458e-17
MZT1	5.83769e-27	0.174545	0.985	0.984	6.68883e-23	RAD21	8.76e-20	0.13534	0.999	0.989	1e-15	CACYBP	5.10055e-62	0.262588	1	0.989	5.84422e-58	NCBP2-AS2	3.06e-43	0.316167	0.975	0.95	3.5e-39	ITGB1	2.22565e-17	0.785227	1	1	2.55015e-13	PRKAB2	8.34848e-20	0.185547	0.557	0.37	9.56569e-16	TRBC2	4.19e-45	0.409274	0.943	0.852	4.8e-41	LOX	2.10537e-32	-0.445573	0.813	0.895	2.41233e-28	CCNA2	5.61692e-17
HNRNPA0	6.24145e-27	0.133635	0.999	1	7.15145e-23	NOP16	1.07e-19	0.150868	0.996	0.99	1.22e-15	WISP1	1.27062e-61	-0.587109	0.233	0.507	1.45588e-57	RPS15A	3.19e-43	-0.144507	1	1	3.65e-39	TXNL4A	2.27175e-17	0.750533	1	1	2.60297e-13	POLD3	9.09988e-20	0.205578	0.905	0.842	1.04266e-15	PRELID1	4.42e-45	0.151302	1	1	5.06e-41	CEBPB	3.05494e-32	-0.31023	0.982	0.991	3.50036e-28	CANX	5.65786e-17
HIF1A	6.3455e-27	0.122102	1	1	7.27068e-23	SFPQ	1.19e-19	0.12282	1	0.999	1.37e-15	FAM127A	1.85755e-61	-0.285998	0.994	1	2.12838e-57	GLRX5	4.28e-43	0.218897	1	0.999	4.91e-39	UBE2I	2.46934e-17	0.634675	1	1	2.82936e-13	RP11-386I14.4	9.18833e-20	0.202434	0.445	0.268	1.0528e-15	PDAP1	6.34e-45	0.183025	1	1	7.27e-41	ATAD3A	3.36063e-32	0.270954	0.966	0.904	3.85061e-28	RRM1	6.04413e-17
ZFC3H1	8.37784e-27	0.224059	0.839	0.751	9.59933e-23	MRPS34	1.2e-19	0.115825	0.999	1	1.37e-15	MRPL27	2.19968e-61	0.257552	0.999	0.994	2.5204e-57	EMC6	5.84e-43	0.247289	1	1	6.69e-39	HMGB3	2.46966e-17	1.0214	0.994	0.906	2.82974e-13	RFC3	1.22206e-19	0.195633	0.947	0.916	1.40024e-15	TAF13	1.11e-44	-0.319602	0.906	0.966	1.27e-40	RSRC2	3.56519e-32	0.247385	0.996	0.984	4.085e-28	LSM3	6.21599e-17
RAD54B	9.13785e-27	-0.204848	0.29	0.46	1.04701e-22	CCAR1	1.31e-19	0.126682	0.998	0.995	1.5e-15	HNRNPD	2.43522e-61	0.254954	1	0.999	2.79028e-57	EMG1	7.74e-43	0.288047	0.994	0.969	8.87e-39	EEF2	2.50139e-17	-0.837268	1	1	2.86609e-13	CTCF	1.28712e-19	0.188691	0.95	0.917	1.47478e-15	FAM127A	2.09e-44	-0.254858	0.994	1	2.39e-40	RABAC1	3.68375e-32	-0.289669	0.993	0.997	4.22084e-28	SKA2	6.62359e-17
RHOB	1.03693e-26	-0.268677	0.819	0.911	1.18811e-22	TCERG1	1.54e-19	0.138103	0.991	0.98	1.76e-15	LSM2	2.51931e-61	0.252513	1	0.998	2.88663e-57	SSRP1	7.83e-43	0.228927	1	0.993	8.97e-39	PAICS	2.76722e-17	0.790533	0.999	1	3.17068e-13	SUZ12	1.74332e-19	0.150674	0.988	0.968	1.9975e-15	DUT	3.26e-44	0.230821	1	0.997	3.73e-40	E2F1	3.80745e-32	0.306473	0.812	0.569	4.36257e-28	POLD2	7.8098e-17
MED10	1.06727e-26	0.181999	0.977	0.971	1.22288e-22	CHD4	1.61e-19	0.124416	1	0.997	1.85e-15	H2AFX	3.49928e-61	0.323328	0.99	0.962	4.00947e-57	LRRFIP1	8.7e-43	0.244348	1	0.996	9.96e-39	LSM2	3.00036e-17	0.827164	1	1	3.43782e-13	H1F0	2.32436e-19	0.312061	0.669	0.51	2.66326e-15	ANXA1	3.41e-44	-0.350475	1	1	3.91e-40	RPL7L1	3.94815e-32	0.225277	1	0.999	4.52379e-28	DNAJC9	8.12892e-17
CNBP	1.26386e-26	0.117546	1	1	1.44813e-22	UBE2C	1.85e-19	-0.310846	0.985	0.98	2.12e-15	RAB34	4.98883e-61	0.21568	1	1	5.7162e-57	SELM	8.86e-43	-0.407241	0.972	0.994	1.01e-38	C1QBP	3.22728e-17	0.592967	1	1	3.69781e-13	PPP1R12B	2.59575e-19	0.162448	0.342	0.183	2.97421e-15	PPIC	3.44e-44	-0.421842	0.795	0.888	3.94e-40	SRRT	4.05454e-32	0.275642	0.978	0.904	4.64569e-28	ANP32B	8.17114e-17
CHIC2	1.33514e-26	-0.181869	0.891	0.956	1.5298e-22	ADRM1	1.99e-19	0.120508	0.999	0.998	2.29e-15	GPATCH4	7.2013e-61	0.294849	1	0.988	8.25125e-57	EIF4G2	9.18e-43	0.167993	1	1	1.05e-38	COA4	3.30344e-17	0.743033	1	0.969	3.78508e-13	CKS2	3.43259e-19	-0.265459	1	1	3.93307e-15	FBXO5	7.31e-44	0.326541	0.935	0.768	8.38e-40	CD3EAP	4.12694e-32	0.344523	0.96	0.882	4.72865e-28	TOP2A	8.28403e-17
KRAS	2.5893e-26	0.185975	0.983	0.966	2.96682e-22	MAPKAPK5-AS1	2.15e-19	0.180266	0.734	0.562	2.46e-15	EIF5	8.71057e-61	0.22071	1	1	9.98057e-57	WLS	9.98e-43	-0.399792	0.969	0.994	1.14e-38	PHF19	3.32615e-17	1.11963	0.98	0.688	3.81111e-13	MCM2	3.90317e-19	0.190319	0.901	0.843	4.47225e-15	YBX1	7.36e-44	0.107924	1	1	8.43e-40	BOP1	4.34404e-32	0.27503	0.961	0.883	4.9774e-28	PBK	8.38623e-17
NFX1	2.59327e-26	-0.206944	0.597	0.737	2.97137e-22	C1QBP	2.31e-19	0.084117	1	1	2.64e-15	LAMC1	8.91823e-61	-0.301511	0.987	0.999	1.02185e-56	RNPS1	1.54e-42	0.224392	0.999	0.999	1.77e-38	RRM2	3.5704e-17	1.21392	0.986	0.75	4.09096e-13	BCL7C	4.21256e-19	0.135735	0.999	0.995	4.82675e-15	PDCD2	8.7e-44	0.218939	1	0.998	9.96e-40	HSPE1	4.54487e-32	0.163859	1	1	5.20751e-28	ORAI3	8.5401e-17
SKA3	2.62798e-26	-0.212467	0.778	0.882	3.01114e-22	ZNF124	2.92e-19	0.140152	0.451	0.276	3.35e-15	CYCS	9.49504e-61	0.204851	1	1	1.08794e-56	MMP2	1.62e-42	-0.435681	0.995	1	1.85e-38	H3F3B	3.84597e-17	0.659341	1	1	4.40671e-13	LRRC45	4.38676e-19	0.184126	0.509	0.328	5.02635e-15	HSP90AA1	1.67e-43	0.177823	1	1	1.91e-39	CCT4	5.71885e-32	0.19151	1	0.999	6.55266e-28	MALAT1	8.82829e-17
CEP295	2.92712e-26	-0.211099	0.579	0.724	3.3539e-22	ACIN1	3.27e-19	0.135361	0.996	0.993	3.74e-15	MRPS12	1.04849e-60	0.235154	1	0.999	1.20136e-56	BAZ1A	1.71e-42	0.287683	0.996	0.969	1.95e-38	RBM8A	4.03653e-17	0.779518	1	1	4.62506e-13	ALYREF	6.33626e-19	0.162317	0.981	0.961	7.26009e-15	PTGS2	2.29e-43	-0.932258	0.485	0.674	2.62e-39	TCOF1	6.18095e-32	0.263457	0.991	0.942	7.08214e-28	SMIM14	9.59136e-17
TANC2	3.59408e-26	-0.199962	0.648	0.797	4.1181e-22	RP11-352M15.2	3.31e-19	0.143842	0.439	0.269	3.8e-15	UBE2D3	1.23303e-60	0.167326	1	1	1.41281e-56	CXCL3	1.72e-42	-0.818185	0.785	0.889	1.97e-38	HNRNPU	4.1738e-17	0.883508	1	1	4.78234e-13	ING2	6.51262e-19	0.197146	0.882	0.828	7.46215e-15	GAS6	2.7e-43	-0.270045	0.996	1	3.09e-39	PAICS	7.49473e-32	0.21503	0.999	0.996	8.58746e-28	MARCKSL1	1.03519e-16
RP1-39G22.7	6.05386e-26	0.182101	0.347	0.181	6.93652e-22	DDX17	3.67e-19	0.125637	1	0.999	4.21e-15	ADAM19	1.82641e-60	-0.471931	0.844	0.95	2.0927e-56	CTNNAL1	1.72e-42	0.277373	1	0.988	1.97e-38	PPP1R15A	4.25748e-17	-1.25478	0.941	1	4.87822e-13	ZC3H10	7.79951e-19	0.127912	0.246	0.11	8.93667e-15	ILF3	2.94e-43	0.217132	1	0.997	3.36e-39	WDR76	7.54321e-32	0.321489	0.842	0.638	8.64301e-28	DHFR	1.0377e-16
GRPEL1	6.33879e-26	0.174406	0.99	0.976	7.26299e-22	DUS4L	3.81e-19	0.14205	0.6	0.405	4.36e-15	LSM7	2.64548e-60	0.207507	1	1	3.03119e-56	GADD45GIP1	1.78e-42	0.168942	1	1	2.03e-38	TAGLN	4.28334e-17	1.22575	1	0.938	4.90785e-13	TSEN54	8.0254e-19	0.160976	0.51	0.322	9.1955e-15	NACA	4.36e-43	0.138436	1	1	4.99e-39	CYP1B1	1.04313e-31	-1.37756	0.29	0.49	1.19522e-27	SSRP1	1.17364e-16
MRPS26	7.16282e-26	0.153317	0.999	0.997	8.20716e-22	RP11-412D9.4	3.81e-19	0.176214	0.334	0.186	4.37e-15	SELM	3.78458e-60	-0.468784	0.972	0.993	4.33637e-56	NASP	1.98e-42	0.292134	0.998	0.975	2.27e-38	SKA2	4.31756e-17	1.03	0.991	0.719	4.94706e-13	SETD1A	8.43972e-19	0.154999	0.467	0.283	9.67024e-15	PDLIM5	4.55e-43	-0.271111	0.99	0.999	5.22e-39	UBA52	1.78265e-31	-0.174845	1	1	2.04256e-27	PAICS	1.23519e-16
NUCKS1	7.93483e-26	0.115063	1	1	9.09173e-22	JRK	4.44e-19	0.15144	0.548	0.359	5.08e-15	NUAK1	4.32614e-60	-0.556647	0.529	0.739	4.9569e-56	TNFAIP3	2.54e-42	-0.602365	0.332	0.569	2.92e-38	CANX	4.34348e-17	-0.670172	1	1	4.97676e-13	POLQ	8.53437e-19	0.172452	0.532	0.343	9.77868e-15	APP	4.95e-43	-0.25997	0.995	1	5.67e-39	CMSS1	1.80941e-31	0.232312	0.999	0.997	2.07322e-27	UBE2I	1.24394e-16
SCAPER	1.37816e-25	-0.215149	0.423	0.59	1.5791e-21	AHSA1	4.77e-19	0.132558	0.997	0.993	5.47e-15	GLRX	4.6045e-60	-0.669275	0.997	0.999	5.27584e-56	UQCC3	2.59e-42	0.273981	0.995	0.983	2.97e-38	RABAC1	4.63293e-17	-0.901125	0.989	1	5.30841e-13	EFHC1	8.87529e-19	0.171685	0.456	0.279	1.01693e-14	RPL13	5.36e-43	0.09018	1	1	6.15e-39	GMNN	1.83103e-31	0.285064	0.972	0.875	2.098e-27	RABAC1	1.34764e-16
CMTM3	1.4009e-25	0.199186	0.961	0.92	1.60515e-21	TSPYL4	5.24e-19	0.17107	0.498	0.324	6.01e-15	RPL14	5.76429e-60	0.146902	1	1	6.60472e-56	PHB	3.6e-42	0.215217	1	1	4.13e-38	NDUFS5	4.68249e-17	0.651164	1	1	5.3652e-13	CENPC	1.00988e-18	0.184555	0.624	0.432	1.15712e-14	LSM2	5.45e-43	0.226724	0.999	0.998	6.24e-39	EI24	1.89768e-31	0.158187	1	1	2.17436e-27	TXNRD1	1.46648e-16
RHEB	1.64419e-25	0.108648	1	1	1.88391e-21	STARD4	5.46e-19	-0.194038	0.704	0.824	6.26e-15	P4HA2	7.25801e-60	-0.364361	0.856	0.956	8.31623e-56	CUX1	4.61e-42	-0.359045	0.906	0.983	5.28e-38	PBK	4.92995e-17	1.35526	0.966	0.75	5.64874e-13	HIST1H2BC	1.02304e-18	0.139778	0.223	0.095	1.1722e-14	ITGAV	5.92e-43	-0.310393	0.934	0.977	6.78e-39	HNRNPK	1.90513e-31	0.166695	1	1	2.1829e-27	GINS2	1.52255e-16
GINS1	1.64929e-25	-0.193556	0.684	0.809	1.88976e-21	DAZAP2	7.12e-19	0.127149	0.993	0.998	8.16e-15	ADRM1	2.32597e-59	0.248372	0.999	0.998	2.6651e-55	MRPL3	4.61e-42	0.233684	1	0.994	5.28e-38	PNPLA8	5.12358e-17	-0.991607	0.57	1	5.8706e-13	POLD1	1.23732e-18	0.156086	0.517	0.328	1.41772e-14	SRSF3	9.43e-43	0.202431	1	1	1.08e-38	MRPL4	1.91415e-31	0.220238	0.999	0.997	2.19323e-27	DEK	1.55444e-16
RASAL2	2.25091e-25	-0.196806	0.603	0.764	2.57909e-21	LYAR	7.46e-19	0.173358	0.996	0.997	8.55e-15	SERBP1	3.12689e-59	0.181316	1	1	3.58279e-55	MRPL42	7.46e-42	0.254176	0.996	0.988	8.55e-38	NREP	5.16539e-17	1.17846	0.997	0.938	5.91851e-13	DNA2	1.32037e-18	0.159502	0.419	0.246	1.51287e-14	MRTO4	1.3e-42	0.278413	0.987	0.973	1.49e-38	IFRD2	2.2462e-31	0.222104	0.999	0.99	2.5737e-27	ARMCX3	1.63306e-16
POLQ	3.05387e-25	-0.210453	0.371	0.532	3.49913e-21	ITPR2	8.67e-19	-0.171582	0.887	0.955	9.93e-15	ITGA5	3.29049e-59	-0.377294	0.95	0.992	3.77024e-55	LUM	8.28e-42	-0.57993	0.915	0.985	9.48e-38	ATP5G3	5.24276e-17	0.64658	1	1	6.00715e-13	RMI2	1.32227e-18	0.162262	0.473	0.289	1.51505e-14	SAA1	1.32e-42	-1.73455	0.387	0.591	1.52e-38	KDM5B	3.14205e-31	-0.325997	0.699	0.845	3.60017e-27	NPM3	1.81861e-16
BLOC1S4	3.63184e-25	0.185375	0.917	0.864	4.16136e-21	BCL10	1.11e-18	-0.167967	0.739	0.833	1.27e-14	CTNNB1	5.42343e-59	-0.409566	0.977	0.988	6.21417e-55	SQRDL	8.73e-42	-0.396089	0.773	0.915	1e-39	SNRPB	5.44311e-17	0.767873	1	1	6.23671e-13	PPIC	1.48399e-18	-0.219533	0.795	0.887	1.70036e-14	RPL8	1.47e-42	0.106877	1	1	1.68e-38	POLR2J	3.76302e-31	0.167744	1	1	4.31166e-27	TFDP1	1.88028e-16
DNAAF2	5.02108e-25	0.200174	0.861	0.774	5.75315e-21	PATZ1	1.13e-18	0.159665	0.494	0.322	1.3e-14	LPP	8.58131e-59	-0.339021	0.984	0.996	9.83246e-55	EIF1AX	9.02e-42	0.258264	1	1	1.03e-37	OAZ1	5.80125e-17	0.497048	1	1	6.64707e-13	PCBP2	1.54314e-18	0.0865857	1	1	1.76813e-14	GADD45GIP1	2.07e-42	0.160536	1	1	2.37e-38	KPNB1	4.6834e-31	0.194558	1	1	5.36624e-27	OAZ1	1.98271e-16
HIC1	5.63447e-25	0.238913	0.804	0.71	6.45597e-21	PPP1R14B	1.18e-18	0.0952264	1	1	1.35e-14	LRP1	8.62829e-59	-0.385499	0.883	0.96	9.8863e-55	KPNB1	9.49e-42	0.219398	1	1	1.09e-37	TAF1D	6.14235e-17	-1.41559	1	1	7.0379e-13	CCDC130	1.80472e-18	0.168115	0.604	0.412	2.06785e-14	EZH2	2.47e-42	0.313261	0.943	0.803	2.83e-38	PCBP1	5.79432e-31	0.16416	1	1	6.63913e-27	SNRPE	2.06412e-16
MRPS18C	7.99015e-25	0.159367	0.998	0.99	9.15511e-21	RPL18	1.29e-18	0.0560887	1	1	1.47e-14	PSMC5	9.59953e-59	0.226498	1	0.998	1.09991e-54	RCC1	1e-41	0.309865	0.97	0.924	1.15e-37	NPM3	6.22524e-17	0.802146	1	0.969	7.13288e-13	CEP152	1.89993e-18	0.191037	0.687	0.52	2.17694e-14	ZWINT	5.51e-42	0.289275	0.974	0.904	6.31e-38	UQCRB	5.91917e-31	-0.188903	1	1	6.78219e-27	WIPI1	2.30559e-16
KLF7	8.01693e-25	-0.202352	0.789	0.887	9.1858e-21	ARF1	1.4e-18	0.0740149	1	1	1.61e-14	DKC1	9.97054e-59	0.265628	0.998	0.996	1.14242e-54	TGIF1	1.2e-41	-0.374097	0.788	0.93	1.38e-37	CENPF	7.04093e-17	1.80942	0.968	0.719	8.0675e-13	AGAP1	2.03671e-18	0.171916	0.497	0.322	2.33367e-14	RPL5	7.77e-42	0.150276	1	1	8.91e-38	PTBP1	6.00842e-31	0.233133	0.999	0.99	6.88445e-27	TUBB4B	2.34071e-16
LSM10	1.64594e-24	0.148196	0.998	0.993	1.88592e-20	HSPD1	1.49e-18	0.0912526	1	1	1.71e-14	CTC-425F1.4	1.42669e-58	-0.49496	0.193	0.45	1.6347e-54	ETF1	2.06e-41	0.236355	1	0.997	2.36e-37	WIPI1	7.46823e-17	-1.53852	0.704	0.969	8.5571e-13	BCL3	2.10393e-18	0.216397	0.947	0.936	2.41068e-14	CRISPLD2	8.96e-42	-0.370192	0.957	0.987	1.03e-37	PPIC	6.14018e-31	-0.361998	0.795	0.895	7.03542e-27	ANP32E	2.34368e-16
PHKG1	3.26872e-24	-0.237657	0.203	0.351	3.7453e-20	CAPRIN1	1.52e-18	0.113384	1	0.997	1.74e-14	C1orf43	1.43619e-58	0.228904	1	0.998	1.64558e-54	MRPS23	2.54e-41	0.253304	0.993	0.972	2.91e-37	CYP1B1	7.88288e-17	-2.68318	0.298	0.812	9.03221e-13	SP1	2.55511e-18	0.181158	0.819	0.733	2.92764e-14	DCTPP1	9.26e-42	0.286039	0.987	0.962	1.06e-37	TEX30	6.43445e-31	0.278606	0.977	0.888	7.3726e-27	CENPF	2.35693e-16
RP11-1094M14.11	3.33966e-24	0.21296	0.779	0.674	3.82658e-20	MAP7D1	1.54e-18	0.130855	0.991	0.99	1.77e-14	RPS15	1.68105e-58	0.130491	1	1	1.92614e-54	RABAC1	2.79e-41	-0.318028	0.989	0.997	3.19e-37	MINOS1	8.19936e-17	0.646437	1	1	9.39483e-13	VPS52	2.75509e-18	0.173916	0.584	0.396	3.15679e-14	MYH9	1.11e-41	-0.198048	1	1	1.28e-37	ARHGDIA	6.68983e-31	0.208884	0.999	0.997	7.66521e-27	LINC00152	2.49328e-16
HIST1H4H	3.9435e-24	-0.138233	0.074	0.192	4.51846e-20	MAML1	1.62e-18	0.165841	0.637	0.445	1.86e-14	SUMO2	1.6881e-58	0.163711	1	1	1.93423e-54	CXCL6	3.12e-41	-0.664977	0.938	0.977	3.58e-37	YPEL3	8.5735e-17	-0.717126	0.161	0.656	9.82352e-13	FAM161A	3.32291e-18	0.183326	0.625	0.44	3.80739e-14	CCND1	1.13e-41	-0.335909	1	1	1.3e-37	TMEM106C	7.36468e-31	0.252868	0.987	0.958	8.43845e-27	CBX1	2.5804e-16
SNHG7	4.15643e-24	0.213181	0.99	0.985	4.76244e-20	MRPS12	1.74e-18	0.109876	1	1	2e-14	SAT1	2.11306e-58	-0.650584	0.949	0.988	2.42115e-54	NAA15	3.18e-41	0.278015	0.991	0.972	3.64e-37	EI24	8.6498e-17	0.604401	1	1	9.91094e-13	GSDMD	3.98807e-18	0.165491	0.512	0.326	4.56953e-14	CD320	1.83e-41	0.267321	0.982	0.941	2.1e-37	RPLP2	7.65327e-31	-0.109802	1	1	8.76912e-27	PRC1	2.71012e-16
AMD1	6.86679e-24	0.153994	0.998	1	7.86797e-20	RP1-39G22.7	2.02e-18	0.134559	0.347	0.193	2.31e-14	FBL	2.64078e-58	0.219302	0.999	0.995	3.02581e-54	PAICS	5.75e-41	0.230231	0.999	0.996	6.59e-37	POLD2	8.82116e-17	0.789555	0.999	0.969	1.01073e-12	GAREM1	4.05218e-18	0.169421	0.494	0.317	4.64299e-14	RAN	2.33e-41	0.135128	1	1	2.68e-37	MRPS34	8.21306e-31	0.217099	0.999	0.999	9.41052e-27	PTPRF	2.79924e-16
PSMA4	8.63088e-24	0.138169	1	0.999	9.88926e-20	RNF145	2.23e-18	0.157414	0.98	0.978	2.55e-14	KLF6	3.53854e-58	-0.372525	0.982	0.995	4.05446e-54	DEK	5.77e-41	0.274852	0.999	0.996	6.61e-37	SMC4	8.88799e-17	1.2692	0.976	0.812	1.01839e-12	KHSRP	4.2581e-18	0.134999	0.999	0.996	4.87893e-14	COL6A1	5.92e-41	-0.26272	1	1	6.78e-37	SLBP	8.93014e-31	0.32574	0.98	0.945	1.02322e-26	SARAF	2.89351e-16
KIF20A	9.10017e-24	0.200841	0.868	0.797	1.0427e-19	RBMX	2.27e-18	0.116242	0.999	0.999	2.6e-14	IGFBP4	6.19056e-58	-0.314699	1	1	7.09315e-54	PSAP	7.64e-41	-0.348009	0.954	0.993	8.76e-37	VIMP	9.06667e-17	-1.28425	1	1	1.03886e-12	PTX3	4.49919e-18	-0.224776	0.998	0.999	5.15517e-14	RPS13	1.2e-40	0.13082	1	1	1.37e-36	BZW1	1.02099e-30	0.184622	1	1	1.16985e-26	NUSAP1	3.00269e-16
ZNF578	9.87304e-24	0.130207	0.182	0.061	1.13125e-19	HDGF	2.29e-18	0.117495	1	0.999	2.62e-14	STAT1	6.40619e-58	-0.465989	0.938	0.98	7.34021e-54	C11orf58	8.22e-41	0.154763	1	1	9.42e-37	TUBA1C	9.08651e-17	0.748954	1	1	1.04113e-12	MCM5	4.88988e-18	0.188524	0.919	0.867	5.60282e-14	CDCA5	1.23e-40	0.316068	0.915	0.748	1.41e-36	COL6A1	1.17689e-30	-0.294242	1	1	1.34848e-26	ERLEC1	3.01702e-16
MYC	1.22858e-23	0.235857	0.982	0.956	1.40771e-19	FAM83D	2.33e-18	-0.236715	0.617	0.746	2.67e-14	RPS19BP1	8.36947e-58	0.192525	1	1	9.58974e-54	POP7	9.42e-41	0.273094	0.999	0.991	1.08e-36	SMIM14	9.21965e-17	-1.37126	0.558	0.938	1.05639e-12	SRSF2	4.95656e-18	0.118601	1	1	5.67922e-14	MCM7	2.14e-40	0.282132	0.975	0.888	2.45e-36	AKR1C1	1.2001e-30	-0.574905	0.222	0.437	1.37507e-26	KHSRP	3.15847e-16
METTL4	1.48672e-23	-0.207799	0.449	0.589	1.70348e-19	AC093323.3	2.34e-18	0.169203	0.655	0.467	2.68e-14	ITGAV	9.4377e-58	-0.348779	0.909	0.977	1.08137e-53	SSR4	1.02e-40	-0.3215	0.999	1	1.16e-36	DEK	9.33174e-17	0.74534	0.999	1	1.06923e-12	APEX2	5.32512e-18	0.178239	0.748	0.599	6.10152e-14	ANXA5	2.32e-40	-0.217936	1	1	2.66e-36	LRR1	1.21147e-30	0.277343	0.943	0.81	1.3881e-26	MINOS1	3.17973e-16
NUP62	1.70147e-23	-0.172095	0.977	0.983	1.94954e-19	C1orf216	2.57e-18	0.138989	0.468	0.296	2.94e-14	FKBP4	1.13887e-57	0.270663	0.996	0.984	1.30492e-53	ADAMTS2	1.3e-40	-0.453882	0.666	0.832	1.49e-36	MRPL14	9.54734e-17	0.747754	1	1	1.09393e-12	GLRX	5.69608e-18	-0.41528	0.994	1	6.52657e-14	SRRT	3.15e-40	0.277171	0.978	0.916	3.61e-36	HLA-C	1.3225e-30	-0.328876	0.958	0.975	1.51532e-26	STRA13	3.24461e-16
LINC00657	2.29257e-23	0.172163	0.981	0.974	2.62683e-19	MDM4	2.63e-18	-0.184969	0.822	0.89	3.01e-14	RCC1	1.43202e-57	0.31468	0.97	0.896	1.64081e-53	ABCE1	1.42e-40	0.255565	0.998	0.981	1.63e-36	SRSF9	1.09673e-16	0.613115	1	1	1.25663e-12	SRSF10	6.0914e-18	0.129905	0.999	1	6.97953e-14	PSIP1	3.18e-40	0.256634	0.99	0.938	3.65e-36	ETF1	1.506e-30	0.218027	0.999	0.997	1.72558e-26	HNRNPU	3.29412e-16
SUGP2	3.06606e-23	-0.173986	0.927	0.972	3.5131e-19	SRSF4	2.71e-18	0.11666	0.997	0.998	3.1e-14	ZC3H15	1.51841e-57	0.189031	1	1	1.73979e-53	SMS	1.43e-40	0.209785	1	1	1.63e-36	OPTN	1.15553e-16	-1.27324	0.786	1	1.32401e-12	HMMR	6.35709e-18	-0.24368	0.926	0.908	7.28395e-14	HNRNPF	4.4e-40	0.214275	0.998	0.998	5.04e-36	NCL	1.5118e-30	0.226166	1	1	1.73222e-26	MIA3	3.43598e-16
EED	3.14072e-23	-0.19432	0.678	0.79	3.59864e-19	PPIF	2.79e-18	0.128431	0.999	0.997	3.2e-14	TPM2	1.65884e-57	-0.40013	1	1	1.9007e-53	COA4	1.98e-40	0.200441	1	1	2.27e-36	SARAF	1.25326e-16	-1.25552	0.984	1	1.43599e-12	DEDD2	6.84101e-18	0.162079	0.5	0.324	7.83843e-14	SDF2L1	5.77e-40	0.231816	1	0.999	6.61e-36	PHF19	1.55003e-30	0.286701	0.982	0.869	1.77603e-26	LSM2	3.47612e-16
POLH	3.14463e-23	-0.197814	0.343	0.495	3.60312e-19	JUND	2.95e-18	-0.176398	0.833	0.912	3.38e-14	CKAP4	2.06373e-57	-0.210565	1	1	2.36462e-53	SMIM15	3.99e-40	0.252251	0.999	0.996	4.57e-36	NUSAP1	1.40918e-16	1.35756	0.955	0.656	1.61464e-12	PARP1	7.48405e-18	0.126826	0.999	0.996	8.57522e-14	ACTR2	6.58e-40	-0.190291	1	1	7.54e-36	SQRDL	1.57168e-30	-0.360839	0.828	0.915	1.80083e-26	ODC1	3.6392e-16
CENPQ	3.23407e-23	-0.212942	0.477	0.622	3.7056e-19	NOP56	2.95e-18	0.131497	0.999	0.999	3.38e-14	DTYMK	3.16772e-57	0.259698	0.999	0.978	3.62957e-53	CNOT7	5.38e-40	0.225902	1	0.999	6.16e-36	GPATCH4	1.4256e-16	0.891449	1	0.969	1.63345e-12	WHSC1L1	8.83058e-18	0.127701	0.999	0.997	1.01181e-13	RPL6	7.4e-40	0.132693	1	1	8.48e-36	LYAR	1.79435e-30	0.295855	0.994	0.965	2.05597e-26	GHITM	3.7608e-16
CCDC15	3.88519e-23	-0.19651	0.339	0.5	4.45166e-19	MPLKIP	3.72e-18	0.114586	0.998	0.995	4.26e-14	PDAP1	3.40301e-57	0.192166	1	1	3.89917e-53	CMSS1	7.74e-40	0.242822	1	0.997	8.86e-36	RPL22L1	1.4567e-16	0.799278	1	1	1.66908e-12	RBL1	1.00011e-17	0.181138	0.667	0.484	1.14593e-13	RPL7L1	1.33e-39	0.216048	1	0.997	1.52e-35	CST3	1.98575e-30	-0.249043	0.999	1	2.27527e-26	PDCD5	3.82186e-16
RSL1D1	3.94382e-23	0.121767	1	0.999	4.51883e-19	RRP1B	3.8e-18	0.137341	0.996	0.989	4.35e-14	RBMX	3.80842e-57	0.244614	0.999	0.995	4.36368e-53	SRSF9	8.9e-40	0.165821	1	1	1.02e-35	TMPO	1.46123e-16	1.13294	0.982	0.812	1.67428e-12	ARPC3	1.0611e-17	-0.17263	1	1	1.21581e-13	THOC6	1.4e-39	0.298045	0.917	0.788	1.61e-35	RWDD1	2.06617e-30	0.15215	1	1	2.36742e-26	CSE1L	4.16534e-16
SKA1	4.11218e-23	-0.206762	0.722	0.832	4.71173e-19	ZNF263	4.21e-18	0.142738	0.501	0.323	4.83e-14	LMO4	5.54152e-57	-0.407513	0.973	0.995	6.34948e-53	PNO1	9.61e-40	0.304171	0.971	0.888	1.1e-35	FLNA	1.49869e-16	0.794057	1	1	1.7172e-12	DLGAP5	1.06254e-17	-0.222501	0.889	0.889	1.21745e-13	ZNF511	1.49e-39	0.248609	0.989	0.958	1.7e-35	S100A13	2.29302e-30	-0.304785	0.99	1	2.62735e-26	SNRPB	4.34292e-16
SNRPD1	4.54495e-23	0.10365	1	1	5.20761e-19	PYURF	4.24e-18	0.11209	1	1	4.86e-14	RSL24D1	6.6742e-57	0.238117	0.999	0.997	7.6473e-53	LSM4	1.43e-39	0.207485	1	0.997	1.64e-35	ANXA2	1.52385e-16	0.684048	1	1	1.74603e-12	SMC3	1.09158e-17	0.145476	0.986	0.975	1.25073e-13	ESCO2	1.54e-39	0.307403	0.853	0.608	1.76e-35	FAM111B	3.38491e-30	0.329915	0.55	0.289	3.87843e-26	EEF2	4.68745e-16
CNTLN	5.5198e-23	-0.184336	0.824	0.904	6.32459e-19	FASN	4.37e-18	0.140182	0.993	0.987	5.01e-14	WLS	9.68137e-57	-0.410713	0.969	0.986	1.10929e-52	RSL1D1	1.54e-39	0.216249	1	0.996	1.77e-35	COL6A1	1.59e-16	0.945557	1	1	1.82182e-12	DHX9	1.37511e-17	0.141304	0.996	0.985	1.5756e-13	RBMX	2.41e-39	0.212974	0.999	0.995	2.76e-35	LSM5	3.53186e-30	0.177945	1	1	4.04681e-26	SEPW1	4.85132e-16
PIAS1	5.8375e-23	-0.197723	0.684	0.803	6.68861e-19	TOMM20	4.52e-18	0.0866412	1	1	5.18e-14	IFI27L2	1.05778e-56	-0.359432	0.987	0.996	1.21201e-52	HMGA1	1.64e-39	0.253965	1	1	1.87e-35	PDCD5	1.78443e-16	0.664547	1	1	2.0446e-12	SYTL4	1.5132e-17	0.173447	0.518	0.348	1.73383e-13	DNMT1	2.75e-39	0.227253	1	0.988	3.15e-35	SDF2L1	5.8949e-30	0.236349	1	0.994	6.75437e-26	UBC	4.92012e-16
DCUN1D5	6.08154e-23	0.122051	1	1	6.96823e-19	SNRPA	5.23e-18	0.157886	0.948	0.928	6e-14	EEF1D	1.07573e-56	0.15603	1	1	1.23257e-52	GTF2A2	1.91e-39	0.20342	1	1	2.19e-35	UBE2N	1.78946e-16	0.758707	1	0.969	2.05036e-12	ANXA1	2.04831e-17	-0.177999	1	1	2.34695e-13	SET	2.99e-39	0.161147	1	1	3.42e-35	PRDX5	7.90747e-30	-0.314413	0.997	1	9.06037e-26	PHF19	5.00782e-16
PLK4	6.2489e-23	-0.198729	0.457	0.612	7.15999e-19	GIT1	5.26e-18	0.140705	0.586	0.401	6.03e-14	ANGPT1	1.66212e-56	-0.444083	0.356	0.604	1.90446e-52	EIF3A	1.98e-39	0.187594	1	1	2.27e-35	SMARCA4	1.94846e-16	0.847598	0.999	0.875	2.23254e-12	MAN2C1	2.18824e-17	0.154562	0.547	0.362	2.50729e-13	DTYMK	3.65e-39	0.227989	0.998	0.978	4.18e-35	RPS18	7.94789e-30	-0.142694	1	1	9.1067e-26	PDIA6	5.04685e-16
NDUFAF4	6.54638e-23	0.177822	0.958	0.923	7.50084e-19	ANP32B	5.65e-18	0.0955136	1	1	6.48e-14	C20orf27	1.83946e-56	0.236004	0.999	0.995	2.10766e-52	CCDC71L	2.31e-39	-0.445771	0.779	0.923	2.64e-35	CD59	1.98015e-16	0.959706	1	1	2.26885e-12	LOX	2.49717e-17	-0.287565	0.813	0.913	2.86126e-13	PCOLCE	4.31e-39	0.29618	0.923	0.796	4.94e-35	MCM6	8.92831e-30	0.290233	0.912	0.767	1.02301e-25	BLOC1S1	5.08207e-16
ARPC5	8.27402e-23	0.113567	1	1	9.48037e-19	HCFC1	6.49e-18	0.146864	0.962	0.952	7.44e-14	VCAN	2.0205e-56	-0.352621	0.991	0.998	2.31509e-52	SSU72	2.74e-39	0.173365	1	1	3.14e-35	ORAI3	2.10012e-16	-0.986453	0.293	0.812	2.40632e-12	DNAJA3	2.59559e-17	0.151103	0.943	0.921	2.97403e-13	CENPV	4.69e-39	0.228422	0.999	0.989	5.37e-35	IFI27L2	1.01607e-29	-0.328229	0.985	0.999	1.16421e-25	CD59	5.25202e-16
MRFAP1	8.34374e-23	0.107228	1	1	9.56026e-19	JADE1	6.65e-18	-0.165577	0.796	0.922	7.61e-14	UBTF	3.67903e-56	0.307287	0.987	0.948	4.21543e-52	ITGA1	3.1e-39	-0.390972	0.672	0.863	3.55e-35	GDF15	2.20487e-16	-2.07222	0.27	0.781	2.52634e-12	MAPK3	2.80075e-17	0.156146	0.486	0.316	3.20909e-13	POLD2	5.14e-39	0.2084	1	0.994	5.88e-35	SMC3	1.01679e-29	0.245207	0.986	0.959	1.16504e-25	MANF	5.26939e-16
DDX17	8.72868e-23	0.134641	1	1	1.00013e-18	ZC3H15	6.86e-18	0.0891871	1	1	7.86e-14	ATP5G2	4.71424e-56	0.177214	1	1	5.40157e-52	HMGB1	3.24e-39	0.189055	1	1	3.72e-35	SEPW1	2.37309e-16	0.723424	1	1	2.71909e-12	SNHG25	2.90332e-17	0.132854	1	0.999	3.32662e-13	HMGB2	5.97e-39	0.327367	0.992	0.949	6.84e-35	RPSA	1.09557e-29	0.103872	1	1	1.25531e-25	SAT1	5.38459e-16
XIST	1.3733e-22	-0.287407	0.64	0.67	1.57352e-18	RGS4	6.91e-18	-0.302678	0.472	0.607	7.92e-14	NDUFA4	9.18988e-56	-0.359346	1	1	1.05298e-51	KLF6	3.34e-39	-0.347236	0.982	0.991	3.82e-35	PDIA6	2.43656e-16	-0.984373	1	1	2.79182e-12	LDLR	2.95679e-17	0.182409	0.975	0.963	3.3879e-13	TUFM	8.7e-39	0.20636	1	0.996	9.97e-35	SERPINE2	1.231e-29	-0.653352	0.985	0.994	1.41048e-25	HNRNPM	5.6543e-16
ZNF260	1.54594e-22	0.195275	0.483	0.319	1.77134e-18	EIF3A	7.4e-18	0.0994399	1	1	8.48e-14	TUFM	1.07434e-55	0.238758	0.999	0.996	1.23098e-51	HNRNPM	3.64e-39	0.201123	1	1	4.17e-35	TPX2	2.57489e-16	1.45804	0.97	0.781	2.95031e-12	CCDC85B	3.03176e-17	0.151762	1	0.998	3.47379e-13	FTL	1.12e-38	-0.215343	1	1	1.29e-34	RPL41	1.27273e-29	0.0947927	1	1	1.4583e-25	CENPK	5.67985e-16
DBF4	1.56387e-22	-0.172919	0.946	0.974	1.79188e-18	IRF1	7.98e-18	0.176807	0.619	0.434	9.15e-14	SSBP1	1.39441e-55	0.207182	1	1	1.59771e-51	MLEC	4.34e-39	0.201691	1	1	4.97e-35	HIF1A	2.84189e-16	0.716944	1	1	3.25623e-12	SIGMAR1	3.20497e-17	0.130701	1	0.998	3.67225e-13	RPL41	1.16e-38	0.100021	1	1	1.33e-34	KPNA3	1.28466e-29	0.21682	0.998	0.991	1.47197e-25	BCL7C	6.1958e-16
BRD2	1.791e-22	-0.155353	0.997	0.999	2.05213e-18	SSRP1	9.52e-18	0.108321	1	0.998	1.09e-13	CRISPLD2	2.76236e-55	-0.413499	0.939	0.987	3.16512e-51	FABP5	4.43e-39	0.213616	1	1	5.07e-35	CNN2	2.99007e-16	0.789507	0.999	0.969	3.42602e-12	IRF2BP1	3.36274e-17	0.153193	0.5	0.327	3.85303e-13	HSD11B1	1.22e-38	-0.427299	0.297	0.534	1.4e-34	ARHGAP11B	1.30861e-29	0.290354	0.875	0.649	1.4994e-25	SEC11C	6.23078e-16
PTGES3	1.8107e-22	0.0965734	1	1	2.07469e-18	ITGB1	9.61e-18	-0.0992327	1	1	1.1e-13	IFRD2	3.19653e-55	0.245278	0.999	0.991	3.66259e-51	DHX15	6.77e-39	0.266114	0.995	0.969	7.76e-35	HNRNPM	3.03652e-16	0.77377	1	0.969	3.47924e-12	HMGA1	3.42812e-17	0.140774	1	1	3.92794e-13	RRBP1	1.22e-38	-0.173638	1	1	1.4e-34	NEAT1	1.31399e-29	-0.46288	1	1	1.50557e-25	TIMM10	7.28158e-16
INHBA	1.91986e-22	-0.325576	0.854	0.897	2.19978e-18	KCTD15	1.04e-17	0.136588	0.506	0.321	1.19e-13	MEG3	3.58804e-55	-0.454453	0.99	0.999	4.11118e-51	WDR77	7.83e-39	0.278797	0.982	0.921	8.97e-35	KPNA2	3.0509e-16	1.1235	0.99	0.906	3.49572e-12	MADD	3.48797e-17	0.145954	0.407	0.246	3.99652e-13	H1FX	1.31e-38	0.31843	0.961	0.867	1.5e-34	RRM2	1.38428e-29	0.272302	0.984	0.92	1.58611e-25	CNN2	7.64164e-16
ARMCX3	2.18371e-22	0.178699	0.947	0.919	2.50209e-18	KBTBD6	1.05e-17	0.138101	0.555	0.366	1.2e-13	DNAJC1	3.68069e-55	-0.303435	0.965	0.994	4.21733e-51	TXNL4A	8.13e-39	0.194772	1	1	9.32e-35	MIA3	3.57856e-16	-1.12516	0.78	0.969	4.10031e-12	TRIM24	3.49103e-17	0.171079	0.598	0.421	4.00002e-13	C20orf27	1.34e-38	0.211606	1	0.995	1.54e-34	IFITM3	1.66968e-29	-0.283917	1	1	1.91312e-25	MRPL51	7.65618e-16
TSC22D2	2.28e-22	-0.184569	0.808	0.905	2.61243e-18	ZNF71	1.12e-17	0.142937	0.451	0.288	1.29e-13	FERMT2	3.97386e-55	-0.333282	0.98	0.998	4.55325e-51	NOL7	9.1e-39	0.226371	1	0.994	1.04e-34	GHITM	3.80755e-16	-0.909275	0.999	1	4.36269e-12	CCDC14	3.81813e-17	0.159188	0.953	0.917	4.37481e-13	FUS	1.4e-38	0.19234	1	0.998	1.61e-34	SRM	1.78606e-29	0.172123	1	1	2.04647e-25	SRSF9	8.04898e-16
ATXN7L3B	2.33166e-22	0.177392	0.924	0.89	2.67161e-18	PITX1	1.14e-17	0.172272	0.976	0.968	1.3e-13	ILF2	4.11943e-55	0.244024	0.998	0.988	4.72005e-51	ILF3	9.63e-39	0.220105	0.999	0.997	1.1e-34	SYNCRIP	4.09077e-16	0.746829	1	1	4.6872e-12	ARHGAP32	3.94675e-17	0.153819	0.481	0.305	4.52219e-13	STMN1	1.46e-38	0.257434	0.996	0.978	1.68e-34	EMG1	1.7999e-29	0.242962	0.991	0.969	2.06232e-25	ZWINT	8.15114e-16
BRCA2	2.33595e-22	-0.197638	0.805	0.886	2.67653e-18	IMP4	1.23e-17	0.125654	0.997	0.997	1.41e-13	SPOCD1	6.18041e-55	-0.385098	0.773	0.901	7.08151e-51	FJX1	9.63e-39	0.349252	0.937	0.831	1.1e-34	HELLS	4.21291e-16	1.23255	0.972	0.719	4.82715e-12	BDNF	4.11137e-17	-0.21058	0.809	0.92	4.71081e-13	CCT4	2.24e-38	0.181127	1	1	2.57e-34	TUBB	1.97322e-29	0.154004	1	1	2.26091e-25	LYPLA1	8.31016e-16
EFNB2	2.60175e-22	-0.232697	0.657	0.773	2.98109e-18	HIST1H1D	1.32e-17	-0.294842	0.57	0.706	1.51e-13	STMN1	9.32129e-55	0.299657	0.997	0.978	1.06803e-50	RBM14	1.08e-38	0.319489	0.931	0.827	1.24e-34	LSM4	4.28048e-16	0.719885	1	1	4.90458e-12	HNRNPD	4.24854e-17	0.114883	1	0.999	4.86798e-13	RPL4	2.49e-38	0.126064	1	1	2.85e-34	CRISPLD2	2.18235e-29	-0.412085	0.957	0.984	2.50054e-25	MRPL14	8.61451e-16
ERN1	2.84528e-22	0.198009	0.538	0.375	3.26012e-18	FANCE	1.34e-17	0.143662	0.535	0.351	1.53e-13	MAGOH	9.56092e-55	0.297052	0.983	0.946	1.09549e-50	SET	1.14e-38	0.187665	1	1	1.31e-34	SFPQ	4.52044e-16	0.775113	1	1	5.17952e-12	SQLE	5.19267e-17	0.182517	0.992	0.993	5.94977e-13	NETO2	2.63e-38	0.265608	0.999	0.953	3.01e-34	METAP2	2.2664e-29	0.164848	1	1	2.59684e-25	NDUFS5	8.68052e-16
BUB1	3.01996e-22	0.218302	0.76	0.65	3.46027e-18	PCBP1	1.35e-17	0.0884725	1	1	1.54e-13	LIMS2	1.05336e-54	-0.343775	0.119	0.355	1.20694e-50	LOX	1.15e-38	-0.463239	0.777	0.895	1.31e-34	PDLIM7	4.54484e-16	0.925084	1	0.906	5.20748e-12	LRRC14	5.44241e-17	0.172652	0.542	0.367	6.23591e-13	NPM3	2.63e-38	0.195018	0.998	0.999	3.01e-34	NXT1	2.42424e-29	0.255078	0.991	0.961	2.77769e-25	CDKN3	8.78037e-16
CEBPB	5.05147e-22	0.218938	0.99	0.982	5.78797e-18	TANC2	1.35e-17	-0.171275	0.648	0.787	1.55e-13	COMMD6	1.51918e-54	-0.223341	1	1	1.74067e-50	RPL27	1.23e-38	-0.128511	1	1	1.41e-34	NOP56	4.76198e-16	0.840782	0.999	0.969	5.45628e-12	THY1	5.49814e-17	-0.146105	1	1	6.29977e-13	PPP1CC	2.67e-38	0.214092	1	0.991	3.06e-34	CAV1	2.65382e-29	0.269042	1	0.997	3.04075e-25	SPOCK1	9.04238e-16
CCDC150	5.06305e-22	-0.186005	0.31	0.463	5.80124e-18	RUVBL1	1.36e-17	0.119115	0.999	0.998	1.56e-13	GLRX5	1.98338e-54	0.22196	1	0.996	2.27256e-50	EIF5B	1.29e-38	0.186914	1	1	1.47e-34	MKI67	4.81626e-16	1.51604	0.969	0.812	5.51847e-12	RAPGEF6	5.91474e-17	0.151155	0.482	0.308	6.77711e-13	GINS2	2.71e-38	0.27254	0.971	0.894	3.11e-34	COL5A1	2.67565e-29	-0.431008	0.99	0.999	3.06576e-25	ATP5G3	9.72698e-16
RBM39	5.44714e-22	-0.109774	1	1	6.24134e-18	SRSF1	1.47e-17	0.119818	0.998	0.99	1.69e-13	TNS1	2.22697e-54	-0.428144	0.331	0.583	2.55166e-50	SRSF1	1.48e-38	0.227526	0.998	0.985	1.7e-34	H2AFX	4.86886e-16	1.09795	0.99	1	5.57874e-12	HMGN2	6.09779e-17	0.107019	1	1	6.98685e-13	PPM1G	2.74e-38	0.208511	1	1	3.14e-34	FLOT1	2.95596e-29	0.225886	0.994	0.98	3.38694e-25	TGM2	1.09993e-15
ZNF770	5.78671e-22	0.170724	0.966	0.937	6.63041e-18	LMNB2	1.52e-17	0.122341	0.996	0.986	1.75e-13	CCNB2	2.7646e-54	0.330031	0.934	0.818	3.16768e-50	FUS	1.63e-38	0.221075	1	0.999	1.87e-34	SAT1	4.95393e-16	-1.41419	0.949	1	5.67621e-12	MVK	6.6437e-17	0.183069	0.563	0.393	7.61235e-13	MYL12A	4.45e-38	-0.323721	1	1	5.1e-34	UNG	3.06491e-29	0.343858	0.765	0.571	3.51177e-25	MRPL57	1.16512e-15
SNRPB2	6.66335e-22	0.110838	1	1	7.63486e-18	PPP2CB	1.56e-17	0.13877	0.989	0.993	1.78e-13	LYAR	3.07704e-54	0.328249	0.996	0.988	3.52567e-50	FBN1	1.64e-38	-0.352765	0.98	0.991	1.88e-34	SSRP1	5.00774e-16	0.708609	1	1	5.73787e-12	EMSY	7.21678e-17	0.146109	0.659	0.467	8.26899e-13	TFDP1	4.99e-38	0.229032	0.996	0.992	5.72e-34	SVIP	3.4166e-29	0.305285	0.981	0.961	3.91474e-25	RBM8A	1.16836e-15
SRGAP2B	7.58092e-22	-0.200948	0.516	0.654	8.68621e-18	SNHG7	1.75e-17	0.179493	0.99	0.987	2.01e-13	MRPS23	4.02263e-54	0.259517	0.993	0.982	4.60913e-50	PHB2	1.68e-38	0.188288	1	1	1.92e-34	UQCR10	5.01256e-16	0.66461	1	1	5.74339e-12	CCDC150	7.44243e-17	0.151006	0.463	0.292	8.52754e-13	TMEM263	7.13e-38	-0.266453	0.945	0.973	8.17e-34	E2F8	3.98797e-29	0.294231	0.471	0.211	4.56942e-25	MYH9	1.18897e-15
SESN2	7.93747e-22	-0.222725	0.507	0.638	9.09475e-18	ZNF770	1.81e-17	0.137405	0.966	0.955	2.07e-13	APEX1	5.46525e-54	0.228186	1	0.999	6.26209e-50	SLC25A33	2.05e-38	0.312644	0.957	0.886	2.35e-34	TFDP1	5.09809e-16	0.802589	0.999	0.969	5.8414e-12	VDR	8.12806e-17	0.168608	0.722	0.545	9.31314e-13	NPM1	8.29e-38	0.173367	1	1	9.5e-34	IMP4	4.01476e-29	0.236295	0.998	0.991	4.60011e-25	SMARCA4	1.19968e-15
PAG1	8.47513e-22	-0.209941	0.383	0.532	9.71081e-18	COPRS	1.86e-17	0.117623	0.999	0.998	2.14e-13	DNAJC2	5.70828e-54	0.251773	0.998	0.991	6.54055e-50	AHSA1	2.14e-38	0.247027	0.997	0.978	2.46e-34	KHSRP	5.31516e-16	0.798193	0.997	0.938	6.09011e-12	MORF4L2	8.14901e-17	-0.101174	1	1	9.33714e-13	RPS9	8.37e-38	0.125016	1	1	9.59e-34	CCP110	4.47312e-29	0.2958	0.816	0.652	5.1253e-25	TK1	1.22223e-15
PNO1	8.86477e-22	0.171513	0.971	0.952	1.01573e-17	DENR	2.04e-17	0.114962	1	1	2.34e-13	DCUN1D5	9.2552e-54	0.215084	1	0.999	1.06046e-49	PXDN	3.25e-38	-0.334115	1	0.999	3.72e-34	HMMR	7.07717e-16	1.29195	0.943	0.594	8.10902e-12	ASF1B	8.94361e-17	0.176508	0.828	0.722	1.02476e-12	CYB5R3	8.88e-38	-0.215965	0.999	1	1.02e-33	LSM4	5.84133e-29	0.184953	1	0.997	6.693e-25	CAV1	1.29612e-15
AASDHPPT	9.1917e-22	0.178095	0.937	0.891	1.05319e-17	RP11-196G18.23	2.2e-17	0.119673	0.186	0.076	2.53e-13	BIRC5	1.21554e-53	0.299907	0.988	0.932	1.39277e-49	EIF2AK4	4.25e-38	0.212782	1	0.999	4.87e-34	PTGR1	7.14351e-16	-1.30871	0.871	1	8.18503e-12	DOCK10	9.14386e-17	0.151682	0.428	0.258	1.0477e-12	GTF3A	1.18e-37	0.178911	1	1	1.35e-33	ITM2B	5.90661e-29	-0.302636	0.971	0.99	6.76779e-25	PABPC1	1.31193e-15
RAD21	1.5256e-21	0.121652	0.999	0.999	1.74803e-17	TSPYL5	2.25e-17	0.166419	0.5	0.334	2.57e-13	STIP1	1.46524e-53	0.247614	0.999	0.988	1.67887e-49	ANP32E	4.44e-38	0.270066	0.998	0.977	5.09e-34	MRPL57	7.432e-16	0.75456	1	1	8.51559e-12	BUD13	9.61285e-17	0.165722	0.601	0.424	1.10144e-12	IGFBP3	1.33e-37	-0.816752	0.334	0.538	1.52e-33	C12orf75	7.68757e-29	0.251963	1	1	8.80842e-25	SLC16A3	1.37955e-15
CUX1	1.56973e-21	-0.176163	0.906	0.962	1.7986e-17	THAP4	2.27e-17	0.15027	0.953	0.953	2.6e-13	CTTN	1.55539e-53	-0.274614	0.991	0.999	1.78216e-49	MFGE8	4.49e-38	-0.482062	0.91	0.968	5.15e-34	PDIA4	7.45164e-16	-1.40994	0.998	1	8.53809e-12	CXCL1	1.00638e-16	-0.287707	0.939	0.97	1.15311e-12	S100A11	1.7e-37	-0.377682	1	1	1.95e-33	RPS15A	8.27372e-29	-0.117596	1	1	9.48003e-25	ACTN4	1.39657e-15
FST	1.87378e-21	-0.257931	0.252	0.397	2.14698e-17	PRRC2A	2.32e-17	0.143162	0.957	0.948	2.65e-13	NDUFV2	1.97381e-53	0.206027	1	1	2.26159e-49	KLHL23	4.59e-38	0.411707	0.75	0.51	5.26e-34	RUVBL1	7.72781e-16	0.777613	0.999	0.938	8.85453e-12	GINS2	1.049e-16	0.153882	0.971	0.93	1.20194e-12	MND1	1.72e-37	0.299498	0.845	0.656	1.97e-33	IL1B	9.46129e-29	-0.551115	0.208	0.415	1.08407e-24	FBL	1.43457e-15
SLC39A14	1.89484e-21	0.161025	0.982	0.977	2.17111e-17	WDR77	2.57e-17	0.135312	0.982	0.98	2.95e-13	SYNCRIP	2.01777e-53	0.204775	1	0.999	2.31197e-49	CCNB2	5.25e-38	0.318535	0.934	0.813	6.02e-34	GADD45GIP1	8.06124e-16	0.621083	1	1	9.23657e-12	PHB2	1.07776e-16	0.104702	1	1	1.23489e-12	IMP4	2.18e-37	0.238405	0.998	0.988	2.5e-33	SKA3	1.14532e-28	0.270305	0.882	0.687	1.3123e-24	OPTN	1.47176e-15
LRRC75A	1.9462e-21	-0.516687	0.535	0.645	2.22995e-17	IGFBP7	2.75e-17	-0.1866	0.989	0.998	3.15e-13	RPS9	2.88421e-53	0.140936	1	1	3.30473e-49	MRPL22	5.26e-38	0.272758	0.971	0.945	6.03e-34	SLC16A3	8.38383e-16	0.755727	1	1	9.60619e-12	NEDD1	1.11937e-16	0.167814	0.704	0.549	1.28258e-12	FKBP4	2.33e-37	0.232135	0.997	0.984	2.66e-33	FBL	1.15641e-28	0.178039	1	1	1.32501e-24	SLC7A11	1.48092e-15
HOTAIRM1	2.60788e-21	0.234989	0.812	0.748	2.9881e-17	UBTF	2.79e-17	0.147511	0.987	0.971	3.19e-13	AP000769.1	4.49558e-53	-0.406004	0.178	0.419	5.15103e-49	HNRNPA3	6.3e-38	0.170782	1	1	7.22e-34	TFPI2	8.60124e-16	1.24286	1	1	9.8553e-12	MYBL1	1.164e-16	0.166595	0.489	0.323	1.33371e-12	RPL18A	2.91e-37	0.0818448	1	1	3.33e-33	PDCD2	1.23524e-28	0.197949	1	0.997	1.41534e-24	TFRC	1.52109e-15
KIF18A	2.97358e-21	-0.184992	0.509	0.678	3.40713e-17	MRPL11	2.95e-17	0.0993905	1	1	3.39e-13	MRPL22	5.32567e-53	0.283625	0.971	0.938	6.10215e-49	HNRNPA2B1	8.28e-38	0.177052	1	1	9.49e-34	DHFR	9.10054e-16	0.95065	0.993	0.875	1.04274e-11	POLA2	1.19078e-16	0.174432	0.693	0.524	1.3644e-12	SQRDL	9.64e-37	-0.343207	0.828	0.909	1.1e-32	PABPC4	1.24596e-28	0.183215	1	0.999	1.42762e-24	GLIPR1	1.55837e-15
CTCF	3.69495e-21	-0.183132	0.921	0.95	4.23368e-17	TGIF2	3.04e-17	0.149005	0.656	0.466	3.48e-13	FTL	1.27158e-52	-0.25252	1	1	1.45698e-48	LARP1	9.73e-38	0.218807	0.999	0.999	1.11e-33	EIF1AX	9.42174e-16	0.775037	1	1	1.07954e-11	TAX1BP1	1.23487e-16	-0.158149	0.99	0.998	1.41492e-12	CXCL1	1.01e-36	-0.75554	0.939	0.963	1.16e-32	RPS11	1.40279e-28	-0.157294	1	1	1.60731e-24	PDIA4	1.67048e-15
INSR	3.75445e-21	-0.187297	0.201	0.339	4.30184e-17	VGLL3	3.09e-17	-0.184545	0.694	0.829	3.55e-13	IGFBP3	1.71783e-52	-0.893682	0.302	0.538	1.96829e-48	SRRM1	1.09e-37	0.213067	1	1	1.25e-33	DNAJC9	9.43916e-16	1.00523	0.987	0.875	1.08154e-11	DNAJC9	1.24608e-16	0.135337	0.987	0.981	1.42776e-12	STRA13	1.15e-36	0.222036	0.999	0.988	1.32e-32	MME	1.66351e-28	-0.241337	1	1	1.90605e-24	OSTC	1.68239e-15
DIS3	4.56344e-21	0.181322	0.893	0.84	5.22879e-17	RP1-267D11.6	3.3e-17	0.120674	0.288	0.151	3.78e-13	PGRMC2	1.90307e-52	-0.36373	0.955	0.988	2.18053e-48	TCERG1	1.12e-37	0.260985	0.991	0.955	1.28e-33	C19orf53	1.02964e-15	0.584618	1	1	1.17977e-11	PYGO2	1.25023e-16	0.151809	0.41	0.25	1.43252e-12	DRAP1	1.66e-36	0.172194	1	1	1.9e-32	FANCA	1.91328e-28	0.292557	0.809	0.615	2.19223e-24	TRAM1	1.82787e-15
NEAT1	4.59894e-21	-0.235523	1	1	5.26947e-17	SSBP4	3.35e-17	0.142534	0.984	0.979	3.84e-13	ZNF511	2.01453e-52	0.281812	0.99	0.958	2.30825e-48	KCNE4	1.13e-37	-0.550427	0.648	0.81	1.3e-33	N4BP2L2	1.03345e-15	-0.921276	0.981	1	1.18413e-11	ZBED6	1.46977e-16	0.15172	0.508	0.336	1.68406e-12	IQGAP2	1.97e-36	-0.567514	0.2	0.407	2.26e-32	CYCS	2.24754e-28	0.175581	1	1	2.57523e-24	H2AFX	1.87656e-15
NCBP2	5.31149e-21	0.127138	1	1	6.08591e-17	CIPC	3.75e-17	0.125009	0.398	0.241	4.3e-13	RSL1D1	3.01256e-52	0.217646	1	0.998	3.45179e-48	PFDN2	1.15e-37	0.171247	1	1	1.32e-33	ERP29	1.0812e-15	-0.891295	0.992	1	1.23884e-11	FOSL1	1.50701e-16	0.201822	0.976	0.961	1.72673e-12	IFRD2	2.56e-36	0.213438	0.999	0.991	2.93e-32	PPP1CC	2.38763e-28	0.204565	1	0.999	2.73574e-24	COL6A1	1.93629e-15
TTF2	5.88094e-21	-0.176539	0.712	0.827	6.73838e-17	SLC39A14	3.92e-17	0.139937	0.982	0.99	4.49e-13	BAZ1A	3.12755e-52	0.269645	0.996	0.981	3.58355e-48	SPARC	1.33e-37	-0.354268	1	1	1.53e-33	SPDL1	1.10267e-15	1.16074	0.984	0.875	1.26344e-11	PROSER3	1.57424e-16	0.152476	0.517	0.347	1.80376e-12	HEG1	3.55e-36	-0.313195	0.99	0.997	4.07e-32	AURKB	2.48959e-28	0.285663	0.946	0.8	2.85257e-24	C1QBP	1.98191e-15
CHORDC1	6.87115e-21	0.178123	0.976	0.969	7.87296e-17	HNRNPD	4.08e-17	0.111076	1	0.999	4.67e-13	CCDC86	4.69655e-52	0.291379	0.962	0.888	5.38131e-48	TRBC2	1.82e-37	0.394703	0.941	0.847	2.08e-33	CKS2	1.14089e-15	1.30749	1	1	1.30723e-11	MCM3	1.60613e-16	0.169248	0.963	0.936	1.8403e-12	GPATCH4	4.14e-36	0.239343	0.997	0.988	4.74e-32	EIF5	2.52639e-28	0.17156	1	1	2.89474e-24	KIF20B	2.04217e-15
SVIP	7.11694e-21	-0.189124	0.977	0.981	8.15459e-17	CARM1	4.17e-17	0.135773	0.98	0.981	4.78e-13	SQRDL	5.12578e-52	-0.378457	0.773	0.909	5.87312e-48	BOLA3	2.13e-37	0.191498	1	1	2.44e-33	SPOCK1	1.23294e-15	0.945388	0.994	0.938	1.4127e-11	KNTC1	1.6384e-16	0.143463	0.421	0.254	1.87728e-12	FEN1	4.2e-36	0.290272	0.957	0.862	4.81e-32	RRP7A	2.57817e-28	0.254914	0.985	0.93	2.95407e-24	GOLM1	2.12056e-15
MAPKAPK5-AS1	7.64855e-21	0.196477	0.734	0.608	8.76371e-17	CYC1	4.46e-17	0.105075	1	1	5.11e-13	PHKG1	6.37273e-52	-0.441736	0.203	0.44	7.30187e-48	CRISPLD2	2.24e-37	-0.455391	0.939	0.984	2.56e-33	GPX1	1.34851e-15	0.495921	1	1	1.54512e-11	MT2A	1.66027e-16	-0.118704	1	1	1.90234e-12	KDELR3	4.3e-36	-0.349316	0.893	0.949	4.92e-32	EIF1AX	2.60653e-28	0.219398	1	1	2.98656e-24	TFPI2	2.14062e-15
ANKRD36C	7.93416e-21	-0.188337	0.665	0.797	9.09096e-17	MCM7	4.72e-17	0.143884	0.977	0.936	5.4e-13	HSPH1	6.66572e-52	0.265353	0.994	0.98	7.63759e-48	DNMT1	2.54e-37	0.260991	0.997	0.984	2.91e-33	TGM2	1.40308e-15	1.2851	0.993	0.969	1.60765e-11	DCLRE1B	1.89519e-16	0.153927	0.523	0.349	2.17151e-12	APEX1	4.69e-36	0.20074	1	0.999	5.37e-32	MCM8	2.69048e-28	0.286727	0.859	0.691	3.08275e-24	FASN	2.36948e-15
MRPL36	7.98536e-21	0.128725	0.999	0.998	9.14962e-17	RNASEH1-AS1	4.73e-17	0.155788	0.644	0.455	5.42e-13	UBB	7.83996e-52	0.138225	1	1	8.98303e-48	MRPL9	3.25e-37	0.239808	0.992	0.985	3.73e-33	ARHGDIA	1.41007e-15	0.721523	1	0.969	1.61566e-11	RP11-410L14.2	2.05614e-16	0.152164	0.399	0.24	2.35592e-12	RPL3	4.88e-36	0.140613	1	1	5.59e-32	PHB	3.5056e-28	0.187071	1	1	4.01671e-24	GPX1	2.4502e-15
BAG3	9.00486e-21	0.198634	0.917	0.894	1.03178e-16	HSPE1	4.85e-17	0.0810723	1	1	5.56e-13	RPL5	7.91035e-52	0.159038	1	1	9.06367e-48	HNRNPK	3.34e-37	0.167986	1	1	3.82e-33	FBL	1.47208e-15	0.657631	0.999	1	1.68671e-11	PRR4	2.06269e-16	0.153907	0.627	0.439	2.36343e-12	RPS6	5.32e-36	0.108136	1	1	6.09e-32	NOLC1	4.05049e-28	0.254765	0.988	0.952	4.64105e-24	DBF4	2.49737e-15
UBE2G1	1.02914e-20	0.165455	0.955	0.94	1.17919e-16	AP3M2	5.15e-17	0.169311	0.645	0.475	5.9e-13	RRS1	1.36682e-51	0.285763	0.979	0.938	1.5661e-47	RPLP2	5.41e-37	-0.112834	1	1	6.2e-33	SEC11C	1.47834e-15	-1.32577	0.993	1	1.69388e-11	ALMS1	2.12615e-16	0.146491	0.561	0.375	2.43614e-12	B4GALT5	6.05e-36	-0.378894	0.931	0.972	6.93e-32	POLD2	4.83994e-28	0.19593	1	0.987	5.5456e-24	SERP1	2.73578e-15
ING2	1.14044e-20	-0.179489	0.793	0.882	1.30672e-16	THAP11	5.22e-17	0.151147	0.933	0.902	5.98e-13	NOP16	1.5878e-51	0.282209	0.996	0.978	1.8193e-47	RPS27	7.43e-37	-0.126463	1	1	8.52e-33	CCNB1	1.48091e-15	1.16395	0.97	0.781	1.69683e-11	CSTB	2.27371e-16	-0.127531	1	1	2.60522e-12	SGK1	6.27e-36	-0.387123	0.931	0.979	7.18e-32	PPP1R14B	5.12026e-28	0.16071	1	1	5.8668e-24	PTBP1	2.79885e-15
U2SURP	1.27235e-20	0.130405	0.998	0.996	1.45786e-16	UQCC3	5.53e-17	0.125382	0.995	0.998	6.33e-13	NPM1	2.79909e-51	0.200657	1	1	3.2072e-47	SNHG19	7.51e-37	0.32537	0.972	0.93	8.61e-33	LYAR	1.52926e-15	0.995646	0.996	1	1.75222e-11	DNMT1	2.29941e-16	0.116903	1	0.996	2.63466e-12	UGP2	6.61e-36	-0.321856	1	1	7.58e-32	RNF126	5.56666e-28	0.231982	0.99	0.956	6.37828e-24	VCAN	3.009e-15
RABIF	1.30037e-20	-0.171112	0.732	0.838	1.48996e-16	SMARCD1	6.26e-17	0.145908	0.942	0.935	7.17e-13	BOP1	2.84478e-51	0.2983	0.961	0.872	3.25954e-47	UTP18	7.9e-37	0.288745	0.955	0.876	9.05e-33	CCNA2	1.56125e-15	1.45665	0.953	0.75	1.78888e-11	RPSA	2.33255e-16	0.0583281	1	1	2.67264e-12	ELL2	7.64e-36	-0.28016	0.992	0.999	8.75e-32	COMMD6	6.99087e-28	-0.186677	1	1	8.01014e-24	LOXL2	3.1349e-15
RP11-803D5.4	1.39971e-20	-0.176186	0.468	0.627	1.60379e-16	KHDRBS1	6.48e-17	0.0941607	1	1	7.42e-13	TXNIP	3.46733e-51	-0.386759	0.918	0.982	3.97287e-47	MRPS7	8.02e-37	0.22973	0.998	0.981	9.19e-33	BLOC1S1	1.56496e-15	0.862696	0.994	0.844	1.79313e-11	CIC	2.47582e-16	0.156002	0.593	0.408	2.8368e-12	PSMC5	8.63e-36	0.18529	1	0.998	9.89e-32	DLEU2	7.06048e-28	0.290968	0.827	0.615	8.0899e-24	PPP1R15A	3.17274e-15
BBC3	1.56188e-20	-0.220838	0.37	0.514	1.7896e-16	MT-ATP6	6.55e-17	0.0689167	1	1	7.5e-13	MXRA7	4.40561e-51	-0.316314	0.884	0.96	5.04794e-47	H2AFX	8.15e-37	0.293056	0.99	0.952	9.34e-33	CSE1L	1.7406e-15	0.890299	0.99	0.781	1.99438e-11	KANSL3	2.54158e-16	0.141125	0.492	0.317	2.91214e-12	RPS16	9.05e-36	0.0987216	1	1	1.04e-31	POLE3	7.84558e-28	0.248432	0.995	0.969	8.98946e-24	PTGR1	3.17863e-15
SCAF11	1.59634e-20	0.136018	1	0.998	1.82909e-16	PRPS2	6.9e-17	-0.197164	0.823	0.89	7.91e-13	PPP2CA	4.42764e-51	0.229135	0.999	0.997	5.07319e-47	TUBB	8.3e-37	0.168293	1	1	9.51e-33	STMN1	1.74841e-15	0.919044	0.997	0.969	2.00333e-11	UNC5B	2.64915e-16	0.207074	0.488	0.33	3.0354e-12	HSP90AB1	9.39e-36	0.140692	1	1	1.08e-31	SAT1	8.78056e-28	-0.575877	0.966	0.977	1.00608e-23	LDHA	3.19971e-15
ARID1A	1.64883e-20	-0.150142	0.981	0.987	1.88923e-16	TMEM200B	7.17e-17	0.113437	0.291	0.154	8.22e-13	MRPS18B	5.0293e-51	0.293568	0.973	0.921	5.76257e-47	CST3	8.34e-37	-0.264135	1	1	9.56e-33	TTLL7	1.83021e-15	-1.08603	0.566	0.938	2.09706e-11	PLK4	2.66055e-16	0.154843	0.612	0.429	3.04846e-12	ANGPT1	1.05e-35	-0.374315	0.392	0.604	1.2e-31	TCEA1	9.75328e-28	0.1742	0.999	1	1.11753e-23	H3F3B	3.57646e-15
MARCKSL1	2.08364e-20	0.130067	1	0.999	2.38743e-16	MT2A	7.21e-17	-0.109789	1	1	8.26e-13	CKS2	1.02336e-50	0.380456	1	0.996	1.17257e-46	ARL5A	8.62e-37	0.20553	1	0.999	9.88e-33	PTBP1	1.83337e-15	0.793498	0.998	0.969	2.10067e-11	NFX1	3.78699e-16	0.173968	0.737	0.596	4.33913e-12	CACYBP	1.34e-35	0.213166	0.996	0.989	1.54e-31	SUZ12	1.00207e-27	0.233344	0.988	0.959	1.14817e-23	ERP29	3.62331e-15
THUMPD3-AS1	2.2135e-20	0.209542	0.957	0.951	2.53623e-16	PDCD7	8.35e-17	0.146431	0.943	0.932	9.57e-13	CENPV	2.35542e-50	0.245494	0.999	0.989	2.69884e-46	SAFB2	1.53e-36	0.27564	0.971	0.923	1.75e-32	EIF3L	1.91192e-15	-0.692497	1	1	2.19067e-11	FANCB	3.86604e-16	0.19541	0.707	0.568	4.42971e-12	QSOX1	1.6e-35	-0.259128	0.993	1	1.84e-31	MFGE8	1.06658e-27	-0.433367	0.938	0.968	1.22209e-23	LSM4	3.80258e-15
FAM111B	2.22523e-20	-0.208514	0.4	0.55	2.54966e-16	PABPN1	8.44e-17	0.107901	0.998	0.997	9.68e-13	NPM3	2.37145e-50	0.215645	1	0.999	2.71721e-46	RPS26	1.61e-36	0.1653	1	1	1.84e-32	GBE1	1.93917e-15	-1.22382	0.784	1	2.22191e-11	CDKN2D	3.90597e-16	0.205673	0.628	0.478	4.47546e-12	RPL26	1.86e-35	0.129814	1	1	2.13e-31	FAM101B	1.11452e-27	0.290758	0.982	0.926	1.27701e-23	UQCR10	3.80897e-15
PHLDA1	2.44701e-20	0.200511	0.999	0.996	2.80378e-16	MED16	8.77e-17	0.11581	0.583	0.39	1e-12	NCL	2.45897e-50	0.227422	1	1	2.81749e-46	KIF5B	2.07e-36	0.208329	1	1	2.37e-32	CLSPN	1.97231e-15	1.32726	0.95	0.719	2.25988e-11	SRF	3.95199e-16	0.183663	0.941	0.924	4.52819e-12	BAZ1B	1.95e-35	0.202006	0.999	0.989	2.24e-31	HNRNPH3	1.1848e-27	0.205968	1	0.996	1.35754e-23	ATAD2	3.96046e-15
CTC-425F1.4	2.51084e-20	-0.301025	0.193	0.321	2.87692e-16	DVL2	9.14e-17	0.137797	0.596	0.409	1.05e-12	FHL2	2.54969e-50	-0.268274	0.995	1	2.92143e-46	ESF1	2.29e-36	0.278824	0.986	0.959	2.62e-32	RRM1	2.11898e-15	0.935781	0.977	0.781	2.42793e-11	DSCC1	4.03182e-16	0.157761	0.596	0.411	4.61966e-12	RAI14	2.37e-35	-0.177289	1	1	2.72e-31	BCLAF1	1.3909e-27	0.208115	1	0.99	1.5937e-23	C19orf53	3.99572e-15
SMAGP	3.24638e-20	0.182665	0.949	0.94	3.7197e-16	SRGN	9.82e-17	-0.300346	0.56	0.722	1.12e-12	ARHGAP11B	3.26308e-50	-0.461954	0.511	0.712	3.73884e-46	MARCKSL1	2.57e-36	0.22997	1	0.999	2.94e-32	TRAM1	2.33345e-15	-0.815988	0.999	1	2.67366e-11	TK1	4.10862e-16	0.145913	0.976	0.936	4.70766e-12	MRPL27	2.46e-35	0.200293	0.999	0.994	2.82e-31	MRPL18	1.60167e-27	0.177892	1	0.999	1.83519e-23	ARHGDIA	4.36231e-15
PPP1R15A	3.62695e-20	-0.180446	0.941	0.971	4.15576e-16	CBX1	1.04e-16	0.109915	0.998	0.997	1.2e-12	TRBC2	3.96148e-50	0.402266	0.941	0.852	4.53907e-46	TAF7	3.86e-36	0.255072	0.994	0.978	4.42e-32	MRPL11	2.39547e-15	0.623128	1	1	2.74472e-11	CNIH4	4.29448e-16	-0.185287	0.987	0.995	4.92062e-12	NHP2	2.95e-35	0.132319	1	1	3.38e-31	RAD23B	1.71118e-27	0.181297	1	0.999	1.96067e-23	PDLIM7	4.59772e-15
CTDSPL2	4.3346e-20	-0.175265	0.756	0.856	4.96658e-16	KHSRP	1.05e-16	0.117279	0.997	0.996	1.2e-12	MRPS18C	3.99711e-50	0.25491	0.998	0.988	4.57989e-46	GRPEL1	4.04e-36	0.260836	0.99	0.972	4.63e-32	VCAN	2.48316e-15	1.14839	0.991	0.938	2.8452e-11	GMEB2	4.30324e-16	0.151491	0.445	0.285	4.93065e-12	TYMS	5.92e-35	0.226693	0.996	0.957	6.79e-31	KHDRBS1	1.76834e-27	0.165893	1	0.999	2.02617e-23	COL1A1	5.09801e-15
PMAIP1	4.85312e-20	-0.236067	0.648	0.757	5.5607e-16	HGH1	1.14e-16	0.138021	0.584	0.397	1.3e-12	FILIP1L	4.1303e-50	-0.550019	0.458	0.68	4.7325e-46	MRPL36	4.34e-36	0.224456	0.999	1	4.97e-32	CTSD	2.50507e-15	-1.27954	0.786	1	2.87031e-11	LIN54	4.31665e-16	0.145197	0.399	0.245	4.94602e-12	WLS	6.23e-35	-0.340456	0.979	0.986	7.14e-31	NFKBIZ	1.88887e-27	-0.360626	0.687	0.853	2.16427e-23	GMNN	5.22056e-15
VAPA	4.98736e-20	0.103773	1	1	5.71452e-16	ARPP19	1.14e-16	0.119119	0.996	0.995	1.31e-12	C4orf3	4.77443e-50	-0.306571	0.999	1	5.47054e-46	PGP	4.52e-36	0.261814	0.997	0.971	5.18e-32	SNRNP25	2.53928e-15	0.784075	0.994	0.969	2.90951e-11	RRM1	4.34792e-16	0.148854	0.981	0.953	4.98185e-12	S100A6	6.45e-35	-0.300987	1	1	7.39e-31	GNL3	1.99129e-27	0.215409	1	0.997	2.28162e-23	MT-ATP6	5.60218e-15
GDF15	5.00748e-20	-0.457818	0.27	0.399	5.73757e-16	OIP5	1.16e-16	0.161548	0.616	0.436	1.32e-12	ILF3-AS1	7.1948e-50	0.337942	0.908	0.8	8.2438e-46	LSM6	4.81e-36	0.245999	0.999	0.983	5.51e-32	MT-ATP6	2.575e-15	0.671202	1	1	2.95044e-11	CENPU	4.6761e-16	0.178334	0.913	0.84	5.35788e-12	MRPL3	7.14e-35	0.203039	1	0.994	8.18e-31	RNASEH1	2.36032e-27	0.209712	0.998	0.988	2.70446e-23	STMN1	5.62874e-15
NOP16	5.2356e-20	0.148641	0.996	0.981	5.99895e-16	MRPL18	1.17e-16	0.0999781	1	1	1.34e-12	MZT1	7.23418e-50	0.281263	0.985	0.951	8.28893e-46	PRDX5	4.88e-36	-0.328094	0.998	1	5.59e-32	FASN	2.76523e-15	0.835143	0.993	0.906	3.1684e-11	S100A10	5.15556e-16	-0.200803	1	1	5.90724e-12	USP1	8.27e-35	0.258881	0.981	0.901	9.48e-31	TNFRSF12A	2.95333e-27	0.221967	1	0.999	3.38393e-23	SNF8	5.71081e-15
RSRC2	5.2582e-20	-0.144965	0.994	0.996	6.02485e-16	BIRC5	1.23e-16	0.140468	0.988	0.958	1.41e-12	PLXDC2	9.61318e-50	-0.324669	0.151	0.382	1.10148e-45	C12orf75	5.02e-36	0.26091	1	1	5.75e-32	TFRC	2.77653e-15	0.794527	1	1	3.18135e-11	SMG9	5.20863e-16	0.139317	0.513	0.339	5.96805e-12	LIMS2	8.86e-35	-0.308136	0.148	0.355	1.01e-30	YBX1	2.9828e-27	0.091556	1	1	3.41769e-23	RPL22L1	5.77007e-15
KRT10	5.62023e-20	0.0940155	1	1	6.43966e-16	HOXA11	1.35e-16	0.16369	0.581	0.408	1.54e-12	BANF1	9.64085e-50	0.18631	1	1	1.10465e-45	SMARCB1	5.29e-36	0.229845	0.998	0.988	6.07e-32	ERLEC1	2.88913e-15	-0.814984	0.998	1	3.31037e-11	DPF1	5.30487e-16	0.14856	0.475	0.304	6.07833e-12	FOSL1	9.3e-35	0.31574	0.976	0.921	1.07e-30	PSAP	3.07506e-27	-0.292144	0.978	0.993	3.5234e-23	TPX2	5.77088e-15
SYNCRIP	6.57672e-20	0.106551	1	0.999	7.53561e-16	BRD7	1.52e-16	0.123795	0.989	0.986	1.75e-12	DCTPP1	1.25272e-49	0.279018	0.99	0.962	1.43537e-45	FLOT1	6.29e-36	0.243025	0.99	0.98	7.21e-32	STRA13	2.93707e-15	0.745401	1	0.969	3.3653e-11	HIST1H4E	5.45077e-16	0.127316	0.239	0.114	6.2455e-12	EI24	1.12e-34	0.145317	1	1	1.29e-30	C1S	3.27522e-27	-0.427587	0.512	0.69	3.75274e-23	GPATCH4	6.13474e-15
IRS2	6.68825e-20	-0.211842	0.941	0.976	7.6634e-16	USP22	1.54e-16	0.116119	0.998	0.996	1.76e-12	MRPL9	1.26442e-49	0.246326	0.992	0.978	1.44877e-45	PARP1	6.86e-36	0.235834	0.999	0.985	7.86e-32	GINS2	3.10454e-15	1.03043	0.963	0.688	3.55718e-11	ADCK2	5.68318e-16	0.142142	0.363	0.215	6.51179e-12	TMBIM6	1.24e-34	-0.181377	1	1	1.43e-30	BLM	3.83209e-27	0.268915	0.665	0.408	4.39081e-23	UHRF1	6.84725e-15
POLR1D	6.85911e-20	0.104308	1	0.999	7.85916e-16	SMARCB1	1.72e-16	0.113134	0.998	0.997	1.97e-12	PDPN	1.66006e-49	-0.5743	0.547	0.726	1.90209e-45	KHSRP	7.53e-36	0.220573	0.997	0.993	8.62e-32	GNG11	3.15113e-15	0.857934	1	1	3.61056e-11	DDX28	5.77414e-16	0.131473	0.411	0.25	6.616e-12	MNS1	1.45e-34	0.309175	0.698	0.473	1.67e-30	FOSL1	5.48274e-27	0.301047	0.976	0.914	6.28212e-23	GBE1	7.58961e-15
LARP7	6.98989e-20	0.155873	0.993	0.989	8.00902e-16	MRPS23	1.75e-16	0.116213	0.993	0.992	2.01e-12	EXOSC3	1.96293e-49	0.27955	0.977	0.934	2.24912e-45	STARD7	7.87e-36	0.250196	0.995	0.978	9.01e-32	LDHA	3.17965e-15	0.696832	1	1	3.64324e-11	EXOC6	5.94398e-16	0.150601	0.416	0.26	6.81062e-12	RPS27L	1.46e-34	-0.216681	1	1	1.68e-30	REXO4	5.48926e-27	0.244507	0.989	0.946	6.28959e-23	NOP56	7.74779e-15
MDM4	7.40935e-20	-0.190397	0.822	0.902	8.48963e-16	SCLY	1.75e-16	0.144074	0.596	0.42	2.01e-12	FAM111A	2.40506e-49	-0.432228	0.752	0.862	2.75572e-45	NUPR1	1.02e-35	-0.790427	0.452	0.63	1.16e-31	RPA3	3.27539e-15	0.848555	0.993	0.906	3.75295e-11	FIBIN	6.28226e-16	0.228312	0.659	0.521	7.19821e-12	COX7A1	1.63e-34	-0.488648	0.312	0.517	1.87e-30	HMGB1	5.5726e-27	0.167557	1	1	6.38509e-23	SMC1A	7.79728e-15
SRP19	7.43723e-20	0.134593	0.996	0.992	8.52158e-16	LARP1	1.76e-16	0.106754	0.999	0.998	2.02e-12	PNN	3.0283e-49	0.247104	0.999	0.996	3.46982e-45	ASS1	1.11e-35	-0.467408	0.173	0.38	1.27e-31	CEP55	3.49318e-15	1.26452	0.947	0.594	4.00249e-11	ARHGEF40	6.49358e-16	0.1725	0.511	0.346	7.44034e-12	SPTBN1	2.17e-34	-0.227523	0.994	0.998	2.49e-30	SYNCRIP	5.59367e-27	0.18327	0.999	0.997	6.40922e-23	COA4	7.89236e-15
KDM5B	1.04303e-19	0.196732	0.779	0.699	1.19511e-15	EIF3B	2.18e-16	0.112466	0.997	0.993	2.5e-12	ZNF706	3.37013e-49	0.194096	1	1	3.8615e-45	CNN3	1.15e-35	0.190823	1	1	1.31e-31	KPNB1	3.68204e-15	0.661953	1	1	4.21888e-11	PSMA4	6.99771e-16	-0.13761	0.999	0.999	8.01798e-12	H2AFY	2.31e-34	0.174547	1	0.998	2.65e-30	RPL38	5.91428e-27	-0.127504	1	1	6.77658e-23	METAP1	7.92818e-15
ATP6V1G1	1.09052e-19	0.122444	1	0.999	1.24951e-15	DCUN1D5	2.22e-16	0.0995658	1	1	2.54e-12	AHSA1	4.0877e-49	0.251551	0.997	0.971	4.68368e-45	PCBP1	1.24e-35	0.167299	1	1	1.42e-31	ANP32A	3.72123e-15	0.770907	0.996	0.906	4.26378e-11	YY1AP1	7.32682e-16	0.148209	0.617	0.424	8.39507e-12	MRPS15	2.67e-34	0.162148	1	0.999	3.06e-30	PRRX1	5.91749e-27	0.347415	0.905	0.778	6.78027e-23	POP7	8.11245e-15
LINC00152	1.11517e-19	-0.12595	1	0.999	1.27777e-15	PRRC2C	2.27e-16	0.0936342	1	0.999	2.6e-12	PRRC2C	4.15994e-49	0.193963	1	0.999	4.76646e-45	NAA50	1.27e-35	0.248614	0.996	0.99	1.46e-31	COL1A1	3.83195e-15	1.01384	1	1	4.39065e-11	TAF5	8.08741e-16	0.1466	0.458	0.293	9.26656e-12	PDPN	2.73e-34	-0.500783	0.566	0.726	3.13e-30	SRSF11	6.0421e-27	0.164219	1	1	6.92304e-23	SNRNP25	8.48157e-15
LTV1	1.24629e-19	0.151163	0.987	0.985	1.42799e-15	ANXA1	2.33e-16	-0.137409	1	1	2.67e-12	GPC6	6.37336e-49	-0.438953	0.479	0.68	7.30259e-45	HTRA1	1.57e-35	-0.463555	0.442	0.641	1.8e-31	LYPLA1	3.84283e-15	0.695521	0.999	1	4.40311e-11	PTBP1	8.20417e-16	0.121987	0.999	0.998	9.40034e-12	MRC2	3.98e-34	-0.269627	0.96	0.986	4.56e-30	GLRX5	6.25814e-27	0.177141	0.999	0.999	7.17058e-23	MCM7	8.48626e-15
PRRC2C	1.29766e-19	0.100593	1	1	1.48686e-15	PAPPA	2.34e-16	-0.213452	0.921	0.986	2.69e-12	SSRP1	6.66456e-49	0.215891	1	0.991	7.63625e-45	IFI27L2	1.68e-35	-0.34674	0.987	0.999	1.92e-31	FTH1	3.86155e-15	-1.5654	1	1	4.42456e-11	ATPIF1	8.35074e-16	-0.169326	0.999	1	9.56828e-12	H2AFX	4.21e-34	0.249791	0.99	0.962	4.83e-30	PCNA	7.46944e-27	0.242161	0.988	0.948	8.55849e-23	SLC33A1	8.63281e-15
C1orf216	1.33992e-19	0.166205	0.468	0.313	1.53529e-15	NRF1	2.35e-16	0.122758	0.352	0.207	2.69e-12	COX7A1	7.29582e-49	-0.518879	0.282	0.517	8.35955e-45	DNAJC9	1.78e-35	0.272393	0.987	0.955	2.04e-31	STUB1	3.97636e-15	0.674838	1	1	4.55611e-11	CENPQ	1.00378e-15	0.171757	0.622	0.462	1.15013e-11	RPL9	5.32e-34	0.109557	1	1	6.09e-30	DDX46	7.93004e-27	0.186566	1	0.996	9.08624e-23	TAX1BP3	8.67186e-15
ARHGAP29	1.41881e-19	-0.307682	0.72	0.821	1.62568e-15	GPATCH4	2.67e-16	0.129415	1	0.996	3.06e-12	RRP1B	7.56687e-49	0.265971	0.996	0.973	8.67012e-45	NDUFAF4	1.78e-35	0.283663	0.958	0.862	2.04e-31	TAX1BP3	4.38323e-15	0.691062	0.999	1	5.02231e-11	FOXM1	1.03909e-15	0.155723	0.939	0.899	1.19059e-11	KDM5B	5.59e-34	-0.323771	0.699	0.828	6.4e-30	RAD54L	8.99528e-27	0.277172	0.573	0.334	1.03068e-22	RPA3	8.69155e-15
CENPK	1.41906e-19	-0.158004	0.93	0.96	1.62596e-15	THRA	2.7e-16	0.149401	0.571	0.393	3.1e-12	PPIC	7.81609e-49	-0.419512	0.771	0.888	8.95567e-45	TARDBP	1.81e-35	0.249678	0.993	0.956	2.08e-31	PARK7	4.39843e-15	0.480536	1	1	5.03973e-11	SUPT7L	1.07257e-15	0.150085	0.596	0.417	1.22895e-11	SERINC1	6.13e-34	-0.27898	0.879	0.936	7.02e-30	MRPL15	9.63439e-27	0.231551	0.993	0.978	1.10391e-22	CTSD	9.12646e-15
GLI3	1.54499e-19	-0.175364	0.487	0.622	1.77026e-15	FRMD6-AS1	2.81e-16	0.148839	0.556	0.378	3.22e-12	SAA1	8.24718e-49	-1.6653	0.387	0.591	9.44962e-45	MRPL27	1.91e-35	0.213772	0.999	0.993	2.19e-31	POP7	4.76748e-15	0.813757	0.999	0.969	5.46258e-11	FTO	1.10228e-15	0.136721	0.616	0.427	1.263e-11	LASP1	8.4e-34	-0.216284	0.998	1	9.62e-30	WLS	9.78337e-27	-0.329535	0.979	0.994	1.12098e-22	COX8A	9.39574e-15
HSPE1	1.58431e-19	0.0927924	1	1	1.81531e-15	TOMM40	3.14e-16	0.105964	0.999	0.998	3.59e-12	RPL13	9.75659e-49	0.0899274	1	1	1.11791e-44	SAT1	2e-35	-0.587872	0.949	0.977	2.3e-31	CYB561	4.78702e-15	-1.08219	0.418	0.875	5.48496e-11	MGME1	1.11934e-15	0.17174	0.829	0.727	1.28254e-11	HNRNPM	8.65e-34	0.161544	1	1	9.91e-30	PSMD2	9.88184e-27	0.192276	1	1	1.13226e-22	GNG11	9.49704e-15
MYBL1	1.69209e-19	-0.191396	0.351	0.489	1.9388e-15	UNC119B	3.16e-16	0.138424	0.537	0.367	3.62e-12	TUBA1B	1.17924e-48	0.176462	1	1	1.35117e-44	LRRC59	2.05e-35	0.197029	1	1	2.35e-31	ZWINT	4.79392e-15	1.00121	0.969	0.719	5.49288e-11	MEGF9	1.14917e-15	0.127322	0.28	0.147	1.31671e-11	MSRB3	9.97e-34	-0.217061	0.99	0.998	1.14e-29	SKP2	1.07086e-26	0.254036	0.914	0.776	1.22699e-22	FIBP	9.68504e-15
H1FX	1.87106e-19	-0.199239	0.914	0.961	2.14386e-15	LINC01481	3.63e-16	0.104593	0.336	0.192	4.15e-12	LSM10	1.42957e-48	0.23493	0.998	0.99	1.638e-44	MRPL20	2.1e-35	0.168371	1	1	2.4e-31	MT1E	5.09459e-15	1.02225	1	1	5.83738e-11	CDC7	1.19388e-15	0.137427	0.477	0.307	1.36795e-11	MRPS18B	1.01e-33	0.252909	0.968	0.921	1.16e-29	LRRC59	1.10997e-26	0.176171	0.999	1	1.27181e-22	UBE2N	1.11858e-14
RAN	1.89022e-19	0.0683021	1	1	2.16582e-15	CPSF6	3.99e-16	0.122013	0.983	0.984	4.57e-12	PHB	1.50433e-48	0.195138	1	0.999	1.72366e-44	C1S	2.26e-35	-0.463338	0.494	0.69	2.59e-31	KLHL24	5.16957e-15	-0.894962	0.163	0.625	5.92329e-11	IL1RAP	1.24318e-15	0.152376	0.466	0.306	1.42443e-11	MXRA7	1.23e-33	-0.268456	0.906	0.96	1.41e-29	BARD1	1.22566e-26	0.259151	0.905	0.72	1.40436e-22	EIF3L	1.14322e-14
PFDN2	2.03939e-19	0.0961044	1	1	2.33673e-15	ZFP36L2	4.11e-16	0.215761	0.965	0.942	4.71e-12	RPL3	1.56406e-48	0.144869	1	1	1.7921e-44	SRSF11	2.32e-35	0.18322	1	1	2.66e-31	SRSF7	5.57565e-15	0.782693	0.998	1	6.38857e-11	HNRNPC	1.28542e-15	0.0762494	1	1	1.47283e-11	SNRPC	1.38e-33	0.186446	1	0.993	1.58e-29	NUDC	1.54304e-26	0.179152	1	0.996	1.76802e-22	HIST1H1B	1.14504e-14
SSTR1	2.36408e-19	-0.195028	0.217	0.355	2.70876e-15	PDS5A	4.35e-16	0.124985	0.983	0.969	4.98e-12	PLK1	1.59702e-48	0.359409	0.929	0.812	1.82986e-44	BAG2	2.33e-35	0.240686	1	0.991	2.67e-31	PTPRF	5.82385e-15	0.803659	0.999	0.906	6.67296e-11	ZBTB14	1.31803e-15	0.131306	0.349	0.2	1.5102e-11	ADAMTS1	1.48e-33	-0.432733	0.762	0.856	1.7e-29	SEC62	1.62052e-26	-0.202285	1	1	1.85679e-22	GFPT1	1.19157e-14
TIGD1	2.5791e-19	0.145388	0.276	0.145	2.95513e-15	DDX51	4.35e-16	0.137532	0.491	0.326	4.99e-12	DNAJB4	1.6678e-48	-0.324677	0.948	0.986	1.91097e-44	POLR2J	2.42e-35	0.166285	1	1	2.78e-31	PTRF	5.82789e-15	0.653901	1	1	6.67759e-11	SRSF11	1.38596e-15	0.0973243	1	1	1.58803e-11	RPS12	2.25e-33	0.0752487	1	1	2.58e-29	SORBS2	1.64407e-26	-0.304716	0.089	0.264	1.88377e-22	N4BP2L2	1.29271e-14
EID2B	4.08213e-19	0.180389	0.449	0.302	4.67731e-15	CNBD2	4.53e-16	0.12031	0.314	0.177	5.19e-12	ALPK2	1.81034e-48	-0.39167	0.326	0.558	2.07429e-44	RPSA	2.56e-35	0.106773	1	1	2.93e-31	MCM7	6.33331e-15	0.934782	0.977	0.812	7.25671e-11	APOLD1	1.45891e-15	0.193982	0.462	0.305	1.67161e-11	RAB34	2.53e-33	0.165621	1	1	2.9e-29	ATP5H	1.69754e-26	-0.286712	0.993	0.997	1.94505e-22	RBM17	1.3221e-14
BAZ1A	4.60499e-19	0.141262	0.996	0.996	5.2764e-15	C14orf132	4.56e-16	0.133621	0.523	0.347	5.23e-12	THRAP3	2.00515e-48	0.249047	0.997	0.981	2.2975e-44	IL1B	2.63e-35	-0.599408	0.195	0.415	3.01e-31	ZCCHC7	6.5349e-15	-0.927613	0.592	0.969	7.48769e-11	RAD51D	1.45916e-15	0.130352	0.647	0.453	1.67191e-11	VIMP	2.74e-33	-0.194078	0.999	1	3.13e-29	SQSTM1	1.70049e-26	-0.359291	0.994	1	1.94842e-22	MT1E	1.34246e-14
DNA2	4.62189e-19	-0.165044	0.278	0.419	5.29576e-15	MB21D1	5.38e-16	0.147673	0.593	0.416	6.16e-12	NUDC	2.16358e-48	0.213702	1	0.999	2.47903e-44	BZW1	2.72e-35	0.187661	1	1	3.11e-31	NOP16	6.62e-15	0.842424	0.996	0.906	7.5852e-11	FBXO33	1.59276e-15	0.153828	0.556	0.378	1.82498e-11	PDLIM2	2.83e-33	-0.214786	0.999	1	3.24e-29	NTMT1	1.74961e-26	0.213186	0.996	0.978	2.00471e-22	STUB1	1.37319e-14
PYURF	4.70365e-19	0.113042	1	0.999	5.38944e-15	EGR1	5.47e-16	-0.218236	0.882	0.944	6.27e-12	CPSF6	2.88812e-48	0.260633	0.983	0.959	3.30921e-44	PLK1	2.9e-35	0.341269	0.929	0.793	3.32e-31	RP3-510D11.2	6.80873e-15	-0.730791	0.158	0.625	7.80144e-11	GTPBP3	1.61095e-15	0.160168	0.639	0.459	1.84582e-11	CCT5	2.85e-33	0.166716	0.999	0.997	3.27e-29	TIMM17A	2.16095e-26	0.195001	1	0.997	2.47601e-22	CCDC34	1.56952e-14
RP11-412D9.4	5.13903e-19	0.195815	0.334	0.199	5.8883e-15	FKBP4	5.61e-16	0.119597	0.996	0.986	6.42e-12	RPL15	3.63413e-48	0.120249	1	1	4.16398e-44	TIMP1	2.98e-35	-0.605615	1	1	3.42e-31	CCNB2	7.2192e-15	0.995382	0.934	0.656	8.27176e-11	PSMC3IP	1.61368e-15	0.174136	0.919	0.877	1.84895e-11	AURKB	3.27e-33	0.274239	0.946	0.813	3.75e-29	CSE1L	2.33422e-26	0.232072	0.99	0.931	2.67455e-22	CEP55	1.58542e-14
FIBIN	5.5907e-19	-0.231292	0.538	0.659	6.40583e-15	CNOT7	6.08e-16	0.102389	1	1	6.97e-12	PDE4DIP	4.05424e-48	-0.28992	0.969	0.993	4.64535e-44	RRP7A	2.99e-35	0.269135	0.988	0.93	3.42e-31	NDUFA12	7.26958e-15	0.738972	1	1	8.32948e-11	FAM213A	1.69708e-15	0.182223	0.564	0.398	1.94452e-11	TMEM106C	3.41e-33	0.227833	0.987	0.948	3.9e-29	ORC6	2.61574e-26	0.262165	0.951	0.81	2.99711e-22	MCM4	1.59753e-14
PPP1R12B	5.59918e-19	-0.159315	0.207	0.342	6.41554e-15	RP11-395A13.2	6.26e-16	0.125598	0.433	0.273	7.17e-12	FBN2	4.67647e-48	-0.353429	0.89	0.953	5.3583e-44	FAM136A	3.26e-35	0.230169	0.996	0.991	3.74e-31	DKC1	7.49099e-15	0.747555	0.998	1	8.58318e-11	ZNF672	1.70757e-15	0.138862	0.509	0.339	1.95653e-11	THRAP3	3.81e-33	0.210304	0.999	0.981	4.36e-29	UBE2S	2.7877e-26	0.235024	1	1	3.19415e-22	GOLGB1	1.61041e-14
AMOTL2	5.59987e-19	-0.200831	0.77	0.859	6.41633e-15	THOC6	6.49e-16	0.150339	0.912	0.873	7.44e-12	HSD11B1	5.22829e-48	-0.435801	0.285	0.534	5.99057e-44	MAGOH	3.29e-35	0.274104	0.983	0.931	3.77e-31	PEBP1	8.21147e-15	0.529182	1	1	9.4087e-11	HAUS8	1.70911e-15	0.156587	0.66	0.49	1.9583e-11	ILF2	4.03e-33	0.195121	1	0.988	4.61e-29	UTP18	3.12962e-26	0.254578	0.948	0.876	3.58592e-22	CYR61	1.619e-14
CLSPN	6.03485e-19	-0.170948	0.95	0.961	6.91473e-15	MRPL27	6.6e-16	0.108519	0.999	0.997	7.57e-12	CCDC71L	5.38026e-48	-0.387008	0.779	0.898	6.1647e-44	DENR	4.73e-35	0.214051	1	1	5.42e-31	RNASEH2C	8.72376e-15	0.868752	0.997	0.812	9.99568e-11	INPP5B	1.71098e-15	0.137113	0.412	0.256	1.96044e-11	HNRNPDL	4.57e-33	0.179288	1	0.999	5.24e-29	EXOSC2	3.23564e-26	0.262014	0.898	0.745	3.70739e-22	LURAP1L	1.87713e-14
TDG	6.5341e-19	0.162156	0.975	0.969	7.48677e-15	RNF138	7.11e-16	0.14803	0.773	0.653	8.15e-12	RP11-184M15.1	5.56618e-48	-0.513248	0.14	0.36	6.37773e-44	MRPS18C	4.76e-35	0.235786	0.998	0.987	5.46e-31	SLC20A1	9.03498e-15	0.978167	0.997	0.969	1.03523e-10	LMO4	1.71831e-15	0.167606	0.995	0.994	1.96884e-11	LRP10	5.02e-33	-0.26978	0.94	0.969	5.75e-29	UBA2	3.57966e-26	0.212738	0.999	0.981	4.10158e-22	KHDRBS1	1.94091e-14
MAT2A	7.08786e-19	0.145312	0.999	0.999	8.12127e-15	HNRNPAB	7.13e-16	0.0985108	1	1	8.17e-12	GABPB1-AS1	6.66922e-48	0.338122	0.959	0.908	7.6416e-44	BOP1	7.33e-35	0.274163	0.961	0.883	8.4e-31	GTF3C6	9.17578e-15	0.629377	1	1	1.05136e-10	CHRNA5	1.97246e-15	0.138721	0.428	0.271	2.26004e-11	YIPF5	5.71e-33	-0.253517	0.997	1	6.54e-29	CNOT7	3.93095e-26	0.186527	1	0.999	4.50408e-22	MYBL2	1.99157e-14
FAM72D	8.69387e-19	-0.154368	0.144	0.266	9.96144e-15	RP11-410L14.2	7.16e-16	0.14258	0.389	0.24	8.2e-12	PRELID1	9.71313e-48	0.142124	1	1	1.11293e-43	MAD2L1	7.77e-35	0.300338	0.975	0.895	8.9e-31	BCL7C	9.64025e-15	0.730369	0.997	0.875	1.10458e-10	CTDSPL2	1.99523e-15	0.164184	0.856	0.764	2.28613e-11	GLRX5	7.92e-33	0.180205	0.999	0.996	9.07e-29	SMIM14	3.98658e-26	-0.388964	0.536	0.698	4.56782e-22	ACTN1	2.1101e-14
TXNIP	8.76558e-19	-0.194197	0.918	0.958	1.00436e-14	HMMR	7.55e-16	0.162918	0.943	0.908	8.65e-12	CCDC59	1.52569e-47	0.250587	0.992	0.983	1.74813e-43	UHRF1	7.79e-35	0.296784	0.969	0.898	8.93e-31	LSM6	9.83019e-15	0.786437	0.999	0.938	1.12634e-10	CLK2	2.02931e-15	0.145182	0.474	0.31	2.32518e-11	H2AFV	1.1e-32	0.171666	1	0.999	1.26e-28	SRSF9	3.98862e-26	0.138881	1	1	4.57016e-22	ZCCHC7	2.14938e-14
FAM98A	9.74181e-19	0.144672	0.975	0.974	1.11622e-14	U2SURP	7.56e-16	0.116476	0.998	0.997	8.66e-12	HIF1A	1.94566e-47	-0.190302	1	1	2.22934e-43	STMN1	1.09e-34	0.270102	0.997	0.978	1.25e-30	MYH9	1.03825e-14	0.681658	1	1	1.18963e-10	SRSF6	2.04147e-15	-0.172449	0.961	0.978	2.33912e-11	DUSP1	1.5e-32	-0.343186	0.931	0.974	1.72e-28	PRDX3	4.34323e-26	0.174841	1	1	4.97647e-22	LETMD1	2.17739e-14
ITPRIP	1.01062e-18	-0.183861	0.707	0.824	1.15797e-14	SMIM12	8.13e-16	0.126749	0.982	0.981	9.31e-12	QSOX1	2.83941e-47	-0.276346	0.985	1	3.2534e-43	C12orf57	1.12e-34	-0.364338	0.965	0.997	1.28e-30	MRPS34	1.06521e-14	0.671624	0.999	1	1.22052e-10	PER1	2.08686e-15	0.1622	0.528	0.36	2.39113e-11	BANF1	1.51e-32	0.158226	1	1	1.73e-28	IL1R1	6.25623e-26	-0.411468	0.899	0.942	7.16838e-22	CDK1	2.19199e-14
FANCM	1.03575e-18	-0.178151	0.276	0.41	1.18676e-14	FLOT1	8.43e-16	0.124847	0.99	0.983	9.66e-12	SRSF5	3.53073e-47	0.233433	0.998	0.994	4.04551e-43	PFDN5	1.21e-34	-0.228949	1	1	1.39e-30	PHB	1.08263e-14	0.669223	1	1	1.24047e-10	TMSB15A	2.09278e-15	0.187766	0.548	0.384	2.3979e-11	DDX46	1.58e-32	0.186192	1	0.998	1.81e-28	ADAMTS2	7.5503e-26	-0.387338	0.726	0.832	8.65113e-22	GAS6	2.30429e-14
CENPF	1.09901e-18	0.212355	0.968	0.964	1.25924e-14	LSM7	8.7e-16	0.0871587	1	1	9.96e-12	SGK1	5.04288e-47	-0.418467	0.903	0.979	5.77813e-43	CLIC1	1.47e-34	0.211866	1	1	1.68e-30	TK1	1.12016e-14	0.922349	0.974	0.75	1.28348e-10	IKZF5	2.17315e-15	0.140954	0.409	0.254	2.49e-11	CYP1B1	1.97e-32	-1.11376	0.29	0.472	2.26e-28	CCDC86	7.72901e-26	0.266048	0.955	0.873	8.8559e-22	UBXN4	2.35511e-14
EZH2	1.10541e-18	-0.17227	0.887	0.943	1.26657e-14	GSDMD	8.76e-16	0.137975	0.495	0.326	1e-11	ACTR2	5.11657e-47	-0.195162	1	1	5.86257e-43	KPNA3	1.7e-34	0.218465	0.999	0.991	1.95e-30	UHRF1	1.15924e-14	1.00985	0.969	0.75	1.32826e-10	FADS1	2.40925e-15	0.144527	1	1	2.76052e-11	FBLIM1	2.41e-32	-0.283355	0.94	0.981	2.77e-28	WHSC1L1	1.00142e-25	0.193545	0.999	0.99	1.14743e-21	CYB561	2.36005e-14
NBPF19	1.11629e-18	-0.203544	0.704	0.813	1.27904e-14	TJAP1	9.13e-16	0.140671	0.511	0.345	1.05e-11	C8orf33	5.5314e-47	0.262331	0.996	0.983	6.33787e-43	WDR43	1.71e-34	0.244692	0.997	0.981	1.96e-30	PSMD14	1.15959e-14	0.642688	0.999	1	1.32866e-10	CDC45	2.48706e-15	0.159919	0.718	0.545	2.84967e-11	LRR1	3.52e-32	0.259383	0.943	0.826	4.03e-28	TUBB4B	1.01343e-25	0.20815	1	0.994	1.16119e-21	RNASEH2C	2.37678e-14
REST	1.21343e-18	0.159755	0.944	0.917	1.39035e-14	ZNF496	9.19e-16	0.123579	0.406	0.254	1.05e-11	SEC22B	5.61389e-47	-0.319527	0.964	0.991	6.4324e-43	ZMAT3	1.78e-34	-0.39714	0.804	0.908	2.04e-30	OSTC	1.16762e-14	-0.711295	1	1	1.33786e-10	TMPO	2.65121e-15	0.141643	0.984	0.959	3.03775e-11	CTNNAL1	3.55e-32	0.2127	0.999	0.996	4.07e-28	SNRNP70	1.07385e-25	0.1906	1	0.994	1.23042e-21	HLA-E	2.42658e-14
DNAJA2	1.29889e-18	0.13759	0.991	0.985	1.48827e-14	S100A11	9.9e-16	-0.230504	1	1	1.13e-11	P4HB	7.06593e-47	-0.185757	1	1	8.09614e-43	RWDD1	2.8e-34	0.147621	1	1	3.21e-30	MANF	1.2812e-14	-1.29995	1	1	1.468e-10	PAGR1	2.9114e-15	0.146057	0.461	0.297	3.33589e-11	MACF1	3.7e-32	-0.216808	0.997	1	4.24e-28	RUVBL1	1.07434e-25	0.196331	0.996	0.983	1.23098e-21	NDUFA12	2.50893e-14
PSMC3IP	1.36793e-18	-0.179703	0.854	0.919	1.56737e-14	SNX24	1.02e-15	-0.159818	0.725	0.84	1.17e-11	TRAM1	8.15774e-47	-0.204769	0.999	1	9.34714e-43	CPSF6	2.95e-34	0.25363	0.983	0.959	3.38e-30	GLIPR1	1.35525e-14	0.862358	0.998	0.844	1.55285e-10	STOML2	3.02899e-15	0.0817979	1	1	3.47062e-11	STIP1	3.77e-32	0.197282	0.999	0.988	4.32e-28	C12orf57	1.0781e-25	-0.323968	0.983	0.997	1.23529e-21	IFITM2	2.52854e-14
EMC6	1.47492e-18	0.118576	1	1	1.68997e-14	TFB2M	1.02e-15	0.138812	0.656	0.476	1.17e-11	MRPS2	1.80816e-46	0.281915	0.977	0.938	2.07179e-42	TFAM	2.97e-34	0.269015	0.994	0.942	3.41e-30	ACTN4	1.38597e-14	0.769104	1	1	1.58805e-10	CDT1	3.125e-15	0.170738	0.882	0.814	3.58062e-11	ROMO1	4.42e-32	-0.235834	0.996	0.997	5.07e-28	DSN1	1.10953e-25	0.265211	0.796	0.583	1.2713e-21	GADD45GIP1	2.59063e-14
CDCA8	1.51061e-18	-0.150632	0.797	0.918	1.73086e-14	SAPCD2	1.11e-15	0.156335	0.642	0.474	1.27e-11	MRPL42	1.89281e-46	0.228299	0.996	0.99	2.16878e-42	BCL2L12	3.25e-34	0.269204	0.977	0.899	3.73e-30	GOLGB1	1.47732e-14	-1.11795	0.942	1	1.69271e-10	XRCC3	3.27837e-15	0.151728	0.547	0.374	3.75636e-11	RPL7A	7.07e-32	0.154327	1	1	8.11e-28	PHB2	1.28322e-25	0.158097	1	1	1.47031e-21	SEC63	2.59921e-14
C5orf24	1.53929e-18	0.137168	0.994	0.993	1.76372e-14	MYC	1.13e-15	0.195907	0.982	0.988	1.3e-11	NFKBIZ	2.03499e-46	-0.373367	0.625	0.809	2.33169e-42	EEF1B2	3.38e-34	-0.159106	1	1	3.87e-30	CCND1	1.49361e-14	0.920226	1	1	1.71138e-10	CARMN	3.58013e-15	0.206577	0.389	0.246	4.10211e-11	POLR2J	7.38e-32	0.150663	1	1	8.45e-28	HTRA1	1.33586e-25	-0.419942	0.468	0.641	1.53063e-21	PNPLA8	2.64314e-14
ERV3-1	1.64784e-18	0.17496	0.482	0.336	1.8881e-14	ZNF260	1.23e-15	0.144938	0.483	0.32	1.41e-11	MCM7	2.05364e-46	0.285977	0.977	0.888	2.35306e-42	ARHGDIA	3.61e-34	0.208345	1	0.997	4.14e-30	ZYX	1.5226e-14	0.74501	0.998	0.969	1.74459e-10	SLC37A4	3.64115e-15	0.151786	0.561	0.388	4.17203e-11	TIMP3	7.67e-32	-0.653343	0.809	0.882	8.79e-28	LSM7	1.53997e-25	0.160834	1	1	1.7645e-21	DUT	2.69631e-14
ZMYND19	1.78049e-18	0.189272	0.798	0.727	2.04008e-14	MIR762HG	1.24e-15	0.120475	0.267	0.145	1.43e-11	MRPS7	2.10459e-46	0.230706	0.998	0.984	2.41144e-42	CKS2	3.82e-34	0.345958	1	0.997	4.38e-30	CLMP	1.56064e-14	0.77535	0.999	0.938	1.78818e-10	SP2	3.77109e-15	0.13435	0.412	0.254	4.32091e-11	HLA-B	1.02e-31	-0.289071	0.984	0.995	1.17e-27	TCEAL4	1.67881e-25	-0.256686	1	1	1.92358e-21	EIF1AX	2.73049e-14
HIST1H4E	1.83274e-18	-0.139337	0.123	0.239	2.09996e-14	LINC01089	1.29e-15	0.130916	0.313	0.18	1.47e-11	RPL12	2.43215e-46	0.0908762	1	1	2.78676e-42	GPC6	3.92e-34	-0.412371	0.479	0.665	4.49e-30	SMC1A	1.56543e-14	0.849815	0.993	1	1.79366e-10	SESN2	4.15056e-15	0.178599	0.638	0.479	4.75572e-11	WNT5A	1.1e-31	-0.267203	0.995	0.997	1.26e-27	RPL27	1.78041e-25	-0.106983	1	1	2.04e-21	FTH1	2.76721e-14
AURKA	1.85379e-18	0.301485	0.921	0.926	2.12407e-14	RPS12	1.31e-15	0.0413557	1	1	1.5e-11	ATP5E	3.05452e-46	-0.160199	1	1	3.49987e-42	CCL2	4.14e-34	-0.83015	0.828	0.915	4.75e-30	UQCC3	1.62139e-14	0.841334	0.995	0.906	1.85778e-10	ATG4D	4.30484e-15	0.140558	0.571	0.398	4.93249e-11	RP11-184M15.1	1.13e-31	-0.490566	0.171	0.36	1.29e-27	HNRNPDL	1.80574e-25	0.177863	1	1	2.06902e-21	AURKB	2.89967e-14
CDKN3	2.06569e-18	0.147521	0.981	0.972	2.36686e-14	PIP4K2B	1.45e-15	0.136675	0.627	0.443	1.67e-11	PPM1G	6.96655e-46	0.212367	1	1	7.98227e-42	COPRS	5.16e-34	0.223004	0.999	0.994	5.91e-30	YWHAB	1.66974e-14	0.535567	1	1	1.91319e-10	KHDRBS1	4.34374e-15	0.0917935	1	1	4.97706e-11	RPS3A	1.69e-31	0.118563	1	1	1.93e-27	CNBP	1.99634e-25	0.170122	1	1	2.2874e-21	MRPL11	2.95913e-14
TP53RK	2.20052e-18	0.146816	0.953	0.943	2.52135e-14	FZD2	1.55e-15	0.143747	0.537	0.373	1.77e-11	RPL18A	9.20817e-46	0.0859034	1	1	1.05507e-41	CACYBP	5.44e-34	0.231976	1	0.985	6.23e-30	COX8A	1.78779e-14	0.544391	1	1	2.04845e-10	HIST1H4H	4.35514e-15	0.112148	0.192	0.084	4.99012e-11	LUM	1.72e-31	-0.336277	0.94	0.974	1.97e-27	EIF4G1	2.07933e-25	0.169656	1	0.997	2.3825e-21	YWHAB	2.96029e-14
RPS2	2.35971e-18	-0.0457497	1	1	2.70376e-14	L3MBTL3	1.55e-15	0.135452	0.481	0.316	1.78e-11	UBC	1.005e-45	-0.224524	1	1	1.15153e-41	NIP7	5.54e-34	0.280464	0.975	0.92	6.35e-30	SERP1	1.87658e-14	-0.821723	1	1	2.15019e-10	B3GALNT1	4.871e-15	0.1459	0.417	0.263	5.58119e-11	PTTG1	2.76e-31	0.219669	0.996	0.978	3.17e-27	HTATSF1	2.73715e-25	0.230246	0.983	0.94	3.13623e-21	CTNNAL1	3.0468e-14
YY1	2.82621e-18	0.121694	0.999	0.999	3.23827e-14	MRPL4	1.67e-15	0.102292	0.999	0.999	1.92e-11	SDF2L1	1.00778e-45	0.22694	0.999	0.999	1.15471e-41	TGFBI	5.55e-34	-0.52494	0.997	0.999	6.36e-30	EIF3H	1.94636e-14	-0.761496	0.998	1	2.23014e-10	RP11-498C9.15	4.89736e-15	0.151249	0.526	0.361	5.6114e-11	ARL2	3.45e-31	0.240492	0.99	0.95	3.96e-27	PRSS23	2.91325e-25	0.246746	0.995	0.969	3.338e-21	CDC20	3.30713e-14
NASP	2.85351e-18	0.131732	0.998	0.996	3.26956e-14	SMIM15	1.69e-15	0.116291	0.999	0.998	1.94e-11	IMPDH2	1.08424e-45	0.265705	0.994	0.979	1.24232e-41	OPTN	5.64e-34	-0.326371	0.786	0.908	6.47e-30	POLE3	1.95072e-14	0.84839	0.993	0.969	2.23514e-10	MAP1LC3B	5.01887e-15	-0.177669	0.984	0.997	5.75062e-11	ANTXR1	3.49e-31	-0.25534	0.944	0.98	3.99e-27	HNRNPA3	3.32371e-25	0.143736	1	1	3.8083e-21	SLC20A1	3.41101e-14
AREG	3.0833e-18	-0.438132	0.669	0.762	3.53284e-14	RPP25	1.7e-15	0.221772	0.842	0.814	1.94e-11	HEG1	1.19313e-45	-0.330599	0.985	0.997	1.36709e-41	TUBA1B	6.93e-34	0.200174	1	1	7.94e-30	DUT	2.09245e-14	0.600142	0.999	1	2.39753e-10	FAM76B	5.43449e-15	0.157273	0.535	0.368	6.22683e-11	UCHL1	3.66e-31	-0.26427	1	1	4.19e-27	SUPT16H	3.3867e-25	0.20491	0.999	0.993	3.88048e-21	ALDOA	3.49689e-14
CEP135	3.23486e-18	-0.173454	0.682	0.791	3.70651e-14	TBC1D14	1.85e-15	0.130351	0.629	0.437	2.12e-11	SLC25A6	1.6108e-45	0.134576	1	1	1.84566e-41	P4HB	7.31e-34	-0.199082	1	1	8.38e-30	RPL7L1	2.186e-14	0.675321	1	0.969	2.50472e-10	LCORL	5.43553e-15	0.13164	0.573	0.39	6.22803e-11	FRMD6	3.69e-31	-0.254635	0.989	0.996	4.23e-27	TMA16	4.07741e-25	0.18871	1	0.997	4.6719e-21	IGFBP4	3.68804e-14
PLIN2	3.26243e-18	0.120857	1	0.999	3.73809e-14	PLK1	1.89e-15	0.160519	0.929	0.895	2.17e-11	SLC7A11	1.75731e-45	-0.519042	0.721	0.853	2.01353e-41	IER3	8.88e-34	-0.318996	0.994	1	1.02e-29	NUTF2	2.21845e-14	0.552123	1	1	2.5419e-10	LEMD2	5.59088e-15	0.143835	0.566	0.39	6.40603e-11	MRPL18	4.04e-31	0.15975	1	1	4.63e-27	COL1A1	4.09197e-25	-0.351815	1	1	4.68858e-21	TRIB3	3.73662e-14
TAF3	3.45548e-18	-0.161589	0.87	0.94	3.95929e-14	VPS18	2.12e-15	0.145964	0.538	0.376	2.43e-11	ANXA5	1.7622e-45	-0.217169	1	1	2.01913e-41	COL5A1	9.58e-34	-0.461576	0.99	0.999	1.1e-29	DCTPP1	2.29621e-14	0.802353	0.99	0.938	2.631e-10	TTC7B	5.61108e-15	0.132954	0.418	0.263	6.42917e-11	PKMYT1	4.27e-31	0.279474	0.849	0.672	4.89e-27	TRIP13	4.1361e-25	0.238674	0.952	0.827	4.73914e-21	EIF4B	3.77439e-14
GADD45B	3.57747e-18	-0.195545	0.795	0.879	4.09906e-14	VPS52	2.19e-15	0.129481	0.573	0.396	2.51e-11	TRMT112	2.0917e-45	0.153859	1	1	2.39667e-41	CCAR1	1e-33	0.221531	0.998	0.991	1.15e-29	GTF2A2	2.30243e-14	0.627947	1	1	2.63813e-10	GABBR1	5.63352e-15	0.130255	0.367	0.221	6.45489e-11	MRPL9	4.42e-31	0.200274	0.994	0.978	5.06e-27	HSP90AA1	4.24996e-25	0.152508	1	1	4.86961e-21	KPNB1	4.28293e-14
DKC1	3.81081e-18	0.122367	0.998	0.998	4.36643e-14	DNAJA1	2.22e-15	0.108232	0.999	0.998	2.55e-11	HLA-B	2.36132e-45	-0.328368	0.982	0.995	2.7056e-41	CYC1	1.2e-33	0.193994	1	1	1.37e-29	SNRPD3	2.38875e-14	0.590926	1	1	2.73703e-10	SPDL1	5.74873e-15	0.159676	0.993	0.987	6.58689e-11	HNRNPR	4.85e-31	0.17271	1	0.997	5.56e-27	KLHL23	4.82037e-25	0.346321	0.726	0.51	5.52318e-21	NF2	4.36103e-14
LIN54	4.68565e-18	-0.160198	0.265	0.399	5.36882e-14	CSK	2.28e-15	0.15652	0.943	0.94	2.61e-11	ARHGAP24	2.73561e-45	-0.336883	0.474	0.69	3.13446e-41	NUCKS1	1.41e-33	0.19185	1	1	1.61e-29	ARMCX3	2.39155e-14	-1.01033	0.947	1	2.74024e-10	SLC25A25	5.75717e-15	0.150399	0.451	0.297	6.59656e-11	CTTN	5.22e-31	-0.207691	0.989	0.999	5.98e-27	RPS26	4.88121e-25	0.139742	1	1	5.59289e-21	NUTF2	4.62278e-14
ARF6	5.05732e-18	-0.103832	1	1	5.79468e-14	SOWAHC	2.36e-15	0.135318	0.548	0.371	2.71e-11	PGM1	2.85875e-45	-0.338721	0.795	0.91	3.27555e-41	SERPINE2	1.42e-33	-0.651206	0.993	0.994	1.63e-29	HLA-E	2.49548e-14	-1.16364	0.853	0.969	2.85932e-10	ZBED3	6.03231e-15	0.119402	0.209	0.098	6.91182e-11	KRT8	5.38e-31	-0.397254	0.973	0.975	6.16e-27	KIF18B	4.91331e-25	0.266223	0.685	0.415	5.62967e-21	RUVBL2	4.72434e-14
ERH	5.76734e-18	0.0838774	1	1	6.60822e-14	GFOD2	2.41e-15	0.156333	0.691	0.541	2.76e-11	PSMB7	3.10913e-45	0.202145	0.998	0.996	3.56244e-41	GTPBP4	1.48e-33	0.229615	0.998	0.984	1.7e-29	NF2	2.5042e-14	0.867479	0.961	0.75	2.86931e-10	SCAPER	6.08143e-15	0.151253	0.59	0.412	6.9681e-11	PDE4DIP	6.31e-31	-0.238954	0.969	0.993	7.23e-27	B4GALT1	5.09464e-25	-0.279003	0.962	0.975	5.83744e-21	MYEOV2	4.9828e-14
FOS	5.88539e-18	-0.230627	0.728	0.846	6.74348e-14	ARSI	2.42e-15	0.152012	0.495	0.332	2.78e-11	NCBP2-AS2	3.40337e-45	0.28012	0.975	0.956	3.89958e-41	EEF1A1	1.71e-33	-0.224104	1	1	1.96e-29	BANF1	2.51166e-14	0.580534	1	1	2.87786e-10	SLC25A40	6.24653e-15	0.130471	0.45	0.287	7.15727e-11	ARHGAP11B	6.43e-31	0.277213	0.875	0.712	7.37e-27	TOPBP1	5.53774e-25	0.260234	0.941	0.824	6.34514e-21	GGCT	5.08494e-14
GNL3	6.75884e-18	0.117456	1	1	7.74428e-14	PHLDA1	2.5e-15	0.189281	0.999	1	2.87e-11	FOSL2	4.34051e-45	-0.306403	0.886	0.967	4.97336e-41	ATAD3A	2.12e-33	0.252432	0.969	0.904	2.43e-29	MKKS	2.54704e-14	0.650959	0.999	1	2.91839e-10	HILPDA	6.25086e-15	-0.160101	0.911	0.955	7.16224e-11	RPS8	6.73e-31	0.0820581	1	1	7.71e-27	MYO19	5.69256e-25	0.278207	0.893	0.809	6.52254e-21	CKS2	5.10493e-14
LRFN4	6.81301e-18	0.173808	0.634	0.503	7.80634e-14	SMAD3	2.54e-15	0.150569	0.959	0.952	2.91e-11	MRPL4	4.35036e-45	0.213345	0.999	0.991	4.98464e-41	TCOF1	2.49e-33	0.254247	0.987	0.942	2.85e-29	MYEOV2	2.57916e-14	0.521039	1	1	2.95521e-10	SMCO4	6.27941e-15	0.173235	0.856	0.797	7.19495e-11	RUVBL1	6.87e-31	0.202596	0.996	0.985	7.87e-27	TK1	6.78648e-25	0.239128	0.976	0.905	7.77595e-21	PSMD14	5.14806e-14
FAP	7.25603e-18	-0.16725	0.877	0.928	8.31396e-14	HNRNPA3	2.69e-15	0.0824943	1	1	3.08e-11	PYURF	4.7568e-45	0.200711	1	0.997	5.45034e-41	SRSF5	3.35e-33	0.216845	0.998	0.994	3.84e-29	CISD3	2.60121e-14	0.712762	0.998	1	2.98046e-10	GGA1	7.7066e-15	0.153443	0.897	0.861	8.83022e-11	HNRNPUL1	7.01e-31	0.186299	1	0.996	8.04e-27	NR2C2AP	7.46904e-25	0.298303	0.748	0.55	8.55803e-21	ANAPC15	6.08932e-14
SPC24	9.22023e-18	-0.178913	0.61	0.719	1.05645e-13	PAICS	2.86e-15	0.105857	0.999	0.994	3.27e-11	PRMT1	5.1509e-45	0.236101	0.998	0.993	5.9019e-41	GINS2	4.11e-33	0.290195	0.963	0.853	4.71e-29	TOMM22	2.60344e-14	0.599985	1	1	2.98302e-10	UBE2M	7.76416e-15	0.140215	0.989	0.979	8.89617e-11	PHB	7.65e-31	0.166992	1	0.999	8.76e-27	STMN1	7.53576e-25	0.227879	0.996	0.978	8.63447e-21	EIF3E	6.53731e-14
SYNE1	9.71529e-18	-0.181715	0.393	0.526	1.11318e-13	TUG1	3.01e-15	0.128355	0.966	0.97	3.44e-11	LSM6	5.34507e-45	0.236122	0.999	0.986	6.12439e-41	SDF2L1	4.53e-33	0.231473	0.999	0.994	5.19e-29	LETMD1	2.72913e-14	-0.892651	0.462	0.906	3.12703e-10	ARID4A	7.9022e-15	0.157672	0.596	0.429	9.05434e-11	CHAF1A	8.11e-31	0.27131	0.952	0.858	9.29e-27	CCT5	8.24604e-25	0.168031	0.999	0.996	9.44831e-21	PTRF	6.65103e-14
RP11-196G18.23	1.02552e-17	0.131709	0.186	0.08	1.17504e-13	FTL	3.76e-15	-0.111705	1	1	4.31e-11	ARL5A	5.74773e-45	0.194689	1	1	6.58575e-41	CYP1B1	4.54e-33	-1.30573	0.298	0.49	5.2e-29	BEST1	2.84393e-14	-1.17001	0.794	1	3.25857e-10	PRR3	8.01824e-15	0.147581	0.509	0.345	9.1873e-11	SH3PXD2A	8.39e-31	-0.278453	0.926	0.966	9.61e-27	SZRD1	8.49176e-25	0.197033	1	0.991	9.72986e-21	PEBP1	6.76923e-14
TRMT112	1.26338e-17	0.0816458	1	1	1.44758e-13	MAP6D1	3.78e-15	0.0887856	0.192	0.086	4.33e-11	RPL8	5.85544e-45	0.101534	1	1	6.70917e-41	SAPCD2	4.65e-33	0.314194	0.642	0.372	5.33e-29	FIBP	2.98203e-14	0.695124	0.999	0.906	3.41681e-10	EEFSEC	8.4565e-15	0.132216	0.454	0.29	9.68946e-11	ARF4	8.51e-31	-0.202104	1	1	9.76e-27	COL11A1	9.14204e-25	-0.500944	0.436	0.624	1.0475e-20	RAD23A	6.93851e-14
RP4-621F18.2	1.38661e-17	-0.208708	0.543	0.653	1.58878e-13	LSM10	3.81e-15	0.112358	0.998	0.998	4.37e-11	FLRT2	6.72416e-45	-0.359753	0.504	0.704	7.70454e-41	WISP1	4.65e-33	-0.469703	0.233	0.455	5.33e-29	EIF3E	3.13328e-14	-0.724145	1	1	3.59012e-10	SSB	8.61225e-15	-0.161989	1	1	9.86791e-11	FERMT2	8.53e-31	-0.251839	0.986	0.998	9.78e-27	DBF4	9.69736e-25	0.260318	0.974	0.891	1.11112e-20	ZFAND2A	7.13917e-14
LBR	1.39329e-17	0.149306	0.966	0.965	1.59643e-13	IP6K1	4.03e-15	0.119726	0.52	0.349	4.62e-11	NABP2	8.09623e-45	0.253713	0.989	0.963	9.27666e-41	DDX46	4.71e-33	0.201176	1	0.996	5.39e-29	NASP	3.22696e-14	0.891291	0.998	0.875	3.69745e-10	ITPRIP	8.74412e-15	0.182765	0.824	0.739	1.0019e-10	PABPC1	8.74e-31	0.131687	1	1	1e-26	POLR3K	1.05309e-24	0.248793	0.975	0.917	1.20663e-20	RCN1	7.53481e-14
GTPBP3	1.40805e-17	-0.175987	0.523	0.639	1.61335e-13	MED22	4.04e-15	0.123512	0.477	0.317	4.62e-11	HMGB1	1.05386e-44	0.177253	1	1	1.20752e-40	COL1A1	4.96e-33	-0.41275	1	1	5.69e-29	SNF8	3.23816e-14	0.555871	1	1	3.71028e-10	ADAMTS6	9.78515e-15	0.223743	0.988	0.99	1.12118e-10	PTGES3	9.05e-31	0.145528	1	1	1.04e-26	WISP1	1.10928e-24	-0.435836	0.252	0.455	1.27102e-20	CDCA5	7.89038e-14
ERCC6L	1.47292e-17	-0.162793	0.293	0.43	1.68767e-13	PIK3R4	4.09e-15	0.124844	0.424	0.271	4.69e-11	LTV1	1.05824e-44	0.261465	0.987	0.942	1.21254e-40	PPIC	5.13e-33	-0.359668	0.771	0.895	5.88e-29	SEC63	3.28342e-14	-0.790756	0.998	1	3.76214e-10	SMPD4	1.03056e-14	0.143483	0.948	0.922	1.18082e-10	ERLEC1	9.26e-31	-0.199142	0.999	0.999	1.06e-26	MTDH	1.29153e-24	0.141091	1	1	1.47984e-20	SLC25A5	7.93059e-14
NIFK	1.66394e-17	0.142234	0.995	0.992	1.90654e-13	GABPB1	4.38e-15	0.133925	0.958	0.935	5.02e-11	CAP1	1.12956e-44	-0.15478	1	1	1.29425e-40	SNRNP70	6.26e-33	0.209021	0.999	0.994	7.17e-29	BZW1	3.60125e-14	0.568375	1	1	4.12631e-10	CWF19L1	1.1015e-14	0.14431	0.515	0.35	1.2621e-10	TK1	1.1e-30	0.23232	0.976	0.904	1.26e-26	ANTXR1	1.2953e-24	-0.317151	0.944	0.977	1.48415e-20	FOXM1	8.51284e-14
SAT2	1.68146e-17	0.149604	0.934	0.902	1.92662e-13	MRM1	4.42e-15	0.104297	0.331	0.193	5.07e-11	CDK1	1.36727e-44	-0.525091	0.73	0.804	1.56662e-40	LSM7	6.8e-33	0.175958	1	1	7.79e-29	ACTN1	3.7388e-14	0.570116	1	1	4.28392e-10	NCK2	1.10504e-14	0.136385	0.552	0.37	1.26615e-10	RRP7A	1.25e-30	0.221095	0.985	0.964	1.43e-26	SLC2A4RG	1.33147e-24	0.233349	0.984	0.937	1.5256e-20	BZW1	8.71253e-14
PRR4	1.78341e-17	-0.167522	0.491	0.627	2.04343e-13	POLE3	4.47e-15	0.12936	0.993	0.99	5.12e-11	CDCA7	2.29497e-44	0.33856	0.899	0.764	2.62958e-40	UBA52	7.07e-33	-0.170164	1	1	8.1e-29	TIMM8B	3.88285e-14	0.729583	1	1	4.44897e-10	ARHGEF26	1.22518e-14	0.138354	0.383	0.235	1.40381e-10	SLC25A6	1.37e-30	0.114511	1	1	1.57e-26	CENPU	1.33557e-24	0.263335	0.913	0.77	1.5303e-20	SPARC	9.82494e-14
POLA2	1.82083e-17	-0.17425	0.591	0.693	2.08631e-13	NCK2	4.92e-15	0.127786	0.549	0.37	5.64e-11	SMYD3	2.73596e-44	-0.582401	0.757	0.846	3.13486e-40	BEST1	7.16e-33	-0.366413	0.794	0.911	8.2e-29	ARPC5	3.99641e-14	0.540903	1	1	4.57909e-10	AAAS	1.23023e-14	0.150398	0.615	0.444	1.4096e-10	SNRNP70	1.45e-30	0.185197	1	0.997	1.66e-26	NR2F2	1.54254e-24	0.306237	0.99	0.984	1.76744e-20	NR2F1	9.83586e-14
HNRNPR	1.87234e-17	0.100443	0.999	1	2.14532e-13	C4orf3	4.92e-15	-0.14638	0.999	1	5.64e-11	NOL7	2.74596e-44	0.203831	1	0.996	3.14632e-40	EI24	7.57e-33	0.156657	1	1	8.67e-29	LOXL2	4.23534e-14	0.814965	0.996	0.906	4.85285e-10	EIF4H	1.25204e-14	0.0963953	1	1	1.43458e-10	OST4	1.7e-30	-0.127675	1	1	1.95e-26	UQCC3	1.64613e-24	0.212061	0.996	0.983	1.88614e-20	MYL9	1.00441e-13
CBX3	2.28298e-17	0.0854983	1	1	2.61583e-13	NXF1	5.5e-15	0.136757	0.617	0.444	6.3e-11	VAPA	4.06087e-44	0.176487	1	1	4.65295e-40	CCT4	8.5e-33	0.180839	1	0.999	9.74e-29	KLF4	4.44232e-14	-1.01826	0.353	0.844	5.09001e-10	POLE2	1.32576e-14	0.150332	0.599	0.421	1.51906e-10	DDAH1	1.72e-30	-0.265389	0.926	0.97	1.97e-26	RPL29	1.75813e-24	0.0644615	1	1	2.01446e-20	TMED2	1.04424e-13
ING1	2.45834e-17	-0.186043	0.481	0.603	2.81677e-13	RP11-872J21.3	5.57e-15	0.0923767	0.229	0.114	6.38e-11	ANXA8L1	4.08135e-44	-0.390912	0.433	0.652	4.67642e-40	DLGAP5	9.25e-33	0.286163	0.938	0.757	1.06e-28	DLGAP5	4.64318e-14	1.03233	0.938	0.656	5.32015e-10	MCM4	1.46113e-14	0.150443	0.949	0.916	1.67416e-10	STRAP	1.95e-30	0.128856	1	1	2.24e-26	CNN3	1.84251e-24	0.154964	1	1	2.11115e-20	CENPN	1.07446e-13
HAND2	2.69062e-17	0.172378	0.968	0.94	3.08291e-13	USP7	5.6e-15	0.128889	0.981	0.979	6.41e-11	ELL2	6.2228e-44	-0.288042	0.99	0.999	7.13009e-40	FOS	1.14e-32	-0.408763	0.728	0.883	1.3e-28	KHDRBS1	4.81126e-14	0.690988	1	0.969	5.51275e-10	TRPA1	1.46211e-14	0.236281	0.469	0.327	1.67529e-10	FKBP14	2.08e-30	-0.271289	0.903	0.95	2.38e-26	RFC2	1.87699e-24	0.242929	0.85	0.706	2.15066e-20	ZYX	1.08274e-13
C1orf56	2.85966e-17	-0.247462	0.307	0.43	3.2766e-13	ATF4	6.07e-15	0.130142	0.999	0.998	6.96e-11	PAWR	6.75203e-44	-0.280663	0.963	0.99	7.73647e-40	RPL39	1.14e-32	-0.113134	1	1	1.31e-28	RUVBL2	5.02912e-14	0.843163	0.971	0.781	5.76237e-10	ZDHHC13	1.50988e-14	0.126508	0.465	0.3	1.73002e-10	GJA1	2.37e-30	-0.265035	0.97	0.988	2.72e-26	SNRPD1	1.94472e-24	0.170012	1	1	2.22826e-20	CISD3	1.09023e-13
UBE2C	2.93282e-17	-0.0782394	0.985	0.987	3.36042e-13	FUS	6.36e-15	0.100774	1	0.999	7.29e-11	SULF1	7.10907e-44	-0.498874	0.329	0.546	8.14557e-40	EIF4G1	1.17e-32	0.183673	1	0.997	1.34e-28	CTNNAL1	5.30159e-14	0.844763	1	1	6.07456e-10	CNOT10	1.55367e-14	0.140375	0.611	0.429	1.7802e-10	UBL5	2.38e-30	-0.172658	1	1	2.73e-26	TSPAN5	2.189e-24	0.256776	0.971	0.911	2.50815e-20	SNHG12	1.17901e-13
INCENP	3.0423e-17	-0.191544	0.412	0.539	3.48587e-13	TAGLN	6.66e-15	-0.284587	1	1	7.63e-11	TIMP1	7.96655e-44	-0.609781	1	1	9.12807e-40	LUC7L3	1.38e-32	0.183115	1	1	1.58e-28	GFPT1	5.39561e-14	-0.922359	0.88	0.969	6.18229e-10	CBX6	1.57122e-14	-0.15862	0.972	0.985	1.80031e-10	MCM5	2.54e-30	0.26674	0.919	0.772	2.91e-26	DKC1	2.32546e-24	0.202765	0.998	0.988	2.66451e-20	DCTPP1	1.19123e-13
DNAJC2	3.25587e-17	0.114505	0.998	0.997	3.73057e-13	PDAP1	7.42e-15	0.0759388	1	1	8.5e-11	AK4	8.5792e-44	-0.368395	0.642	0.812	9.83004e-40	HLA-C	1.74e-32	-0.333826	0.933	0.975	1.99e-28	CCDC34	5.4188e-14	0.861648	0.983	0.875	6.20886e-10	AURKAIP1	1.67708e-14	0.0759592	1	1	1.9216e-10	PLXDC2	2.55e-30	-0.270457	0.182	0.382	2.92e-26	PRPF4B	2.33072e-24	0.19544	0.997	0.984	2.67054e-20	CLMP	1.3308e-13
INSIG1	3.46497e-17	-0.199967	0.881	0.929	3.97016e-13	RNF44	7.85e-15	0.126436	0.372	0.228	8.99e-11	UTP18	8.73031e-44	0.27473	0.955	0.873	1.00032e-39	DDX24	1.78e-32	0.201142	1	0.997	2.03e-28	CORO1C	5.42145e-14	0.726675	1	0.938	6.2119e-10	C4orf3	1.7008e-14	-0.14202	1	1	1.94877e-10	ATP6AP2	2.75e-30	-0.258548	0.92	0.967	3.15e-26	BRIX1	2.57797e-24	0.245575	0.981	0.939	2.95384e-20	PARK7	1.34298e-13
C18orf54	3.83565e-17	-0.177399	0.394	0.524	4.39489e-13	RP11-841O20.2	8.18e-15	-0.216529	0.574	0.655	9.37e-11	ANP32E	8.83406e-44	0.238733	0.998	0.982	1.01221e-39	TTC3	1.88e-32	-0.205469	1	1	2.15e-28	ECHDC2	5.79604e-14	-0.744284	0.169	0.625	6.64111e-10	CENPV	1.70117e-14	0.117757	0.999	0.996	1.9492e-10	TRA2B	3.19e-30	0.177596	0.999	0.996	3.65e-26	ALOX5AP	2.99143e-24	-0.407916	0.328	0.532	3.42758e-20	TOMM22	1.36646e-13
FBLIM1	3.94188e-17	0.154505	0.958	0.94	4.51661e-13	FUBP1	8.26e-15	0.120655	0.99	0.985	9.47e-11	C1orf56	9.04657e-44	-0.484055	0.307	0.516	1.03656e-39	MRFAP1	2.67e-32	0.162269	1	1	3.06e-28	TRIB3	6.222e-14	-1.69852	0.68	0.875	7.12917e-10	GPHN	1.77601e-14	0.138262	0.412	0.262	2.03496e-10	ATP6V0E1	3.29e-30	-0.244734	1	1	3.77e-26	SEC61G	3.48458e-24	-0.20212	1	1	3.99264e-20	PHB	1.36696e-13
C16orf59	3.99254e-17	-0.180617	0.498	0.61	4.57465e-13	SAT1	8.4e-15	-0.350457	0.949	0.985	9.63e-11	PCOLCE	9.9317e-44	0.304115	0.912	0.796	1.13797e-39	RPL38	2.68e-32	-0.132277	1	1	3.07e-28	MALSU1	6.2362e-14	0.731155	0.996	0.969	7.14544e-10	PCBP1	1.81854e-14	0.0853334	1	1	2.08369e-10	NEAT1	3.37e-30	-0.425505	1	1	3.86e-26	SMARCB1	3.49794e-24	0.196122	0.999	0.988	4.00794e-20	RHOQ	1.38706e-13
SCLT1	4.17805e-17	0.192009	0.81	0.746	4.78721e-13	ARHGAP24	8.5e-15	-0.171432	0.474	0.577	9.74e-11	ANXA1	1.03954e-43	-0.309885	1	1	1.19111e-39	B2M	2.73e-32	-0.242039	1	1	3.13e-28	CKLF	6.60253e-14	0.696934	0.998	0.969	7.56518e-10	OSTC	1.84043e-14	-0.130631	1	1	2.10876e-10	MT2A	4.61e-30	-0.169404	1	1	5.28e-26	CENPK	3.7681e-24	0.247291	0.96	0.828	4.31749e-20	SYNCRIP	1.39521e-13
APEX2	4.30856e-17	-0.162161	0.648	0.748	4.93675e-13	MYL12A	8.54e-15	-0.181162	1	1	9.79e-11	MYOCD	1.38183e-43	-0.42157	0.223	0.45	1.5833e-39	THOC6	2.78e-32	0.301952	0.912	0.829	3.18e-28	HBP1	6.79866e-14	-0.975563	0.244	0.719	7.78991e-10	PHKA2	1.89746e-14	0.12379	0.276	0.152	2.1741e-10	BOLA3	5.14e-30	0.145255	1	1	5.89e-26	TMSB4X	5.15795e-24	-0.146998	1	1	5.90998e-20	UBE2T	1.39969e-13
KMT2C	4.35916e-17	-0.147724	0.851	0.923	4.99473e-13	SLC27A4	8.89e-15	0.118786	0.485	0.323	1.02e-10	NREP	2.11935e-43	-0.314729	0.997	1	2.42836e-39	F3	2.98e-32	-0.380051	0.941	0.978	3.42e-28	GAS6	6.87014e-14	0.76263	0.999	0.938	7.87181e-10	MCM7	1.92239e-14	0.140039	0.975	0.936	2.20267e-10	RPS19BP1	6.62e-30	0.149683	1	1	7.58e-26	MCMBP	5.17643e-24	0.236606	0.969	0.898	5.93116e-20	MAP1LC3B	1.57069e-13
GJA1	4.64545e-17	0.146978	0.979	0.97	5.32275e-13	AUTS2	8.93e-15	0.135077	0.346	0.209	1.02e-10	STC2	2.19315e-43	-0.381835	0.961	0.994	2.51291e-39	PSMC5	3.33e-32	0.186848	1	1	3.82e-28	GOLM1	6.94538e-14	0.764318	0.991	0.875	7.95802e-10	ATP6V1E2	1.96016e-14	0.132001	0.457	0.296	2.24595e-10	UTP18	7.53e-30	0.240562	0.948	0.873	8.63e-26	TGFBI	6.38008e-24	-0.441827	0.999	0.999	7.3103e-20	CKLF	1.58275e-13
NUFIP2	5.08663e-17	0.163286	0.973	0.964	5.82826e-13	ZNF12	8.95e-15	0.147462	0.659	0.502	1.03e-10	METAP2	2.50723e-43	0.167225	1	1	2.87278e-39	FAM64A	4.09e-32	0.314088	0.846	0.673	4.69e-28	GLRX5	7.15199e-14	0.641873	1	1	8.19475e-10	CS	2.01447e-14	0.12372	0.996	0.99	2.30818e-10	ATP6V1G1	7.99e-30	-0.219119	0.999	1	9.15e-26	RFC4	7.27676e-24	0.276487	0.812	0.652	8.33771e-20	HMGB3	1.63716e-13
NABP1	5.18509e-17	-0.170346	0.737	0.847	5.94107e-13	RQCD1	9.86e-15	-0.158521	0.913	0.952	1.13e-10	UQCC3	5.01292e-43	0.235566	0.995	0.993	5.74381e-39	ARPP19	5.13e-32	0.221918	0.996	0.987	5.87e-28	CBLB	7.16866e-14	-1.14252	0.343	0.781	8.21385e-10	DDX39B	2.0257e-14	0.129467	0.474	0.311	2.32105e-10	NREP	1.1e-29	-0.27049	0.999	1	1.26e-25	MRPL9	8.36926e-24	0.193756	0.994	0.985	9.5895e-20	ANAPC11	1.64977e-13
ZNF518B	6.84508e-17	0.178783	0.565	0.431	7.84309e-13	POLRMT	9.87e-15	0.128232	0.505	0.343	1.13e-10	SNRNP40	5.16589e-43	0.266173	0.946	0.892	5.91907e-39	VASP	5.13e-32	0.221734	0.999	0.99	5.88e-28	TMED2	7.57463e-14	-0.663254	1	1	8.67901e-10	CAMK4	2.04553e-14	0.145656	0.402	0.253	2.34377e-10	RNASEH1	1.25e-29	0.190645	0.998	0.987	1.44e-25	RPS5	8.87207e-24	-0.121824	1	1	1.01656e-19	MKKS	1.65729e-13
MAD2L1	7.22901e-17	0.151035	0.975	0.973	8.283e-13	ZNF7	1e-14	0.119795	0.537	0.367	1.15e-10	TMEM30A	6.39952e-43	-0.234372	0.982	0.995	7.33258e-39	MEG3	5.56e-32	-0.421525	0.99	0.999	6.38e-28	DENR	7.7173e-14	0.703633	1	0.969	8.84248e-10	TAF3	2.0802e-14	0.152889	0.94	0.908	2.38349e-10	C5orf46	1.33e-29	-0.294647	0.079	0.242	1.53e-25	C16orf59	1.00782e-23	0.264681	0.61	0.382	1.15476e-19	ACTG1	1.75016e-13
STK38L	7.29659e-17	-0.181177	0.625	0.74	8.36043e-13	BRD4	1.01e-14	0.102442	1	0.999	1.15e-10	SNX24	7.28415e-43	-0.302526	0.725	0.864	8.34618e-39	CHORDC1	6.1e-32	0.286333	0.976	0.931	6.98e-28	RAD23A	7.97432e-14	0.70276	1	0.938	9.13697e-10	WDR62	2.13232e-14	0.14382	0.465	0.304	2.44321e-10	RMRP	1.49e-29	0.455679	0.635	0.421	1.7e-25	WHSC1	1.04596e-23	0.236658	0.978	0.879	1.19846e-19	SRSF7	1.79692e-13
ARHGEF28	7.89037e-17	-0.153484	0.601	0.736	9.04078e-13	B3GALNT1	1.01e-14	0.115379	0.416	0.263	1.15e-10	LINC00152	1.45462e-42	-0.236255	1	1	1.6667e-38	NDUFA4	6.58e-32	-0.303883	1	1	7.54e-28	UBXN4	8.00492e-14	-0.611576	0.995	1	9.17203e-10	TRIM2	2.16538e-14	0.144477	0.503	0.34	2.48109e-10	HSPG2	1.55e-29	-0.315504	0.663	0.783	1.77e-25	OSTC	1.07886e-23	-0.202582	1	1	1.23615e-19	DNAJB11	1.98289e-13
FRYL	8.17974e-17	-0.156007	0.757	0.852	9.37235e-13	NUDT4	1.05e-14	0.116173	0.997	0.995	1.21e-10	EPAS1	1.46957e-42	-0.41734	0.548	0.729	1.68383e-38	DDX18	6.59e-32	0.203414	1	1	7.55e-28	GGCT	8.08784e-14	0.738447	0.999	0.938	9.26704e-10	GOT2	2.5031e-14	0.123155	0.995	0.99	2.86805e-10	PRDX5	1.57e-29	-0.241907	0.997	0.998	1.8e-25	UCHL1	1.20531e-23	-0.236036	1	1	1.38105e-19	REEP5	1.99276e-13
TACC3	8.75355e-17	0.17796	0.938	0.946	1.00298e-12	HNRNPU-AS1	1.08e-14	0.133035	0.499	0.335	1.24e-10	CHD4	1.58824e-42	0.218347	1	0.993	1.81981e-38	UBE2D2	6.66e-32	0.170496	1	1	7.63e-28	UBTF	8.2282e-14	0.838451	0.987	0.812	9.42787e-10	ODC1	2.54212e-14	0.124855	1	1	2.91276e-10	TBX3	1.82e-29	0.280457	0.971	0.897	2.09e-25	H1FX	1.20958e-23	0.25951	0.961	0.856	1.38593e-19	CBX5	1.99834e-13
VASP	8.96224e-17	0.120843	0.999	0.993	1.02689e-12	LARP7	1.11e-14	0.131788	0.993	0.994	1.27e-10	IQGAP2	1.6184e-42	-0.573277	0.201	0.407	1.85437e-38	YWHAZ	6.75e-32	0.147465	1	1	7.73e-28	WNT5A	8.28942e-14	0.877077	0.995	1	9.49801e-10	TRIM73	2.59058e-14	0.115538	0.304	0.172	2.96829e-10	LPP	1.94e-29	-0.242404	0.991	0.996	2.22e-25	ZNF511	1.29046e-23	0.204195	0.989	0.968	1.4786e-19	CORO1C	2.08897e-13
LIMA1	9.02538e-17	-0.126652	0.999	0.999	1.03413e-12	RP11-498C9.15	1.12e-14	0.140827	0.516	0.361	1.29e-10	CCDC137	1.90643e-42	0.26182	0.981	0.943	2.18439e-38	JUND	7.69e-32	-0.298033	0.833	0.92	8.81e-28	NEDD8	8.43944e-14	0.46568	1	1	9.66991e-10	LIN52	2.70814e-14	0.13155	0.488	0.32	3.10298e-10	RPL14	2.04e-29	0.113728	1	1	2.33e-25	HYI	1.60575e-23	0.213849	0.993	0.972	1.83987e-19	ANP32A	2.10101e-13
SYF2	1.19633e-16	0.128552	0.992	0.984	1.37075e-12	HES1	1.17e-14	0.380195	0.303	0.184	1.35e-10	SLBP	2.23378e-42	0.301247	0.988	0.957	2.55946e-38	EMC8	7.81e-32	0.222392	0.997	0.985	8.94e-28	MYL9	8.59316e-14	0.859546	1	1	9.84604e-10	MND1	2.75062e-14	0.157299	0.845	0.753	3.15166e-10	SSR1	2.37e-29	-0.152593	1	1	2.71e-25	NUPR1	1.78334e-23	-0.657666	0.481	0.63	2.04335e-19	HBP1	2.11794e-13
MIS18BP1	1.20815e-16	-0.172195	0.937	0.964	1.3843e-12	RP11-182L21.6	1.18e-14	0.114807	0.371	0.229	1.35e-10	DUT	2.40599e-42	0.204857	0.999	0.997	2.75678e-38	PRPF4B	8.93e-32	0.219495	0.998	0.984	1.02e-27	ALDOA	9.1482e-14	0.482461	1	1	1.0482e-09	HJURP	3.05285e-14	0.15667	0.875	0.802	3.49795e-10	ALDH1A1	2.7e-29	-0.913006	0.392	0.565	3.09e-25	NHP2	1.84725e-23	0.126121	1	1	2.11657e-19	KCNK6	2.24304e-13
RP11-160E2.6	1.27387e-16	-0.17939	0.812	0.894	1.4596e-12	RP1-244F24.1	1.23e-14	0.0992573	0.233	0.118	1.41e-10	TCERG1	2.48107e-42	0.233393	0.991	0.969	2.8428e-38	HILPDA	9.31e-32	0.28962	0.965	0.91	1.07e-27	RBM17	9.50592e-14	0.589309	1	1	1.08919e-09	LDAH	3.34036e-14	0.146002	0.48	0.325	3.82739e-10	ATP5I	3.35e-29	-0.147154	1	1	3.84e-25	SRSF3	1.96299e-23	0.161937	1	1	2.24919e-19	BEST1	2.32261e-13
ZNF606	1.29011e-16	0.119244	0.219	0.108	1.47821e-12	LSM4	1.25e-14	0.0867929	1	0.999	1.44e-10	DRAP1	3.05381e-42	0.174	1	1	3.49906e-38	SEZ6L2	1e-31	-0.397168	0.349	0.555	1.15e-27	ACTG1	1.00663e-13	0.676583	1	1	1.1534e-09	COL4A1	3.58741e-14	-0.171466	0.975	0.994	4.11046e-10	PSMB6	3.83e-29	0.146539	0.998	0.991	4.39e-25	SNX5	2.06685e-23	0.20774	0.997	0.98	2.3682e-19	BANF1	2.47107e-13
RP11-1055B8.9	1.31569e-16	0.152368	0.236	0.122	1.50752e-12	RP11-111M22.3	1.29e-14	0.12353	0.55	0.375	1.48e-10	NABP1	3.06409e-42	-0.373173	0.737	0.887	3.51084e-38	ERH	1.09e-31	0.151177	1	1	1.25e-27	EIF2AK4	1.0179e-13	0.607288	1	1	1.16631e-09	EGR1	3.7557e-14	0.205275	0.943	0.944	4.30328e-10	COL6A3	4.02e-29	-0.239964	1	1	4.61e-25	CS	2.18706e-23	0.202541	0.996	0.974	2.50593e-19	HIST1H1D	2.50194e-13
HAUS8	1.32744e-16	-0.163059	0.538	0.66	1.52098e-12	MRPL12	1.31e-14	0.0897751	1	1	1.51e-10	LUC7L3	3.84289e-42	0.189569	1	1	4.40319e-38	RPS11	1.21e-31	-0.160561	1	1	1.38e-27	LINC00152	1.0454e-13	0.686841	1	1	1.19782e-09	POLR2J3	3.95462e-14	0.14497	0.987	0.99	4.5312e-10	ANXA8L1	4.06e-29	-0.347444	0.48	0.652	4.65e-25	ARL6IP4	2.20031e-23	0.132665	1	1	2.52111e-19	MEST	2.52248e-13
MPLKIP	1.33645e-16	0.113288	0.998	0.996	1.53131e-12	RAN	1.4e-14	0.0607591	1	1	1.61e-10	EXOSC8	6.22911e-42	0.299822	0.896	0.768	7.13732e-38	TCEA1	1.23e-31	0.180315	1	1	1.41e-27	FAM118A	1.09774e-13	-0.748044	0.606	0.969	1.25779e-09	PASK	3.96178e-14	0.118972	0.291	0.161	4.5394e-10	HMGB1	4.09e-29	0.155755	1	1	4.69e-25	FANCB	2.74653e-23	0.286247	0.707	0.512	3.14697e-19	PRKDC	2.70605e-13
MRPL34	1.42929e-16	0.122843	0.998	0.995	1.63768e-12	NDUFS2	1.42e-14	0.120616	0.978	0.979	1.63e-10	PHF19	7.33078e-42	0.270304	0.98	0.896	8.39961e-38	TPX2	1.27e-31	0.31248	0.97	0.88	1.45e-27	RPL39L	1.15883e-13	0.773874	0.994	0.906	1.32778e-09	C18orf54	4.04098e-14	0.145294	0.524	0.356	4.63016e-10	FLOT1	4.28e-29	0.199373	0.994	0.977	4.91e-25	RAB13	2.90093e-23	-0.248299	1	1	3.32389e-19	UQCC3	2.77823e-13
KIAA0101	1.44514e-16	-0.0934268	0.993	0.995	1.65584e-12	SNRNP70	1.43e-14	0.102645	0.999	0.998	1.64e-10	SMC4	7.66395e-42	0.287945	0.976	0.923	8.78135e-38	METTL5	1.3e-31	0.203009	0.998	0.991	1.49e-27	RHOQ	1.19218e-13	-0.881426	0.718	0.969	1.366e-09	DYRK1A	4.05376e-14	0.141455	0.531	0.371	4.6448e-10	POP7	4.58e-29	0.194001	0.999	0.997	5.24e-25	LMNB2	3.06446e-23	0.20608	0.993	0.961	3.51126e-19	CD320	2.94484e-13
NSUN6	1.46874e-16	-0.165494	0.698	0.79	1.68288e-12	RP11-629O1.2	1.44e-14	0.116206	0.254	0.135	1.65e-10	DDX46	2.58825e-41	0.200802	1	0.998	2.96561e-37	SNRPA1	1.37e-31	0.236299	0.996	0.965	1.57e-27	POLR2F	1.20734e-13	0.645918	1	1	1.38337e-09	PPARD	4.16967e-14	0.138135	0.602	0.421	4.77761e-10	DNAJC1	4.83e-29	-0.222102	0.989	0.994	5.53e-25	WBP11	3.2002e-23	0.210398	0.993	0.971	3.66679e-19	ELF1	2.9801e-13
RP1-267D11.6	1.47202e-16	0.130398	0.288	0.163	1.68664e-12	SLC25A33	1.5e-14	0.144578	0.957	0.952	1.72e-10	OST4	2.89414e-41	-0.141024	1	1	3.3161e-37	DUT	1.85e-31	0.196882	0.999	0.996	2.11e-27	IFITM2	1.21275e-13	0.767107	0.998	0.938	1.38957e-09	TMEM263	4.17102e-14	-0.154407	0.945	0.978	4.77915e-10	MRPL11	5.07e-29	0.165666	1	0.998	5.81e-25	HNRNPA2B1	3.48635e-23	0.140436	1	1	3.99466e-19	TMSB4X	3.20319e-13
CAV2	1.63176e-16	0.164687	0.976	0.968	1.86967e-12	EIF3J-AS1	1.52e-14	0.12172	0.416	0.268	1.74e-10	LMCD1	3.0679e-41	-0.32832	0.964	0.99	3.51519e-37	BCCIP	1.9e-31	0.227766	0.992	0.988	2.18e-27	MRPS16	1.23083e-13	0.541833	1	1	1.41028e-09	ARAP3	4.22447e-14	0.131529	0.421	0.269	4.8404e-10	HNRNPA1L2	5.13e-29	0.237745	0.984	0.951	5.88e-25	CYC1	3.48751e-23	0.163027	1	1	3.99599e-19	GTF3A	3.27639e-13
EFHC1	1.64263e-16	-0.16483	0.326	0.456	1.88213e-12	MGAT2	1.52e-14	0.123499	0.981	0.986	1.74e-10	LSM5	3.2034e-41	0.162981	1	1	3.67045e-37	PHF5A	1.98e-31	0.259136	0.978	0.942	2.27e-27	LMAN2	1.24051e-13	-0.571736	0.994	1	1.42138e-09	XRCC6	4.25264e-14	0.105585	1	0.998	4.87267e-10	FRMD4A	5.13e-29	0.276516	0.949	0.847	5.88e-25	MRPS12	3.52102e-23	0.17808	1	1	4.03438e-19	SFPQ	3.38086e-13
SLC16A1-AS1	1.81068e-16	0.170101	0.909	0.875	2.07468e-12	SEMA3C	1.52e-14	-0.156257	0.742	0.855	1.74e-10	TPX2	3.39997e-41	0.298598	0.97	0.904	3.89568e-37	SLFN5	2.05e-31	-0.372526	0.704	0.862	2.34e-27	TOP2A	1.356e-13	1.44403	0.974	0.844	1.55371e-09	ABHD3	4.29504e-14	0.145869	0.373	0.233	4.92125e-10	NELFE	5.19e-29	0.201786	0.995	0.973	5.94e-25	RPS19	3.68267e-23	-0.101407	1	1	4.2196e-19	LSM6	3.39264e-13
RAI14	2.22432e-16	0.101208	1	1	2.54862e-12	LINC01560	1.62e-14	0.112613	0.26	0.141	1.86e-10	BRMS1	3.42429e-41	0.260715	0.946	0.885	3.92355e-37	ACIN1	2.1e-31	0.2283	0.996	0.978	2.4e-27	CBX5	1.41169e-13	0.703473	0.998	0.969	1.61751e-09	LRRCC1	4.48115e-14	0.153428	0.632	0.462	5.13451e-10	TEX30	5.32e-29	0.232442	0.977	0.91	6.1e-25	MND1	3.94353e-23	0.257399	0.845	0.678	4.5185e-19	POLE3	3.40179e-13
PHF23	2.26252e-16	0.159438	0.924	0.89	2.59239e-12	RP11-708J19.1	1.75e-14	0.103489	0.201	0.097	2.01e-10	CYB5R3	3.94508e-41	-0.212767	0.998	1	4.52028e-37	PDCD7	2.15e-31	0.261794	0.943	0.91	2.46e-27	CTSC	1.44847e-13	0.886597	0.998	1	1.65965e-09	LMNB2	4.59939e-14	0.11084	0.993	0.986	5.26999e-10	RNPS1	5.51e-29	0.160023	0.999	0.999	6.32e-25	PPAN	4.01073e-23	0.246613	0.863	0.732	4.59549e-19	RUVBL1	3.41362e-13
FOSB	2.32607e-16	-0.214227	0.54	0.669	2.66522e-12	CTDNEP1	1.75e-14	0.095052	1	0.998	2.01e-10	ASS1	4.36917e-41	-0.320054	0.173	0.384	5.0062e-37	NR2F6	2.36e-31	0.264702	0.958	0.915	2.7e-27	SPON2	1.55912e-13	0.906443	0.997	1	1.78643e-09	MBD6	4.69475e-14	0.140165	0.54	0.375	5.37925e-10	NUAK1	5.67e-29	-0.421516	0.614	0.739	6.5e-25	PELP1	4.10584e-23	0.238295	0.879	0.742	4.70447e-19	GTF3C6	3.49792e-13
VPS13A	2.38243e-16	-0.153083	0.636	0.748	2.72979e-12	NCAPD2	1.78e-14	0.133002	0.941	0.914	2.04e-10	FABP5	4.42308e-41	0.179498	1	1	5.06797e-37	WIPI1	3.04e-31	-0.372512	0.704	0.856	3.48e-27	NR2F1	1.57951e-13	1.18791	0.987	0.844	1.80981e-09	MYO19	4.7265e-14	0.158317	0.893	0.862	5.41562e-10	IRS2	5.87e-29	-0.26228	0.976	0.993	6.73e-25	SNRPG	4.18077e-23	0.132302	1	1	4.79033e-19	EIF3H	3.66856e-13
DDIAS	2.4243e-16	-0.156322	0.433	0.561	2.77776e-12	KLHL21	1.79e-14	0.149846	0.576	0.413	2.06e-10	NELFE	5.09271e-41	0.223337	0.993	0.973	5.83522e-37	TSR1	3.49e-31	0.251698	0.976	0.93	4e-27	PRR11	1.58807e-13	0.971985	0.961	0.719	1.81961e-09	CENPJ	4.85741e-14	0.151613	0.823	0.726	5.56562e-10	EHD2	6.15e-29	-0.245577	0.955	0.979	7.05e-25	UBE2D2	4.31672e-23	0.144022	1	1	4.9461e-19	NAP1L4	3.68364e-13
SLC25A33	2.6932e-16	0.156115	0.957	0.937	3.08587e-12	TUBA1C	1.87e-14	0.0898869	1	1	2.14e-10	CCT5	7.19024e-41	0.182333	1	0.997	8.23858e-37	CWC15	3.73e-31	0.18938	0.999	1	4.27e-27	IFRD2	1.59175e-13	0.663812	0.999	0.938	1.82383e-09	TTI1	5.00574e-14	0.146515	0.533	0.37	5.73558e-10	TAX1BP1	9.25e-29	-0.208992	0.99	0.997	1.06e-24	C7orf50	4.84708e-23	0.1822	1	0.996	5.55379e-19	EBP	3.82011e-13
TAOK3	2.95337e-16	-0.152577	0.961	0.98	3.38397e-12	RAB34	1.9e-14	0.0894024	1	1	2.17e-10	SIPA1L1	7.23689e-41	-0.24478	0.977	0.997	8.29203e-37	ZNF511	3.75e-31	0.237398	0.99	0.968	4.3e-27	SPARC	1.61794e-13	0.706706	1	1	1.85384e-09	NRM	5.07882e-14	0.154618	0.661	0.503	5.81932e-10	FBN2	9.7e-29	-0.276743	0.917	0.953	1.11e-24	NAP1L4	5.04182e-23	0.201192	0.999	0.991	5.77692e-19	MRPS16	3.92055e-13
HSPH1	3.71088e-16	0.12502	0.994	0.993	4.25193e-12	PRR3	1.9e-14	0.116624	0.512	0.345	2.18e-10	MSRB3	9.0773e-41	-0.228198	0.99	0.998	1.04008e-36	RPL32	4.36e-31	-0.102099	1	1	5e-27	PSMA7	1.63468e-13	0.466252	1	1	1.87301e-09	WDR90	5.38707e-14	0.129954	0.41	0.259	6.17251e-10	PSMB7	9.74e-29	0.160207	1	0.996	1.12e-24	MRPL20	5.21758e-23	0.140367	1	1	5.9783e-19	TSC22D3	4.05255e-13
PRKAB2	3.92166e-16	-0.167548	0.439	0.557	4.49344e-12	GADD45A	1.92e-14	-0.183068	0.936	0.975	2.2e-10	CCT4	1.0391e-40	0.170457	1	1	1.1906e-36	SRSF4	4.79e-31	0.198237	0.997	0.993	5.49e-27	FSCN1	1.63899e-13	0.701082	0.998	0.938	1.87795e-09	MEF2D	5.49973e-14	0.13969	0.528	0.368	6.30159e-10	C1S	1.24e-28	-0.336443	0.512	0.681	1.42e-24	BRCA2	5.41535e-23	0.258761	0.886	0.716	6.2049e-19	VCL	4.07086e-13
IFNGR2	4.20007e-16	0.139493	0.97	0.967	4.81244e-12	MGAT1	1.99e-14	0.109928	0.997	0.996	2.28e-10	SNRNP70	1.09636e-40	0.203617	0.999	0.997	1.25621e-36	EGR1	5.83e-31	-0.356933	0.882	0.95	6.68e-27	RDX	1.65498e-13	0.527147	1	1	1.89628e-09	IKBIP	5.5064e-14	-0.134764	1	1	6.30923e-10	EPAS1	1.33e-28	-0.36952	0.597	0.729	1.52e-24	CHAF1B	5.72593e-23	0.254252	0.648	0.408	6.56077e-19	DENR	4.19376e-13
CEP55	4.55773e-16	0.169531	0.947	0.952	5.22225e-12	C20orf27	2.01e-14	0.0949215	0.999	1	2.3e-10	MRPL11	1.5011e-40	0.180396	1	0.998	1.71996e-36	AKR1C1	6.93e-31	-0.561636	0.236	0.437	7.94e-27	PPP1CC	1.72159e-13	0.621915	0.999	1	1.9726e-09	NDUFA4	5.6946e-14	-0.205707	1	1	6.52488e-10	BRD2	1.63e-28	0.200574	0.999	0.992	1.87e-24	POLA2	6.33968e-23	0.253353	0.693	0.468	7.264e-19	HIF1A	4.22574e-13
WEE1	5.42566e-16	-0.172557	0.728	0.812	6.21672e-12	AFG3L2	2.06e-14	0.115038	0.994	0.983	2.36e-10	HACD1	1.63642e-40	-0.285507	0.823	0.928	1.87501e-36	BRIX1	6.98e-31	0.271808	0.98	0.939	8e-27	PLK1	1.77561e-13	1.18606	0.929	0.625	2.03449e-09	FST	5.80933e-14	0.243636	0.397	0.258	6.65633e-10	RRP1B	1.69e-28	0.208636	0.994	0.973	1.94e-24	WIPI1	6.67137e-23	-0.334449	0.739	0.856	7.64406e-19	CTPS1	4.26667e-13
ZNF706	6.25238e-16	0.0901051	1	1	7.16398e-12	TMEM168	2.15e-14	0.116593	0.461	0.309	2.46e-10	KRT8	1.70797e-40	-0.426107	0.965	0.975	1.957e-36	SLC44A1	8.7e-31	-0.309543	0.952	0.99	9.97e-27	CD3EAP	1.79088e-13	0.966857	0.964	0.812	2.05199e-09	ETV4	5.99343e-14	0.134904	0.559	0.397	6.86728e-10	TMCO1	2.31e-28	-0.18411	0.999	1	2.65e-24	NEIL3	7.19357e-23	0.249792	0.529	0.292	8.24239e-19	SLC2A4RG	4.29194e-13
HMGXB4	6.46396e-16	-0.131766	0.957	0.984	7.40641e-12	SGTA	2.24e-14	0.128592	0.959	0.954	2.57e-10	RPL4	1.89524e-40	0.121367	1	1	2.17157e-36	SMAGP	8.79e-31	0.286217	0.949	0.889	1.01e-26	TMSB4X	1.83875e-13	0.635356	1	1	2.10684e-09	FBXO45	6.14774e-14	0.151522	0.664	0.495	7.04408e-10	NTMT1	2.63e-28	0.187145	0.996	0.989	3.01e-24	XRCC6	7.6909e-23	0.174965	1	0.999	8.81224e-19	RFC3	4.39209e-13
ZC3H10	6.78386e-16	-0.117187	0.135	0.246	7.77295e-12	EIF2B5	2.24e-14	0.133998	0.65	0.485	2.57e-10	COPZ2	1.97137e-40	-0.345854	0.555	0.72	2.25879e-36	PRSS23	8.85e-31	0.251231	0.992	0.969	1.01e-26	JARID2	1.8857e-13	-0.752502	0.403	0.906	2.16063e-09	STOML1	6.1715e-14	0.142776	0.54	0.382	7.0713e-10	RSRC2	2.77e-28	0.196562	0.996	0.989	3.17e-24	RFWD3	8.192e-23	0.239648	0.894	0.767	9.38639e-19	RDX	4.48745e-13
MNS1	7.26995e-16	-0.176041	0.593	0.698	8.32991e-12	TRA2A	2.5e-14	-0.149963	0.974	0.984	2.86e-10	BAZ1B	2.12487e-40	0.211165	0.999	0.989	2.43468e-36	AP000769.1	9.2e-31	-0.329578	0.178	0.378	1.05e-26	CYC1	1.96088e-13	0.559853	1	1	2.24677e-09	PGAP1	6.35477e-14	0.122634	0.327	0.192	7.2813e-10	CTCF	3.03e-28	0.239017	0.95	0.886	3.48e-24	SSBP4	8.30241e-23	0.217853	0.988	0.958	9.5129e-19	TRIP13	4.55401e-13
EIF5	7.51806e-16	0.0951146	1	1	8.61419e-12	HNRNPM	2.57e-14	0.0837503	1	1	2.94e-10	LRRC75A	2.41408e-40	-0.824847	0.535	0.661	2.76606e-36	MRPS2	9.88e-31	0.258079	0.977	0.937	1.13e-26	HAS2	1.99667e-13	1.16322	0.986	0.781	2.28778e-09	CTDNEP1	6.50903e-14	0.104246	1	0.998	7.45804e-10	SVIP	3.07e-28	0.250758	0.981	0.951	3.52e-24	SNRPA1	8.76214e-23	0.20968	0.996	0.965	1.00397e-18	WNT5A	4.6142e-13
DNAJC3-AS1	7.66541e-16	0.145206	0.277	0.159	8.78302e-12	TCP1	2.6e-14	0.0902386	1	1	2.98e-10	C10orf54	2.67526e-40	-0.298029	0.194	0.409	3.06531e-36	CEBPZ	1.02e-30	0.228969	0.994	0.969	1.17e-26	HMGN3	2.07073e-13	0.711855	0.999	0.969	2.37264e-09	ATG2A	6.69017e-14	0.103748	0.343	0.2	7.6656e-10	C21orf58	3.15e-28	0.259677	0.865	0.699	3.61e-24	C9orf142	8.90048e-23	0.21813	0.964	0.907	1.01982e-18	UQCR11	4.80004e-13
RRS1	7.69493e-16	0.129883	0.979	0.967	8.81685e-12	THAP2	2.6e-14	0.125889	0.466	0.312	2.98e-10	SNHG7	3.01965e-40	0.306974	0.99	0.956	3.45992e-36	MRPL11	1.2e-30	0.178155	1	0.999	1.37e-26	PSME3	2.16013e-13	0.682357	0.997	1	2.47508e-09	TAF1C	6.95358e-14	0.117689	0.439	0.279	7.96741e-10	APH1A	3.38e-28	0.183397	0.995	0.988	3.87e-24	ATP5I	8.92499e-23	-0.142251	1	1	1.02263e-18	HMGA1	4.85349e-13
CCDC71L	8.27433e-16	-0.20165	0.779	0.862	9.48073e-12	CRK	2.66e-14	0.129182	0.982	0.986	3.05e-10	PSMB6	3.07639e-40	0.176156	0.999	0.991	3.52493e-36	SUMO3	1.38e-30	0.185219	1	0.999	1.58e-26	TPP1	2.19484e-13	-0.873512	0.682	0.938	2.51485e-09	FAM213B	6.97256e-14	0.132921	0.54	0.375	7.98916e-10	CAP1	3.58e-28	-0.129319	1	1	4.1e-24	DTL	9.18566e-23	0.302762	0.692	0.481	1.05249e-18	EIF3D	4.95805e-13
GNPNAT1	8.34181e-16	0.124837	0.994	0.993	9.55804e-12	ZNF706	2.85e-14	0.0853469	1	0.999	3.27e-10	ROMO1	3.23539e-40	-0.2489	0.997	0.997	3.70711e-36	USP7	1.41e-30	0.242164	0.981	0.948	1.62e-26	RCN1	2.24445e-13	-0.682283	1	1	2.57169e-09	TAF13	7.16601e-14	-0.168795	0.906	0.969	8.21082e-10	RNF126	3.78e-28	0.211483	0.99	0.962	4.33e-24	MASTL	9.93582e-23	0.25136	0.727	0.506	1.13845e-18	TCF4	4.99371e-13
ZNF493	8.69723e-16	0.128749	0.291	0.168	9.96528e-12	CCDC85B	2.96e-14	0.1382	0.999	0.998	3.4e-10	LUM	3.26807e-40	-0.391884	0.915	0.974	3.74456e-36	NTMT1	1.43e-30	0.218409	0.996	0.978	1.63e-26	METAP1	2.27377e-13	0.814593	0.971	0.844	2.60529e-09	CCDC84	7.16989e-14	0.129615	0.533	0.364	8.21526e-10	FOSL2	4.25e-28	-0.248264	0.923	0.967	4.87e-24	CHTF18	1.10687e-22	0.259982	0.64	0.413	1.26825e-18	CHAF1A	5.11281e-13
HELLS	8.83224e-16	-0.147792	0.972	0.976	1.012e-11	MOB2	2.98e-14	0.115048	0.579	0.405	3.41e-10	CLIC1	3.8516e-40	0.198129	1	1	4.41317e-36	GRWD1	1.48e-30	0.271282	0.926	0.812	1.7e-26	PCMTD1	2.35978e-13	-1.03488	0.386	0.812	2.70383e-09	MITF	7.35698e-14	0.137909	0.334	0.203	8.42962e-10	POLD3	4.28e-28	0.269478	0.905	0.774	4.91e-24	CCDC109B	1.11509e-22	0.223541	0.932	0.848	1.27767e-18	PGK1	5.17449e-13
CAPRIN2	1.01258e-15	-0.162122	0.58	0.7	1.16021e-11	TOP2A	3.1e-14	-0.348718	0.974	0.947	3.55e-10	COPRS	3.88621e-40	0.210344	0.999	0.994	4.45282e-36	EIF4E	1.64e-30	0.221103	0.998	0.978	1.88e-26	MCM4	2.52205e-13	0.945313	0.935	0.656	2.88976e-09	CCT4	7.50567e-14	0.0954118	1	1	8.6e-10	ATAD3A	6.5e-28	0.217814	0.966	0.93	7.45e-24	SNRNP25	1.19904e-22	0.208557	0.996	0.983	1.37386e-18	WBP11	5.18314e-13
CAMLG	1.0826e-15	0.12709	0.983	0.974	1.24044e-11	ZNF224	3.13e-14	0.105997	0.375	0.232	3.59e-10	TGIF1	3.93397e-40	-0.309666	0.788	0.906	4.50755e-36	HSPA4	1.73e-30	0.223604	0.996	0.978	1.98e-26	CENPN	2.60012e-13	0.795148	0.989	0.844	2.97922e-09	RNGTT	7.51108e-14	0.140306	0.625	0.448	8.6062e-10	CDKN3	6.68e-28	0.22819	0.972	0.892	7.65e-24	NOC2L	1.20255e-22	0.1904	0.999	0.99	1.37788e-18	MYDGF	5.33902e-13
CCDC82	1.09432e-15	-0.14413	0.79	0.874	1.25388e-11	BANF1	3.18e-14	0.0835166	1	1	3.64e-10	CTSB	4.4969e-40	-0.187197	1	1	5.15254e-36	PSMD7	1.82e-30	0.203898	1	0.999	2.09e-26	PPM1G	2.71094e-13	0.595062	1	1	3.10619e-09	TAB1	7.79629e-14	0.121502	0.356	0.216	8.93299e-10	NDUFB1	7.21e-28	-0.219322	1	1	8.26e-24	ARPC5L	1.26302e-22	0.199297	0.999	1	1.44717e-18	LYAR	5.52776e-13
RANGAP1	1.11285e-15	0.155458	0.96	0.942	1.2751e-11	RPL12	3.23e-14	0.040371	1	1	3.7e-10	PSMB5	5.88448e-40	0.16363	1	1	6.74244e-36	DDR2	1.95e-30	-0.304834	0.96	0.988	2.23e-26	IGFBP4	2.81124e-13	0.87396	1	1	3.22112e-09	SNRPD2	8.23998e-14	-0.117628	1	1	9.44137e-10	TCF19	7.46e-28	0.264574	0.874	0.723	8.54e-24	WDR4	1.33638e-22	0.238178	0.891	0.77	1.53123e-18	SPON2	5.88659e-13
NOL7	1.16402e-15	0.0987217	1	1	1.33373e-11	RP11-51J9.5	3.24e-14	0.10234	0.222	0.113	3.71e-10	RRP7A	6.63557e-40	0.235317	0.988	0.964	7.60304e-36	PYURF	1.99e-30	0.186011	1	0.999	2.28e-26	CENPK	2.83544e-13	0.96694	0.93	0.656	3.24885e-09	TOMM40	8.47246e-14	0.120428	0.999	0.998	9.70774e-10	CENPU	1.11e-27	0.245604	0.913	0.771	1.27e-23	RAD51AP1	1.44529e-22	0.251725	0.861	0.679	1.65602e-18	TCOF1	5.92385e-13
CHD4	1.17745e-15	0.106207	1	0.999	1.34912e-11	ZNF559	3.38e-14	0.105344	0.32	0.19	3.87e-10	TFAM	8.60022e-40	0.237631	0.994	0.975	9.85413e-36	SIVA1	2.04e-30	0.162305	1	1	2.34e-26	SRSF1	3.29602e-13	0.618611	0.998	1	3.77658e-09	UBIAD1	8.47882e-14	0.16271	0.699	0.57	9.71503e-10	NDUFA1	1.19e-27	-0.244651	1	1	1.36e-23	RRS1	1.8042e-22	0.226038	0.967	0.915	2.06725e-18	NEDD8	5.97502e-13
SECISBP2	1.31232e-15	-0.15244	0.873	0.929	1.50366e-11	TUBA1B	3.43e-14	0.0859316	1	1	3.93e-10	RPS12	9.32384e-40	0.0787303	1	1	1.06833e-35	UBE2N	2.09e-30	0.185511	1	0.994	2.4e-26	DEPDC1	3.68824e-13	1.22622	0.927	0.688	4.22598e-09	PAPD7	8.62623e-14	0.145187	0.624	0.453	9.88393e-10	CTDNEP1	1.34e-27	0.174082	1	0.996	1.54e-23	TIMP2	1.83078e-22	-0.212251	0.998	1	2.09771e-18	ATF4	5.98978e-13
HNRNPH1	1.35967e-15	-0.148294	1	0.999	1.55791e-11	DNAAF2	3.45e-14	0.1396	0.861	0.777	3.96e-10	DEPTOR	1.13386e-39	-0.220455	0.051	0.209	1.29918e-35	SRRT	3.03e-30	0.268955	0.964	0.904	3.47e-26	SUPT16H	3.74275e-13	0.693082	0.999	1	4.28844e-09	CASD1	9.32725e-14	0.129966	0.345	0.209	1.06872e-09	NEXN	1.35e-27	-0.200702	0.999	1	1.55e-23	SRSF4	1.83434e-22	0.167829	0.999	0.993	2.10179e-18	TUBA1C	6.02694e-13
CCAR1	1.41333e-15	0.114118	0.998	0.996	1.61939e-11	E2F4	3.54e-14	0.130754	0.99	0.988	4.06e-10	AMIGO2	1.37478e-39	-0.355723	0.879	0.962	1.57523e-35	FAP	3.31e-30	-0.280448	0.877	0.966	3.79e-26	TUBB6	3.93647e-13	0.674086	1	0.969	4.51041e-09	MAP1B	9.54136e-14	-0.11594	1	1	1.09325e-09	SERBP1	1.46e-27	0.134497	1	1	1.67e-23	RBBP4	1.87493e-22	0.201086	0.993	0.959	2.14829e-18	SUPT16H	6.47161e-13
C1orf131	1.62084e-15	0.147348	0.936	0.92	1.85716e-11	ANKRD11	3.61e-14	0.0932978	1	0.999	4.14e-10	SNRPC	1.4952e-39	0.189809	0.999	0.993	1.7132e-35	PRDX3	3.31e-30	0.181084	0.999	1	3.79e-26	GMNN	4.20159e-13	0.948152	0.955	0.75	4.81418e-09	TOPBP1	9.68479e-14	0.154398	0.941	0.899	1.10968e-09	CIRBP	1.57e-27	0.166799	0.998	0.997	1.8e-23	HAUS6	1.89916e-22	0.23784	0.948	0.856	2.17605e-18	MRPS34	6.79508e-13
CPSF6	1.62829e-15	0.125527	0.983	0.979	1.86569e-11	C11orf68	3.69e-14	0.157016	0.756	0.644	4.22e-10	PA2G4	1.54733e-39	0.181979	1	1	1.77294e-35	TSSC4	3.56e-30	0.253227	0.964	0.923	4.08e-26	ANAPC15	4.23279e-13	0.703503	0.991	0.906	4.84993e-09	MAPKBP1	9.84147e-14	0.143879	0.481	0.33	1.12764e-09	TRIM28	1.57e-27	0.1896	0.996	0.971	1.8e-23	ADRM1	1.93225e-22	0.173185	0.999	0.997	2.21397e-18	PPM1G	7.67549e-13
RP11-474G23.3	1.64939e-15	0.12751	0.177	0.08	1.88988e-11	RBBP4	3.74e-14	0.113559	0.987	0.984	4.29e-10	RPS16	1.92862e-39	0.0977532	1	1	2.20981e-35	RBBP6	3.75e-30	0.281769	0.988	0.975	4.29e-26	TCOF1	4.38557e-13	0.755383	0.987	0.938	5.02499e-09	GPD2	9.86623e-14	0.151812	0.659	0.514	1.13047e-09	HACD1	1.61e-27	-0.241872	0.859	0.928	1.85e-23	PRPF19	1.93993e-22	0.216598	0.97	0.927	2.22277e-18	ECHDC2	7.98045e-13
RRBP1	1.65215e-15	0.0882491	1	1	1.89303e-11	STARD7	3.83e-14	0.115444	0.995	0.998	4.39e-10	FAM64A	2.08387e-39	0.303219	0.846	0.666	2.3877e-35	BCLAF1	4.67e-30	0.207592	0.999	0.99	5.35e-26	ELF1	4.60357e-13	-1.02134	0.677	1	5.27477e-09	ATP6V0A2	1.05046e-13	0.143426	0.567	0.401	1.20361e-09	CMSS1	2.21e-27	0.188579	0.999	0.994	2.53e-23	E2F4	1.96609e-22	0.210159	0.993	0.955	2.25274e-18	SRSF1	8.24352e-13
TOMM20	1.69784e-15	0.0773132	1	1	1.94539e-11	FAM64A	3.94e-14	0.159042	0.846	0.78	4.52e-10	SAFB2	2.58067e-39	0.243302	0.971	0.949	2.95693e-35	CCNG2	4.83e-30	-0.34907	0.225	0.434	5.54e-26	MEST	4.67141e-13	1.66429	0.938	0.781	5.3525e-09	CDK1	1.08211e-13	0.123261	0.946	0.883	1.23988e-09	TNFRSF12A	2.51e-27	0.180969	1	1	2.87e-23	MRPL11	2.06289e-22	0.163425	1	0.999	2.36366e-18	TMEM14B	9.21057e-13
TTLL7	1.84442e-15	-0.16826	0.566	0.69	2.11334e-11	GNB1L	4.05e-14	0.133625	0.544	0.383	4.64e-10	EMG1	3.20978e-39	0.23634	0.994	0.976	3.67777e-35	MRPL52	5.35e-30	0.176129	1	1	6.13e-26	SLC33A1	4.67528e-13	-0.888496	0.737	0.969	5.35693e-09	DEPDC1	1.13172e-13	-0.23953	0.928	0.917	1.29672e-09	RPL12	2.56e-27	0.0761515	1	1	2.93e-23	WDR5	2.18454e-22	0.234542	0.947	0.888	2.50305e-18	HMGN3	9.55585e-13
SNW1	2.02992e-15	0.149161	0.971	0.968	2.32588e-11	SERPINE2	4.14e-14	-0.259221	0.993	0.998	4.75e-10	NOP56	3.28734e-39	0.224904	0.999	0.986	3.76663e-35	CTNNB1	5.46e-30	-0.313522	0.977	0.985	6.26e-26	DNAJB11	4.69254e-13	-1.00457	0.997	1	5.37672e-09	ZNF236	1.21264e-13	0.126933	0.429	0.277	1.38944e-09	CCT8	2.65e-27	0.154408	0.999	1	3.03e-23	TFAM	2.26887e-22	0.220854	0.988	0.942	2.59967e-18	KPNA2	1.06228e-12
VEZF1	2.20078e-15	-0.152155	0.829	0.885	2.52165e-11	ZBTB33	4.23e-14	0.128236	0.467	0.316	4.84e-10	DEPDC1	3.58172e-39	0.334581	0.927	0.826	4.10394e-35	RBM28	5.64e-30	0.245809	0.98	0.945	6.46e-26	ERP44	4.81213e-13	-0.969459	0.686	0.938	5.51374e-09	GRPEL2	1.21335e-13	0.140275	0.624	0.445	1.39025e-09	MCM3	3.19e-27	0.244579	0.963	0.896	3.65e-23	FASN	2.39253e-22	0.201788	0.995	0.978	2.74136e-18	ARFGAP3	1.06539e-12
RRM1	2.22953e-15	-0.124775	0.977	0.981	2.5546e-11	BAZ1A	4.26e-14	0.120098	0.996	0.992	4.88e-10	PARP1	3.82638e-39	0.205698	0.999	0.991	4.38427e-35	LRR1	5.84e-30	0.254984	0.926	0.81	6.7e-26	NCAPD2	4.81914e-13	0.848715	0.941	0.625	5.52177e-09	MCM8	1.22331e-13	0.160838	0.859	0.781	1.40167e-09	PSMD2	3.33e-27	0.162039	1	1	3.81e-23	SEZ6L2	2.90526e-22	-0.345322	0.375	0.555	3.32884e-18	HNRNPUL1	1.07606e-12
ORC6	2.28305e-15	-0.141918	0.892	0.951	2.61591e-11	COG8	4.28e-14	0.132478	0.6	0.431	4.91e-10	CNOT7	3.94938e-39	0.187911	1	0.997	4.5252e-35	G3BP1	5.88e-30	0.184155	1	0.999	6.74e-26	GTF3A	4.87291e-13	0.602706	1	1	5.58338e-09	SRSF1	1.25287e-13	0.112826	0.999	0.99	1.43554e-09	TUBB	3.34e-27	0.103671	1	1	3.83e-23	EEF1B2	3.07458e-22	-0.128423	1	1	3.52285e-18	POLR2F	1.09493e-12
RNF44	2.37699e-15	0.141212	0.372	0.24	2.72355e-11	SETD6	4.29e-14	0.119147	0.393	0.25	4.91e-10	KDELR3	4.29607e-39	-0.350719	0.873	0.949	4.92244e-35	ST3GAL1	6.44e-30	-0.298478	0.716	0.87	7.38e-26	ZFAND2A	4.97919e-13	-1.11339	0.752	0.938	5.70516e-09	CCNI	1.29707e-13	0.079346	1	1	1.48618e-09	LIMA1	4.49e-27	-0.174136	0.999	1	5.15e-23	WDR43	3.1875e-22	0.205888	0.999	0.981	3.65224e-18	LAPTM4A	1.10117e-12
MEX3A	2.47949e-15	0.232591	0.706	0.633	2.841e-11	PTGES3	4.39e-14	0.0771345	1	1	5.03e-10	SLC38A2	4.63718e-39	-0.252315	0.999	0.999	5.31328e-35	SZRD1	7.08e-30	0.20425	0.998	0.991	8.11e-26	ATF4	5.16655e-13	-1.24963	0.999	1	5.91983e-09	WDHD1	1.31711e-13	0.141559	0.74	0.592	1.50915e-09	UBB	4.58e-27	0.0607763	1	1	5.25e-23	SNRPC	3.87128e-22	0.178288	1	0.991	4.43571e-18	ERP44	1.12065e-12
WDR76	2.58602e-15	-0.160654	0.761	0.842	2.96306e-11	BCL9	4.52e-14	0.113352	0.37	0.231	5.18e-10	C1S	4.65544e-39	-0.372194	0.494	0.681	5.33421e-35	FUBP1	7.86e-30	0.234287	0.99	0.953	9.01e-26	SNHG12	5.17391e-13	-1.26684	0.701	0.938	5.92826e-09	C2CD2L	1.34677e-13	0.128703	0.375	0.235	1.54313e-09	CENPN	5.23e-27	0.20948	0.991	0.948	6e-23	BEST1	3.96195e-22	-0.30423	0.824	0.911	4.53961e-18	AKR1C1	1.17658e-12
GTSE1	2.63094e-15	-0.179365	0.901	0.937	3.01453e-11	PDGFRB	4.69e-14	0.176697	0.785	0.683	5.37e-10	MLEC	4.67749e-39	0.167718	1	0.999	5.35947e-35	XPO1	7.95e-30	0.226643	0.999	0.975	9.11e-26	PLEKHF1	5.22835e-13	-0.717189	0.115	0.5	5.99064e-09	ARF4	1.38614e-13	-0.143897	1	1	1.58824e-09	PTRF	5.34e-27	-0.14311	1	1	6.12e-23	C8orf33	4.21739e-22	0.229287	0.994	0.98	4.83228e-18	CEBPB	1.17948e-12
CD200	2.72906e-15	-0.159866	0.575	0.707	3.12696e-11	CLASRP	5.32e-14	0.123217	0.552	0.39	6.09e-10	C5orf46	4.68876e-39	-0.309751	0.073	0.242	5.37238e-35	UQCRB	8.29e-30	-0.178116	1	1	9.5e-26	EIF2S2	5.26804e-13	0.393492	1	1	6.03612e-09	REEP5	1.39649e-13	-0.179571	0.993	0.992	1.6001e-09	RPS25	5.46e-27	0.0947557	1	1	6.26e-23	ARL6IP6	4.41047e-22	0.234373	0.876	0.752	5.05351e-18	GTSE1	1.18632e-12
DSCC1	2.99252e-15	-0.174768	0.495	0.596	3.42883e-11	CAPN10-AS1	5.58e-14	0.111631	0.267	0.148	6.39e-10	COL6A1	4.9285e-39	-0.248285	1	1	5.64707e-35	ABCA1	8.33e-30	-0.505691	0.276	0.471	9.54e-26	PABPC1	5.32001e-13	0.392938	1	1	6.09567e-09	AC004951.6	1.39831e-13	0.142682	0.549	0.386	1.60218e-09	CUX1	6.26e-27	-0.223174	0.962	0.988	7.17e-23	UBE2D3	4.51374e-22	0.123615	1	1	5.17184e-18	RPL39L	1.21993e-12
ATAD5	3.41271e-15	-0.152184	0.801	0.894	3.91029e-11	ZNF766	5.68e-14	0.121701	0.555	0.389	6.51e-10	CCAR1	5.4675e-39	0.21268	0.998	0.995	6.26467e-35	MSH6	8.83e-30	0.311007	0.918	0.837	1.01e-25	MRPL17	5.3768e-13	0.651062	0.999	0.969	6.16074e-09	SPRYD3	1.40438e-13	0.13566	0.581	0.417	1.60914e-09	TCEA1	6.32e-27	0.154823	0.999	1	7.24e-23	C9orf40	4.81493e-22	0.241804	0.876	0.755	5.51694e-18	EIF3M	1.25979e-12
RND3	3.44081e-15	-0.157106	0.939	0.972	3.94248e-11	BDNF	5.8e-14	-0.177807	0.794	0.92	6.64e-10	EMC6	6.75641e-39	0.197561	1	0.999	7.7415e-35	EXOSC2	8.89e-30	0.277223	0.877	0.745	1.02e-25	ANAPC11	5.76087e-13	0.514892	1	1	6.6008e-09	RIC8B	1.42113e-13	0.146028	0.463	0.314	1.62834e-09	MRPL4	6.67e-27	0.176434	0.999	0.991	7.64e-23	CBX1	4.866e-22	0.1862	0.999	0.994	5.57546e-18	LMAN2	1.36868e-12
LLPH	3.48235e-15	0.12171	0.996	0.992	3.99007e-11	TMA16	5.92e-14	0.101041	1	1	6.79e-10	B4GALT5	8.82118e-39	-0.386356	0.939	0.972	1.01073e-34	TIMP2	9e-30	-0.242416	0.994	1	1.03e-25	HNRNPH3	5.90486e-13	0.676372	1	0.969	6.76579e-09	ATP5H	1.4778e-13	-0.207632	0.993	0.999	1.69326e-09	RAD23A	6.7e-27	0.169536	1	0.995	7.68e-23	MRC2	4.95652e-22	-0.263571	0.96	0.983	5.67918e-18	MSN	1.37574e-12
LUC7L3	3.75067e-15	0.095981	1	1	4.29752e-11	NR2F6	5.93e-14	0.136931	0.958	0.949	6.8e-10	SRRT	1.28105e-38	0.270485	0.964	0.916	1.46783e-34	MCMBP	9.58e-30	0.256453	0.963	0.898	1.1e-25	LAPTM4A	5.90702e-13	-0.959935	0.997	1	6.76826e-09	RPS27L	1.49186e-13	-0.150836	1	1	1.70938e-09	PLS3	6.79e-27	-0.224175	0.963	0.988	7.78e-23	DHX9	5.00437e-22	0.202327	0.996	0.975	5.73401e-18	TLN1	1.41113e-12
NAV3	4.76387e-15	-0.153564	0.658	0.766	5.45844e-11	RCC2	6.01e-14	0.126906	0.976	0.959	6.88e-10	POLD2	1.35612e-38	0.193969	0.999	0.994	1.55384e-34	SNHG7	9.82e-30	0.294851	0.99	0.968	1.13e-25	TBCA	5.96157e-13	0.455972	1	1	6.83076e-09	UNG	1.61627e-13	0.179875	0.765	0.666	1.85192e-09	NABP2	8.23e-27	0.209463	0.986	0.963	9.43e-23	MRPS26	5.01442e-22	0.207152	0.997	0.98	5.74553e-18	TTLL7	1.42952e-12
CBR3	5.03201e-15	0.218023	0.645	0.544	5.76567e-11	ITGA1	6.04e-14	-0.154346	0.672	0.789	6.91e-10	GNG5	1.48168e-38	-0.140543	1	1	1.6977e-34	TIMM10	1.08e-29	0.234003	0.997	0.985	1.24e-25	TSC22D3	6.02385e-13	-1.52701	0.781	0.969	6.90212e-09	TSHZ3	1.63081e-13	0.155794	0.517	0.36	1.86859e-09	RPL21	8.58e-27	0.0863955	1	1	9.83e-23	P4HA2	5.07298e-22	-0.26484	0.89	0.937	5.81262e-18	GLRX5	1.58664e-12
SPOCD1	5.07999e-15	-0.189703	0.773	0.845	5.82065e-11	IRGQ	6.23e-14	0.108583	0.489	0.331	7.14e-10	NASP	1.82121e-38	0.236721	0.998	0.973	2.08674e-34	PSMD2	1.1e-29	0.191614	1	1	1.26e-25	ENY2	6.05184e-13	0.466804	1	1	6.93419e-09	HIST3H2A	1.64305e-13	0.137124	0.477	0.315	1.8826e-09	TWIST2	8.85e-27	0.256945	0.907	0.788	1.01e-22	ITGB1BP1	5.33651e-22	0.199667	1	1	6.11457e-18	RRAGC	1.59355e-12
ARL13B	5.19205e-15	-0.152069	0.68	0.777	5.94905e-11	SNN	6.32e-14	0.0937246	0.275	0.152	7.24e-10	TRIP6	1.97375e-38	0.236405	0.979	0.954	2.26153e-34	CCT5	1.12e-29	0.183649	1	0.996	1.28e-25	BLVRB	6.0654e-13	-1.07438	0.581	0.906	6.94973e-09	EBLN2	1.75454e-13	0.115032	0.409	0.261	2.01036e-09	RPS20	1.27e-26	0.0787225	1	1	1.45e-22	TOP1	5.4175e-22	0.1678	1	0.999	6.20737e-18	XRCC6	1.64651e-12
NOP10	5.22429e-15	0.0772854	1	1	5.98599e-11	LRRFIP1	6.49e-14	0.0984593	1	0.999	7.43e-10	POLR2C	2.52537e-38	0.243209	0.969	0.932	2.89356e-34	DNAJB6	1.19e-29	0.188765	1	0.999	1.36e-25	TOMM40	6.11975e-13	0.585526	0.999	1	7.01201e-09	C18orf25	1.76528e-13	0.135027	0.555	0.386	2.02265e-09	PAFAH1B3	1.28e-26	0.23648	0.949	0.876	1.47e-22	UMPS	5.42631e-22	0.23309	0.916	0.799	6.21746e-18	PCNA	1.67136e-12
SBF2	5.28409e-15	-0.154217	0.627	0.746	6.05451e-11	KIF18A	6.74e-14	-0.199315	0.509	0.618	7.72e-10	FAM177A1	2.97181e-38	-0.213771	1	1	3.4051e-34	C1orf56	1.26e-29	-0.435329	0.307	0.503	1.44e-25	AKR1B1	6.2857e-13	-0.854605	0.984	1	7.20215e-09	EPN1	1.79977e-13	0.118474	0.993	0.99	2.06217e-09	SNHG23	1.4e-26	-0.304154	0.719	0.818	1.6e-22	GSPT1	6.15259e-22	0.174989	0.999	1	7.04964e-18	ANLN	1.69552e-12
RMRP	5.44594e-15	-0.284856	0.52	0.635	6.23996e-11	ENKD1	6.88e-14	0.109442	0.482	0.32	7.88e-10	PDLIM4	3.03334e-38	0.214566	0.996	0.988	3.4756e-34	RNF138	1.31e-29	0.277866	0.773	0.561	1.5e-25	ABCA5	6.3003e-13	-0.688425	0.211	0.656	7.21888e-09	PI4K2B	1.81427e-13	0.121125	0.474	0.316	2.07879e-09	CLSPN	1.42e-26	0.249186	0.961	0.879	1.63e-22	GGCT	6.23405e-22	0.19008	0.997	0.99	7.14297e-18	CENPU	1.70988e-12
VIMP	5.96232e-15	0.107104	1	0.999	6.83163e-11	WDR82	6.91e-14	0.127224	0.98	0.978	7.91e-10	HNRNPAB	3.27561e-38	0.184121	1	1	3.75319e-34	CORO1C	1.4e-29	0.205161	1	0.993	1.61e-25	POP5	6.35673e-13	0.781075	0.97	0.812	7.28354e-09	TAF6	1.82333e-13	0.132248	0.945	0.927	2.08917e-09	ATAD5	1.43e-26	0.245257	0.894	0.735	1.64e-22	SUMO3	6.81593e-22	0.157792	0.999	0.999	7.80969e-18	PPIC	1.73517e-12
DLC1	6.17728e-15	-0.151798	0.965	0.987	7.07792e-11	RP11-127B20.3	7.75e-14	0.095932	0.192	0.091	8.88e-10	KNSTRN	3.35041e-38	0.297317	0.92	0.821	3.8389e-34	CCNA2	1.42e-29	0.3217	0.953	0.87	1.62e-25	RPS4X	6.37801e-13	-0.638459	1	1	7.30793e-09	BRD7	1.86445e-13	0.115018	0.994	0.986	2.13629e-09	RP4-621F18.2	1.49e-26	-0.343974	0.653	0.763	1.71e-22	DRAP1	7.11357e-22	0.155995	1	1	8.15073e-18	CBLB	1.77575e-12
PAK2	6.20251e-15	0.100327	1	0.999	7.10684e-11	LRFN4	7.8e-14	0.124836	0.634	0.454	8.93e-10	TMEM2	3.42625e-38	-0.277344	0.868	0.949	3.92579e-34	EIF2S1	1.47e-29	0.220055	0.993	0.962	1.68e-25	WBP11	6.42387e-13	0.715374	0.996	0.969	7.36047e-09	ST6GAL2	1.88995e-13	0.192106	0.596	0.449	2.1655e-09	GNG5	1.57e-26	-0.121254	1	1	1.8e-22	UBE2H	7.16192e-22	-0.263857	0.895	0.936	8.20613e-18	CTGF	1.78455e-12
EIF4E	6.43704e-15	0.119275	0.998	0.992	7.37556e-11	LNP1	7.85e-14	0.0874514	0.201	0.098	9e-10	PALLD	4.16396e-38	-0.258354	0.986	0.997	4.77106e-34	PSME3	1.63e-29	0.212673	0.997	0.988	1.86e-25	CAPRIN1	6.49164e-13	0.601236	1	1	7.43813e-09	ARPIN	1.92798e-13	0.132815	0.562	0.398	2.20908e-09	ARPC5	1.63e-26	-0.156586	1	1	1.87e-22	GAL	7.4244e-22	0.410745	0.927	0.872	8.50688e-18	TCF19	1.78925e-12
NEDD1	6.55656e-15	-0.157657	0.598	0.704	7.5125e-11	CDKN2AIP	8.25e-14	0.11526	0.542	0.376	9.46e-10	HIST1H4C	4.26387e-38	-1.04656	1	0.998	4.88555e-34	SRRM2	1.8e-29	0.170989	1	1	2.06e-25	YWHAQ	6.502e-13	0.507112	1	1	7.45e-09	SLC25A10	1.94117e-13	0.135984	0.639	0.476	2.22419e-09	PGP	1.86e-26	0.190829	0.993	0.982	2.13e-22	ATP5E	8.71195e-22	-0.126837	1	1	9.98215e-18	TPP1	1.82318e-12
PPP2CA	6.60191e-15	0.103526	0.999	1	7.56446e-11	YWHAZ	8.46e-14	0.0663063	1	1	9.7e-10	SSU72	4.34597e-38	0.145991	1	1	4.97961e-34	THAP4	1.89e-29	0.251901	0.953	0.91	2.16e-25	ERH	6.88583e-13	0.528862	1	1	7.88978e-09	THBS1	2.02431e-13	-0.226828	0.978	0.994	2.31945e-09	SKA3	1.89e-26	0.233207	0.882	0.707	2.16e-22	SLC43A3	9.12236e-22	0.235368	0.987	0.952	1.04524e-17	CD3EAP	1.8321e-12
POMP	7.49305e-15	0.0693101	1	1	8.58553e-11	SAFB2	8.56e-14	0.118499	0.971	0.964	9.81e-10	THY1	4.89116e-38	-0.251335	0.999	1	5.60429e-34	E2F4	2.31e-29	0.24395	0.99	0.955	2.65e-25	DHX15	6.93559e-13	0.730203	0.995	0.969	7.9468e-09	TYK2	2.11076e-13	0.127815	0.582	0.412	2.4185e-09	LRRC59	2.12e-26	0.154234	0.999	0.998	2.43e-22	BRI3BP	1.01783e-21	0.263813	0.905	0.776	1.16622e-17	SF3B3	2.01678e-12
MIR503HG	7.70769e-15	-0.181183	0.419	0.541	8.83147e-11	SNHG8	8.58e-14	0.0907744	1	1	9.84e-10	TIMP3	5.18048e-38	-0.670588	0.805	0.882	5.93579e-34	UBE2L3	2.5e-29	0.159295	1	1	2.86e-25	HMBOX1	6.93589e-13	-0.878205	0.511	0.938	7.94714e-09	RAD1	2.27509e-13	0.141471	0.948	0.942	2.6068e-09	APITD1	2.33e-26	0.224874	0.914	0.804	2.67e-22	TUBA1C	1.06082e-21	0.164417	1	1	1.21549e-17	ZNF277	2.02801e-12
EEF2	8.3235e-15	-0.0535435	1	1	9.53707e-11	HNRNPDL	8.72e-14	0.0967006	1	0.999	9.99e-10	SNHG10	5.41382e-38	0.296022	0.752	0.543	6.20315e-34	AREG	2.52e-29	-0.932931	0.669	0.794	2.89e-25	SSSCA1	7.19645e-13	0.79165	0.957	0.75	8.24569e-09	BARD1	2.34919e-13	0.1374	0.905	0.834	2.6917e-09	RPL19	2.69e-26	0.0946947	1	1	3.09e-22	ICMT	1.10773e-21	0.205564	0.996	0.964	1.26924e-17	ATP5J2	2.0358e-12
AIMP1	8.81942e-15	0.123951	0.995	0.989	1.01053e-10	NUDT3	8.94e-14	0.117355	0.994	0.986	1.02e-09	NEK2	6.16345e-38	0.315865	0.733	0.528	7.06208e-34	KHDRBS1	2.64e-29	0.168261	1	0.999	3.02e-25	RAD21	7.34957e-13	0.683037	0.999	1	8.42114e-09	NCKIPSD	2.35521e-13	0.141514	0.5	0.349	2.69859e-09	ADRM1	2.71e-26	0.173367	0.999	0.998	3.1e-22	CDC25A	1.11725e-21	0.272205	0.627	0.408	1.28014e-17	BLVRB	2.05275e-12
PRR11	9.22308e-15	0.133095	0.961	0.957	1.05678e-10	BCL3	9.01e-14	0.162176	0.915	0.936	1.03e-09	HJURP	6.19936e-38	-0.420856	0.557	0.73	7.10323e-34	G0S2	2.64e-29	-0.538455	0.632	0.796	3.03e-25	COL3A1	7.59538e-13	1.09938	0.999	1	8.70279e-09	ATAD5	2.36355e-13	0.15485	0.894	0.827	2.70815e-09	SUMO2	2.93e-26	0.116391	1	1	3.36e-22	PXDN	1.12642e-21	-0.264017	1	0.999	1.29065e-17	CYC1	2.16512e-12
COA4	1.08356e-14	0.0895112	1	1	1.24155e-10	MAZ	9.27e-14	0.121325	0.98	0.978	1.06e-09	TAF13	6.78329e-38	-0.276205	0.897	0.966	7.77229e-34	FSTL1	2.7e-29	-0.218417	1	1	3.09e-25	ABCE1	7.88838e-13	0.692678	0.998	0.906	9.03851e-09	ZCCHC4	2.45665e-13	0.119925	0.331	0.199	2.81483e-09	PHF14	3.26e-26	0.196616	0.991	0.972	3.73e-22	TCERG1	1.15966e-21	0.196988	0.993	0.955	1.32873e-17	PRDX3	2.18129e-12
SLC25A38	1.21448e-14	0.154414	0.692	0.585	1.39155e-10	LSM5	9.52e-14	0.0781976	1	1	1.09e-09	COL6A3	7.02489e-38	-0.253075	0.999	1	8.04912e-34	ANP32A	3.08e-29	0.208319	0.996	0.981	3.53e-25	PGK1	8.35863e-13	0.496401	1	1	9.57732e-09	LIG3	2.4567e-13	0.121556	0.611	0.432	2.81488e-09	SYNPO2	4.26e-26	-0.374233	0.15	0.317	4.88e-22	ALYREF	1.29984e-21	0.220832	0.981	0.945	1.48936e-17	TIMM8B	2.22227e-12
SYT1	1.26604e-14	-0.158645	0.216	0.332	1.45063e-10	MZT1	9.71e-14	0.11879	0.985	0.981	1.11e-09	FBXO5	7.18737e-38	-0.393843	0.647	0.768	8.23529e-34	CCT2	3.09e-29	0.181655	1	1	3.54e-25	EIF3D	8.77868e-13	-0.722993	0.994	1	1.00586e-08	LMBR1	2.52813e-13	0.124374	0.567	0.399	2.89674e-09	AK4	4.4e-26	-0.302894	0.711	0.812	5.04e-22	SFPQ	1.36762e-21	0.175487	1	0.999	1.56702e-17	MALSU1	2.31401e-12
BTG2	1.35718e-14	-0.170705	0.125	0.224	1.55506e-10	DHX9	9.78e-14	0.109337	0.993	0.985	1.12e-09	TPT1	7.78915e-38	-0.114088	1	1	8.92481e-34	KNSTRN	3.15e-29	0.297076	0.92	0.81	3.61e-25	ATP5J2	8.78137e-13	0.615519	1	1	1.00617e-08	FAM129A	2.53435e-13	0.155566	0.68	0.532	2.90385e-09	ST6GALNAC5	4.66e-26	-0.268926	0.604	0.749	5.34e-22	C19orf48	1.39317e-21	0.213814	0.987	0.956	1.5963e-17	AKR1B1	2.38305e-12
C1D	1.40866e-14	0.136007	0.948	0.929	1.61404e-10	CCT4	9.86e-14	0.0847417	1	1	1.13e-09	H2AFY	8.46349e-38	0.170445	1	0.998	9.69746e-34	POLR3H	3.17e-29	0.241726	0.987	0.958	3.63e-25	RWDD1	8.92641e-13	0.53293	1	1	1.02279e-08	CENPK	2.55798e-13	0.136296	0.96	0.924	2.93093e-09	ATOX1	4.86e-26	-0.177649	1	1	5.57e-22	UBE2T	1.42463e-21	0.211267	0.978	0.898	1.63234e-17	SGOL1	2.40075e-12
DHFR	1.4673e-14	-0.108145	0.993	0.993	1.68124e-10	WSB2	1.01e-13	-0.152144	0.879	0.932	1.15e-09	U2SURP	8.94354e-38	0.201355	0.998	0.988	1.02475e-33	DUSP1	3.99e-29	-0.336316	0.87	0.945	4.57e-25	CDCA3	9.62153e-13	0.903362	0.911	0.594	1.10243e-08	C22orf29	2.5965e-13	0.146792	0.626	0.452	2.97507e-09	ATPIF1	5.11e-26	-0.240908	0.999	1	5.85e-22	DENR	1.83441e-21	0.166254	1	1	2.10186e-17	RWDD1	2.74494e-12
CHAF1B	1.50959e-14	-0.161462	0.54	0.648	1.72969e-10	SQRDL	1.02e-13	-0.164468	0.773	0.888	1.17e-09	RPL23A	9.32314e-38	0.109562	1	1	1.06825e-33	RBBP4	4.13e-29	0.231108	0.987	0.959	4.73e-25	LGALS1	9.66702e-13	0.529575	1	1	1.10765e-08	CACTIN	2.60608e-13	0.120334	0.427	0.277	2.98604e-09	SRSF11	5.24e-26	0.140866	1	1	6e-22	SF3A3	1.93014e-21	0.202859	0.99	0.966	2.21155e-17	TNFRSF12A	2.74717e-12
RBM23	1.5478e-14	-0.138499	0.835	0.905	1.77347e-10	ZNF616	1.05e-13	0.10218	0.293	0.169	1.2e-09	ABCE1	1.19629e-37	0.201545	0.998	0.985	1.37071e-33	MAT2A	4.37e-29	0.227566	0.999	0.996	5.01e-25	ANLN	9.66724e-13	0.977338	0.938	0.688	1.10767e-08	SNRNP200	2.67125e-13	0.128729	0.984	0.974	3.06072e-09	CDT1	5.63e-26	0.250735	0.882	0.735	6.45e-22	PPIG	2.09945e-21	0.183084	0.998	0.993	2.40555e-17	SNHG7	2.81931e-12
GAR1	1.55427e-14	0.120949	0.997	0.992	1.78088e-10	ENC1	1.07e-13	-0.195666	0.752	0.88	1.22e-09	SNHG8	1.20401e-37	0.176019	1	0.999	1.37955e-33	RNASEH1	4.56e-29	0.196624	0.997	0.988	5.22e-25	ARPC5L	1.0207e-12	0.622845	1	1	1.16952e-08	DHODH	2.7162e-13	0.128398	0.535	0.368	3.11223e-09	S100A10	5.64e-26	-0.268724	1	1	6.46e-22	ADPRHL2	2.10735e-21	0.230257	0.845	0.711	2.4146e-17	TMCO3	2.9439e-12
CENPI	1.62521e-14	-0.141673	0.271	0.392	1.86216e-10	EWSR1	1.13e-13	0.106858	0.997	0.987	1.29e-09	SERINC1	1.2619e-37	-0.276636	0.855	0.936	1.44588e-33	DEPTOR	5.14e-29	-0.201566	0.051	0.192	5.89e-25	HMGA1	1.08127e-12	0.665385	1	1	1.23892e-08	POLA1	2.73721e-13	0.13806	0.681	0.515	3.1363e-09	OSMR	5.87e-26	-0.236384	0.943	0.951	6.72e-22	APITD1	2.12951e-21	0.223622	0.914	0.819	2.43999e-17	CTSC	2.97283e-12
ACIN1	2.08048e-14	0.111588	0.996	0.996	2.38381e-10	ATP5B	1.13e-13	0.0826155	1	1	1.3e-09	LRP10	1.26266e-37	-0.275195	0.931	0.969	1.44675e-33	ALOX5AP	5.29e-29	-0.433134	0.329	0.532	6.06e-25	KIF20B	1.19551e-12	1.09242	0.934	0.688	1.36982e-08	ARHGAP11A	2.89499e-13	0.146674	0.947	0.903	3.31708e-09	ARL6IP4	6.61e-26	0.118089	1	1	7.58e-22	DNAJC2	2.16761e-21	0.204034	0.997	0.988	2.48365e-17	TPM2	2.97903e-12
SMCO4	2.15494e-14	-0.153621	0.789	0.856	2.46913e-10	SPC24	1.15e-13	-0.203637	0.61	0.67	1.31e-09	PSMA3	1.36743e-37	0.19969	0.994	0.984	1.5668e-33	FAM58A	5.76e-29	0.246654	0.954	0.894	6.6e-25	MYDGF	1.26071e-12	-0.707002	1	1	1.44452e-08	CKAP2L	2.92692e-13	0.161253	0.849	0.766	3.35367e-09	MCM2	7.23e-26	0.240437	0.901	0.76	8.29e-22	RAD23A	2.73945e-21	0.169098	1	0.996	3.13887e-17	POP5	2.98313e-12
IL1RAP	2.55899e-14	-0.160736	0.356	0.466	2.93209e-10	ZNF207	1.15e-13	0.0964951	0.999	0.998	1.32e-09	NUPR1	1.37918e-37	-0.715305	0.452	0.616	1.58027e-33	ERGIC3	6.11e-29	-0.254501	0.971	0.991	7e-25	EIF5B	1.30952e-12	0.469063	1	1	1.50045e-08	DDX51	2.99487e-13	0.131573	0.48	0.326	3.43152e-09	RPL30	8.54e-26	0.0777604	1	1	9.78e-22	EBP	2.77903e-21	0.223931	0.97	0.908	3.18421e-17	PSMA7	3.06189e-12
MAPRE1	2.95882e-14	0.116906	0.993	0.994	3.39022e-10	YY1AP1	1.2e-13	0.113202	0.607	0.424	1.37e-09	SRSF9	1.53407e-37	0.130662	1	1	1.75774e-33	PHAX	7.33e-29	0.24228	0.983	0.943	8.4e-25	GCSH	1.32485e-12	0.578037	1	1	1.51801e-08	EIF4G2	3.01271e-13	0.0748728	1	1	3.45196e-09	SLC7A5	8.8e-26	-0.299916	0.969	0.974	1.01e-21	CCDC14	2.82192e-21	0.228235	0.953	0.869	3.23335e-17	MT-CO3	3.18536e-12
CWC25	3.09458e-14	-0.136246	0.734	0.832	3.54577e-10	ATAT1	1.23e-13	0.105121	0.363	0.227	1.41e-09	SPECC1	1.5763e-37	-0.287851	0.767	0.888	1.80613e-33	SSNA1	7.47e-29	0.171365	1	0.997	8.56e-25	TMEM14B	1.34647e-12	0.551028	1	1	1.54279e-08	GCLC	3.01742e-13	0.128019	0.431	0.284	3.45736e-09	HSPA8	8.84e-26	0.161086	1	0.999	1.01e-21	BAG2	2.95081e-21	0.18264	0.999	0.991	3.38103e-17	GTF2A2	3.28867e-12
LARP1	3.15597e-14	0.0944702	0.999	0.999	3.61611e-10	APP	1.24e-13	-0.120571	0.993	0.999	1.42e-09	HNRNPM	1.59464e-37	0.162762	1	1	1.82713e-33	MRPL14	7.47e-29	0.169873	1	1	8.56e-25	BSDC1	1.37712e-12	-0.702097	0.648	0.938	1.57791e-08	PPIL2	3.2688e-13	0.139508	0.633	0.477	3.74539e-09	MSN	9.21e-26	-0.154328	1	1	1.06e-21	TMA7	2.96509e-21	0.0881726	1	1	3.3974e-17	YWHAQ	3.30621e-12
CDC42EP1	3.36255e-14	0.126451	0.977	0.972	3.8528e-10	EIF2S3	1.25e-13	-0.136994	0.992	0.995	1.43e-09	DHX15	1.62379e-37	0.217182	0.995	0.982	1.86053e-33	ITM2B	7.49e-29	-0.292829	0.966	0.99	8.58e-25	PRDX3	1.45271e-12	0.536619	0.999	1	1.66451e-08	DNAJB1	3.39658e-13	0.146491	0.966	0.964	3.8918e-09	TMEM45A	1.03e-25	-0.29956	0.769	0.836	1.18e-21	SSU72	3.14227e-21	0.131345	1	1	3.60042e-17	SKA3	3.31522e-12
CENPO	3.4456e-14	-0.140441	0.622	0.735	3.94797e-10	ADAR	1.25e-13	0.11843	0.982	0.979	1.44e-09	FKBP9	1.66925e-37	-0.27497	0.74	0.861	1.91263e-33	PLEKHB2	8.43e-29	0.223985	0.973	0.946	9.66e-25	EIF3B	1.45821e-12	0.658634	0.997	1	1.67081e-08	PNKP	3.61704e-13	0.142189	0.899	0.87	4.14441e-09	PCBP2	1.03e-25	0.113788	1	1	1.18e-21	SLC25A5	3.19515e-21	0.140057	1	1	3.66101e-17	MCM2	3.35368e-12
AMIGO2	3.57367e-14	-0.187806	0.879	0.939	4.09472e-10	ZSCAN29	1.3e-13	0.127356	0.441	0.299	1.49e-09	PRDX5	2.02295e-37	-0.255588	0.998	0.998	2.31789e-33	SNHG10	8.83e-29	0.29128	0.752	0.558	1.01e-24	SLC2A4RG	1.46471e-12	0.808206	0.978	0.75	1.67827e-08	SKA3	3.70553e-13	0.144594	0.882	0.804	4.2458e-09	RPL13A	1.05e-25	0.0933569	1	1	1.2e-21	MXD4	3.49856e-21	-0.401894	0.558	0.688	4.00865e-17	SAE1	3.40053e-12
SDCBP	3.57778e-14	0.140614	0.959	0.943	4.09942e-10	SRSF3	1.34e-13	0.0895841	1	1	1.54e-09	JUND	2.08289e-37	-0.304521	0.833	0.914	2.38657e-33	THRAP3	9.99e-29	0.215653	0.997	0.98	1.14e-24	METAP2	1.53726e-12	0.47579	1	1	1.76139e-08	EEF1D	4.31488e-13	0.0681254	1	1	4.94399e-09	LEPROT	1.17e-25	-0.201258	0.99	0.996	1.34e-21	ARHGAP18	3.68608e-21	0.259127	0.981	0.92	4.22351e-17	MCM3	3.41679e-12
RNF139	3.64319e-14	-0.14511	0.714	0.804	4.17437e-10	HOXA11-AS	1.35e-13	0.112262	0.41	0.266	1.55e-09	AMOTL2	2.12318e-37	-0.30326	0.77	0.902	2.43274e-33	PRMT1	1.06e-28	0.215921	0.998	0.993	1.21e-24	BNIP3L	1.55019e-12	-0.764284	0.915	1	1.7762e-08	ATP6V0E1	4.41154e-13	-0.166273	1	1	5.05474e-09	SMC2	1.19e-25	0.204366	0.972	0.935	1.36e-21	TCEB3	3.85635e-21	0.227732	0.974	0.931	4.41861e-17	RPL10	3.44708e-12
CRK	3.69248e-14	0.12418	0.982	0.98	4.23085e-10	ILF2	1.46e-13	0.0973024	0.998	0.996	1.67e-09	SLFN5	2.60728e-37	-0.347482	0.704	0.838	2.98742e-33	PBK	1.24e-28	0.286981	0.966	0.85	1.42e-24	NDUFB10	1.58354e-12	0.548225	1	1	1.81441e-08	PRR12	4.41359e-13	0.117506	0.419	0.274	5.05709e-09	PCBP1	1.37e-25	0.125416	1	1	1.57e-21	ASF1B	4.34551e-21	0.237009	0.828	0.666	4.97909e-17	IFRD2	3.46256e-12
MPHOSPH10	3.70638e-14	0.136065	0.965	0.964	4.24677e-10	TCEB3	1.48e-13	0.127552	0.989	0.99	1.7e-09	ILF3	2.69515e-37	0.187403	0.999	0.997	3.08811e-33	PTBP1	1.37e-28	0.208956	0.998	0.99	1.57e-24	SAE1	1.64232e-12	0.700177	0.995	0.844	1.88176e-08	DHCR24	4.61513e-13	0.152948	0.98	0.971	5.28802e-09	TGFB2	1.4e-25	-0.325385	0.322	0.502	1.61e-21	FAM136A	4.46185e-21	0.184173	0.999	0.991	5.11238e-17	HJURP	3.56295e-12
CMIP	3.7303e-14	-0.141776	0.684	0.788	4.27418e-10	ZNF787	1.51e-13	0.12389	0.585	0.415	1.73e-09	GTF3A	2.86925e-37	0.167976	1	1	3.28759e-33	FOSB	1.42e-28	-0.390709	0.54	0.739	1.62e-24	MRPL41	1.65553e-12	0.475015	1	1	1.89691e-08	FAM126B	4.68287e-13	0.122063	0.513	0.347	5.36564e-09	P4HB	1.45e-25	-0.143886	1	1	1.66e-21	WDR77	4.46382e-21	0.211836	0.98	0.921	5.11464e-17	AK9	3.73614e-12
MRPL51	3.82801e-14	0.0672987	1	1	4.38613e-10	BRD1	1.57e-13	0.108758	0.42	0.275	1.8e-09	FOXN3	2.88436e-37	-0.293886	0.838	0.92	3.3049e-33	ELAVL1	1.73e-28	0.194199	0.998	0.997	1.99e-24	TAF9	1.73475e-12	0.571362	1	0.969	1.98767e-08	CTA-384D8.36	4.77392e-13	0.0961421	0.193	0.091	5.46996e-09	APRT	1.48e-25	0.140668	1	0.999	1.7e-21	MRPL3	4.6644e-21	0.174095	1	0.994	5.34447e-17	GCSH	3.81078e-12
TUG1	4.03228e-14	0.126305	0.966	0.954	4.62018e-10	ZNF367	1.62e-13	0.103107	0.309	0.18	1.86e-09	FLOT1	3.65027e-37	0.216513	0.99	0.977	4.18248e-33	APP	1.94e-28	-0.222273	0.993	0.999	2.23e-24	MT-CO3	1.74423e-12	0.450989	1	1	1.99854e-08	TARS	4.96139e-13	0.0923254	1	1	5.68476e-09	ITM2B	1.66e-25	-0.247015	0.971	0.981	1.91e-21	PLEKHJ1	5.16601e-21	0.191251	0.991	0.983	5.91922e-17	SSR2	4.07253e-12
UNC50	4.36676e-14	0.148863	0.849	0.809	5.00343e-10	TUBB4B	1.63e-13	0.0983802	1	1	1.87e-09	LRRC59	3.92908e-37	0.175093	1	0.998	4.50194e-33	HDAC2	2.23e-28	0.187919	0.999	0.99	2.56e-24	PRSS23	1.7718e-12	0.768747	0.992	0.875	2.03013e-08	HNRNPM	5.1476e-13	0.0825329	1	1	5.89812e-09	CNRIP1	1.89e-25	0.196684	0.97	0.926	2.16e-21	GTF3A	5.34718e-21	0.150559	1	1	6.1268e-17	UCK2	4.07926e-12
DDX18	4.38667e-14	0.0945299	1	1	5.02625e-10	CTD-3184A7.4	1.65e-13	0.114928	0.39	0.253	1.89e-09	KIF5B	4.03947e-37	0.167593	1	1	4.62842e-33	CHD4	2.64e-28	0.195322	1	0.997	3.03e-24	TMCO3	1.81676e-12	-0.645602	0.936	1	2.08164e-08	ID1	5.27071e-13	0.292748	0.823	0.785	6.03918e-09	MAGOH	1.93e-25	0.207401	0.975	0.946	2.21e-21	GJA1	5.4279e-21	-0.310885	0.97	0.983	6.21929e-17	PEG10	4.16491e-12
NFYA	4.42995e-14	-0.146575	0.507	0.628	5.07584e-10	ZNF578	1.69e-13	0.0916428	0.182	0.086	1.94e-09	WDR77	4.66394e-37	0.226008	0.982	0.959	5.34394e-33	COL6A1	2.82e-28	-0.279808	1	1	3.23e-24	MRPL42	1.87315e-12	0.648099	0.996	0.938	2.14625e-08	RPL4	5.79323e-13	0.0659909	1	1	6.63789e-09	RAD54L	2.06e-25	0.232723	0.573	0.368	2.36e-21	POP1	5.59697e-21	0.24295	0.883	0.762	6.41301e-17	ITM2B	4.36825e-12
NUP153	4.71944e-14	-0.136518	0.728	0.808	5.40753e-10	ABHD11	1.71e-13	0.109899	0.57	0.397	1.96e-09	EI24	4.71942e-37	0.143787	1	1	5.40751e-33	PSIP1	3.21e-28	0.238067	0.994	0.965	3.68e-24	UACA	1.90153e-12	0.81942	0.997	0.906	2.17877e-08	MEG3	5.82252e-13	-0.193452	0.99	0.997	6.67144e-09	CHTOP	2.07e-25	0.195561	0.993	0.981	2.37e-21	STRAP	5.94668e-21	0.126043	1	1	6.8137e-17	EIF5B	4.38193e-12
PHACTR4	4.81735e-14	-0.129435	0.9	0.942	5.51972e-10	GADD45GIP1	1.76e-13	0.0680161	1	1	2.01e-09	TYW3	5.58399e-37	0.228302	0.99	0.981	6.39814e-33	NR2C2AP	3.49e-28	0.297987	0.746	0.55	4e-24	FOXM1	2.0399e-12	0.840479	0.914	0.656	2.33731e-08	ESPL1	6.08655e-13	0.132533	0.368	0.23	6.97397e-09	NOP56	2.08e-25	0.189338	0.998	0.986	2.38e-21	VCAN	6.24637e-21	-0.24981	0.995	0.997	7.15709e-17	NAA38	4.45587e-12
CREB3L2	4.97156e-14	0.118651	0.987	0.987	5.69642e-10	POLR1D	1.78e-13	0.0841998	1	1	2.04e-09	MACF1	5.58888e-37	-0.218905	0.997	1	6.40374e-33	UHMK1	3.57e-28	0.233877	0.985	0.961	4.09e-24	MSN	2.0609e-12	0.592745	1	1	2.36138e-08	RBM23	6.19823e-13	0.132908	0.905	0.849	7.10193e-09	TNS1	2.25e-25	-0.31021	0.41	0.583	2.58e-21	CDH11	6.33928e-21	-0.377404	0.895	0.94	7.26355e-17	TMEM59	4.49794e-12
CHAF1A	5.02951e-14	-0.14958	0.916	0.952	5.76282e-10	PDLIM4	1.81e-13	0.105961	0.996	0.992	2.08e-09	PSMA2	5.8678e-37	0.188485	0.998	0.998	6.72333e-33	RPS4X	3.64e-28	-0.1636	1	1	4.17e-24	MAD2L1	2.0707e-12	0.86087	0.975	0.844	2.37261e-08	CENPP	6.48053e-13	0.134528	0.485	0.331	7.42539e-09	GFPT1	2.33e-25	-0.23064	0.873	0.937	2.67e-21	GINS4	6.43195e-21	0.231497	0.768	0.593	7.36973e-17	CS	4.53038e-12
ITPR2	5.25151e-14	-0.155827	0.887	0.93	6.01718e-10	RASAL2	1.81e-13	-0.156446	0.603	0.708	2.08e-09	EIF3I	6.24247e-37	0.178967	0.999	1	7.15262e-33	REXO4	3.81e-28	0.231338	0.985	0.946	4.36e-24	PTGES3	2.12476e-12	0.46622	1	1	2.43456e-08	DUS4L	6.49031e-13	0.122325	0.576	0.405	7.4366e-09	CCDC86	2.41e-25	0.228403	0.955	0.888	2.76e-21	ENOPH1	6.80584e-21	0.21956	0.963	0.911	7.79813e-17	FSCN1	4.57432e-12
AHSA1	5.53236e-14	0.107792	0.997	0.99	6.33898e-10	SNHG9	1.84e-13	0.150053	0.955	0.957	2.11e-09	CFLAR	6.6421e-37	-0.32801	0.589	0.757	7.61052e-33	ENOPH1	4e-28	0.247777	0.958	0.911	4.58e-24	ZNF277	2.13659e-12	-0.688944	0.392	0.844	2.4481e-08	TNRC6A	6.56638e-13	0.115026	0.997	0.994	7.52376e-09	MMP2	2.47e-25	-0.250257	0.996	0.999	2.83e-21	DHX33	7.34129e-21	0.227199	0.929	0.835	8.41165e-17	TCEB2	4.57881e-12
CDKN1B	5.7174e-14	-0.155792	0.371	0.487	6.551e-10	TMEM177	1.85e-13	0.115272	0.538	0.368	2.12e-09	POLR2J	6.84265e-37	0.149204	1	1	7.84031e-33	MCM3	4.18e-28	0.269426	0.962	0.872	4.79e-24	NOLC1	2.17091e-12	0.716834	0.993	0.906	2.48743e-08	ARHGAP19	6.65546e-13	0.120326	0.459	0.304	7.62582e-09	PSMD4	3e-25	0.176172	0.992	0.988	3.44e-21	ATAD3B	7.53988e-21	0.235275	0.902	0.792	8.63919e-17	ALYREF	4.59659e-12
RSRP1	5.76652e-14	0.166076	0.865	0.841	6.60728e-10	ZMYND19	1.94e-13	0.147729	0.798	0.724	2.22e-09	PARVA	6.92698e-37	-0.218393	0.973	0.994	7.93694e-33	RPLP0	4.39e-28	0.0782548	1	1	5.03e-24	MAP1LC3B	2.18375e-12	-0.954604	0.989	1	2.50214e-08	APITD1	6.70669e-13	0.130214	0.914	0.879	7.68452e-09	RPL17	3.02e-25	0.165971	1	1	3.46e-21	OPTN	8.10216e-21	-0.248798	0.832	0.908	9.28346e-17	TVP23B	4.70047e-12
ASH1L-AS1	5.83607e-14	0.114569	0.233	0.128	6.68697e-10	EPHB4	1.95e-13	0.108459	0.476	0.32	2.24e-09	BNIP3L	7.15094e-37	-0.327566	0.915	0.963	8.19354e-33	PPIL1	4.69e-28	0.258059	0.914	0.862	5.37e-24	TPM2	2.18805e-12	0.5697	1	1	2.50707e-08	RFC5	6.79497e-13	0.129166	0.692	0.535	7.78567e-09	PARVA	3.06e-25	-0.182706	0.986	0.994	3.5e-21	CENPN	8.28641e-21	0.207639	0.991	0.939	9.49456e-17	FAM101B	4.7011e-12
SEC61G	5.98965e-14	0.0778355	1	1	6.86294e-10	ATP1B1	2e-13	-0.181175	0.697	0.776	2.29e-09	SYNPO2	7.3197e-37	-0.392282	0.133	0.317	8.38691e-33	CHAF1A	4.74e-28	0.31129	0.916	0.803	5.43e-24	PPIC	2.22207e-12	-0.853932	0.771	1	2.54605e-08	CEP162	7.01573e-13	0.127244	0.481	0.326	8.03863e-09	MAP1LC3B	3.73e-25	-0.249324	0.984	0.996	4.28e-21	C4orf3	8.39457e-21	-0.200198	1	1	9.61849e-17	RPS4X	4.76448e-12
SP4	6.27612e-14	-0.126604	0.165	0.269	7.19118e-10	KANK2	2.01e-13	0.138708	0.948	0.942	2.3e-09	NDUFB2	8.15944e-37	-0.162325	1	1	9.34908e-33	EIF3B	4.99e-28	0.198538	0.997	0.993	5.71e-24	TMEM59	2.23709e-12	-0.63612	0.986	1	2.56326e-08	PTGER4	7.06273e-13	0.115666	0.2	0.098	8.09248e-09	EXOSC8	4.56e-25	0.221673	0.88	0.768	5.22e-21	YDJC	8.89247e-21	0.233695	0.966	0.927	1.0189e-16	ZNF224	4.77061e-12
DPF3	6.42419e-14	-0.126531	0.149	0.253	7.36084e-10	KCNQ1OT1	2.05e-13	0.219104	0.89	0.896	2.35e-09	CBX3	8.89921e-37	0.154936	1	1	1.01967e-32	ANTXR1	5.11e-28	-0.333129	0.937	0.977	5.85e-24	RRP7A	2.31073e-12	0.746043	0.988	0.812	2.64764e-08	ATP6V1G1	7.64858e-13	-0.146682	0.999	1	8.76375e-09	KCNK6	5.93e-25	-0.380801	0.453	0.599	6.8e-21	BCCIP	9.14695e-21	0.18837	0.997	0.988	1.04806e-16	CKAP2	4.88167e-12
HNRNPF	6.42966e-14	0.0937249	0.999	0.998	7.3671e-10	PKDCC	2.16e-13	0.134823	0.482	0.34	2.47e-09	ITGB5	1.08376e-36	-0.241362	0.949	0.983	1.24177e-32	SEMA3C	5.43e-28	-0.297484	0.742	0.876	6.22e-24	NSA2	2.37662e-12	0.51795	1	1	2.72313e-08	WHSC1	7.72371e-13	0.130691	0.978	0.942	8.84983e-09	SRP72	6.11e-25	0.153715	1	0.999	7e-21	CDCA7L	9.87046e-21	0.233156	0.949	0.873	1.13096e-16	POLR2E	5.06667e-12
CHD9	6.60503e-14	-0.117839	0.984	0.993	7.56804e-10	CACTIN	2.18e-13	0.115574	0.42	0.277	2.5e-09	ENC1	1.18044e-36	-0.412336	0.752	0.852	1.35255e-32	PELP1	5.64e-28	0.269978	0.871	0.742	6.46e-24	EIF4B	2.58749e-12	-0.570583	0.999	1	2.96475e-08	FANCA	7.75795e-13	0.158996	0.809	0.738	8.88905e-09	BRCA1	6.67e-25	0.232036	0.923	0.805	7.65e-21	EFHD2	1.01234e-20	0.234851	0.981	0.943	1.15994e-16	YPEL3	5.16835e-12
PCNA	7.68655e-14	-0.116782	0.986	0.988	8.80725e-10	COL4A2	2.19e-13	-0.146167	0.986	0.995	2.51e-09	ANTXR1	1.21804e-36	-0.271319	0.937	0.98	1.39563e-32	RPL37A	6.4e-28	-0.116255	1	1	7.34e-24	THOC7	2.6658e-12	0.514279	1	1	3.05447e-08	CSE1L	7.96635e-13	0.113774	0.99	0.974	9.12784e-09	SULF1	7.33e-25	-0.408736	0.38	0.546	8.4e-21	CCL2	1.0477e-20	-0.749927	0.872	0.915	1.20046e-16	MRPL17	5.18469e-12
RP11-159D12.2	8.36114e-14	0.117677	0.298	0.182	9.5802e-10	CUX1	2.25e-13	-0.144833	0.906	0.974	2.58e-09	CMSS1	1.31453e-36	0.199089	1	0.994	1.50619e-32	PRPF40A	7.07e-28	0.175817	1	1	8.1e-24	TACC3	2.85245e-12	0.951316	0.938	0.781	3.26834e-08	DGCR14	8.1921e-13	0.11294	0.483	0.327	9.3865e-09	CSRP1	8.67e-25	-0.295275	0.997	0.999	9.94e-21	MRPS15	1.08017e-20	0.136937	1	1	1.23766e-16	BSDC1	5.49495e-12
CCNL2	8.87515e-14	-0.133774	0.802	0.873	1.01691e-09	DVL1	2.29e-13	0.120179	0.618	0.445	2.63e-09	RPL13A	1.48234e-36	0.104521	1	1	1.69847e-32	RAD23B	7.89e-28	0.171109	1	0.999	9.04e-24	CCDC86	2.90137e-12	0.73609	0.962	0.844	3.32438e-08	RPRD1B	8.40104e-13	0.132327	0.65	0.488	9.62591e-09	TMEM30A	9.27e-25	-0.185812	0.99	0.995	1.06e-20	SULF2	1.0917e-20	-0.500854	0.395	0.552	1.25087e-16	SHCBP1	5.61431e-12
MCM8	8.93939e-14	-0.147141	0.768	0.859	1.02428e-09	HOXC9	2.33e-13	0.169002	0.896	0.88	2.67e-09	METTL5	1.56824e-36	0.192758	0.998	0.995	1.79689e-32	IL6ST	8.92e-28	-0.238475	0.999	1	1.02e-23	GNB1	2.93738e-12	0.554242	1	1	3.36565e-08	PLCG1	8.48986e-13	0.132031	0.486	0.335	9.72768e-09	SRSF1	9.4e-25	0.169585	0.999	0.99	1.08e-20	DDX11	1.09176e-20	0.231382	0.646	0.423	1.25094e-16	HNRNPA1	5.73196e-12
NUP107	8.96314e-14	-0.142827	0.767	0.847	1.027e-09	URB1-AS1	2.34e-13	0.105182	0.363	0.229	2.68e-09	MRC2	1.7971e-36	-0.263939	0.954	0.986	2.05912e-32	SUPT16H	9.02e-28	0.204974	0.999	0.993	1.03e-23	SRP14	2.95947e-12	0.408504	1	1	3.39096e-08	AC004069.2	8.55379e-13	0.122685	0.431	0.285	9.80094e-09	ENOPH1	9.46e-25	0.209934	0.963	0.91	1.08e-20	PPP2CA	1.10122e-20	0.171183	1	0.991	1.26178e-16	CDK4	5.75198e-12
SAMD1	9.02812e-14	-0.140114	0.766	0.856	1.03444e-09	AKAP8L	2.37e-13	0.115122	0.605	0.434	2.72e-09	LRRFIP1	1.91843e-36	0.181991	1	0.998	2.19814e-32	WBP11	9.31e-28	0.22923	0.996	0.971	1.07e-23	SLC25A5	2.97616e-12	0.469285	1	1	3.41009e-08	ABHD11	9.33245e-13	0.107394	0.571	0.397	1.06931e-08	BDNF	1.1e-24	-0.294972	0.809	0.906	1.26e-20	MT-ND2	1.16847e-20	0.0926791	1	1	1.33883e-16	C21orf58	5.84046e-12
AGAP1	9.21775e-14	-0.158877	0.389	0.497	1.05617e-09	SCO1	2.41e-13	0.131396	0.946	0.934	2.76e-09	RBM17	2.15401e-36	0.183863	1	0.998	2.46806e-32	RANGAP1	9.32e-28	0.265312	0.96	0.85	1.07e-23	PRKDC	3.12649e-12	0.546437	1	1	3.58233e-08	HOXA7	9.3352e-13	0.138698	0.522	0.369	1.06963e-08	LINC01133	1.15e-24	-0.332857	0.098	0.251	1.31e-20	AXL	1.38605e-20	0.219201	0.987	0.933	1.58814e-16	EPB41L2	5.89271e-12
PAXIP1-AS1	9.23161e-14	0.145926	0.582	0.459	1.05776e-09	EI24	2.48e-13	0.0725516	1	1	2.85e-09	CNN1	2.24724e-36	-0.29323	0.111	0.289	2.57489e-32	FAM101B	9.64e-28	0.29038	0.975	0.926	1.1e-23	GLO1	3.2058e-12	0.59626	0.998	1	3.6732e-08	SKIV2L	9.34924e-13	0.110202	0.379	0.239	1.07124e-08	CCDC124	1.21e-24	0.178454	0.996	0.982	1.39e-20	UCK2	1.40443e-20	0.19659	0.976	0.937	1.6092e-16	ESCO2	5.91406e-12
SMIM12	9.4537e-14	0.114503	0.982	0.978	1.0832e-09	FAM220A	2.56e-13	0.112422	0.417	0.275	2.94e-09	TUFT1	2.80936e-36	-0.300315	0.214	0.412	3.21897e-32	YY1	9.88e-28	0.185179	0.999	0.997	1.13e-23	SRP9	3.21593e-12	0.541524	1	1	3.68481e-08	CDC6	9.41657e-13	0.149881	0.819	0.73	1.07895e-08	PGM1	1.3e-24	-0.260072	0.844	0.91	1.48e-20	ABCA1	1.5456e-20	-0.449136	0.299	0.471	1.77095e-16	TBCA	6.07695e-12
RPL7L1	9.67082e-14	0.0960312	1	1	1.10808e-09	KHDC1	2.79e-13	0.103915	0.43	0.28	3.2e-09	ATP6AP2	3.09926e-36	-0.272225	0.92	0.967	3.55113e-32	DNAJA2	1.01e-27	0.211461	0.991	0.968	1.16e-23	ARSG	3.39793e-12	-0.626207	0.186	0.625	3.89335e-08	RECQL4	9.65531e-13	0.126128	0.517	0.36	1.10631e-08	TUBG1	1.31e-24	0.201396	0.983	0.954	1.5e-20	PLK4	1.56826e-20	0.231486	0.612	0.38	1.79691e-16	HNRNPH1	6.12969e-12
POLA1	9.78842e-14	-0.151232	0.577	0.681	1.12156e-09	ATXN1L	2.81e-13	0.110487	0.48	0.327	3.21e-09	USMG5	3.22973e-36	-0.183807	1	1	3.70063e-32	PLEKHJ1	1.12e-27	0.201997	0.995	0.983	1.28e-23	TRIP13	3.43234e-12	0.845183	0.941	0.531	3.93278e-08	PCNA	9.69746e-13	0.120039	0.988	0.969	1.11113e-08	RFC1	1.32e-24	0.190278	0.998	0.98	1.51e-20	TXN	1.86431e-20	-0.310551	1	1	2.13612e-16	NCAPD2	6.40464e-12
SPIN4	1.03579e-13	-0.154344	0.32	0.433	1.18681e-09	CTBP2	2.83e-13	0.101216	0.998	0.997	3.24e-09	SNHG25	3.50194e-36	0.204925	0.998	0.997	4.01253e-32	RHEB	1.17e-27	0.150323	1	1	1.34e-23	RPL10	3.47648e-12	-0.606706	1	1	3.98335e-08	SLC2A4RG	9.74066e-13	0.128277	0.984	0.975	1.11608e-08	H3F3A	1.34e-24	0.101144	1	1	1.54e-20	AKAP1	1.92815e-20	0.25362	0.832	0.722	2.20927e-16	DHCR24	6.48964e-12
DLG1	1.07096e-13	-0.143057	0.761	0.844	1.22711e-09	CD3EAP	2.84e-13	0.147548	0.964	0.955	3.26e-09	SRSF11	3.68403e-36	0.159867	1	1	4.22116e-32	COL4A1	1.23e-27	-0.319815	0.976	0.997	1.41e-23	CDK4	3.52024e-12	0.46755	1	1	4.03349e-08	KTN1	1.00493e-12	0.0779328	1	1	1.15144e-08	CNIH4	1.4e-24	-0.252968	0.987	0.992	1.61e-20	H2AFX	1.96231e-20	0.219518	0.99	0.952	2.24841e-16	COL6A3	6.85193e-12
CDC26	1.1097e-13	0.104631	0.997	0.998	1.2715e-09	MED20	2.9e-13	0.123962	0.586	0.424	3.32e-09	ZFP36L2	5.33308e-36	0.336056	0.965	0.907	6.11065e-32	RBM25	1.3e-27	0.190102	1	0.999	1.49e-23	WDR77	3.5408e-12	0.735903	0.982	0.812	4.05704e-08	HIST1H2AG	1.00588e-12	0.100611	0.165	0.073	1.15253e-08	FSCN1	1.53e-24	-0.172358	0.999	0.998	1.75e-20	NAA50	2.01712e-20	0.18406	0.996	0.99	2.31121e-16	MT-ND5	6.94464e-12
PLAUR	1.11925e-13	0.115956	0.999	0.993	1.28244e-09	ZBTB14	3.01e-13	0.101125	0.33	0.2	3.45e-09	SYNE1	5.74057e-36	-0.321624	0.393	0.585	6.57755e-32	BANF1	1.58e-27	0.158366	1	1	1.81e-23	POLR3H	3.62933e-12	0.697723	0.987	0.938	4.15849e-08	PVRL1	1.0496e-12	0.124222	0.383	0.246	1.20264e-08	ARHGAP18	1.61e-24	0.260588	0.981	0.942	1.84e-20	YPEL5	2.33981e-20	-0.296755	0.408	0.58	2.68095e-16	MCM6	7.09078e-12
ZFAND5	1.11979e-13	0.122285	0.997	0.993	1.28306e-09	DDX46	3.02e-13	0.0915201	1	1	3.46e-09	RPL9	6.13848e-36	0.107033	1	1	7.03348e-32	SNRPG	1.63e-27	0.138872	1	1	1.87e-23	ARHGAP18	3.76101e-12	0.916621	0.985	0.875	4.30937e-08	CCNG2	1.08515e-12	0.154597	0.33	0.205	1.24337e-08	OSTC	1.93e-24	-0.203679	1	1	2.21e-20	NCAPH	2.45298e-20	0.212929	0.808	0.592	2.81062e-16	ARHGAP11A	7.10645e-12
ANKRD12	1.16113e-13	-0.131291	0.857	0.931	1.33043e-09	MARCH9	3.03e-13	0.0948279	0.184	0.088	3.47e-09	TUBB	6.32014e-36	0.11796	1	1	7.24162e-32	FTSJ2	1.71e-27	0.270735	0.882	0.773	1.96e-23	RBX1	3.81558e-12	0.532748	1	1	4.37189e-08	EPT1	1.10729e-12	0.131529	0.564	0.405	1.26873e-08	TFAM	2e-24	0.18947	0.988	0.975	2.3e-20	NOP58	2.61678e-20	0.200253	0.985	0.95	2.99831e-16	PSMC3IP	7.15231e-12
PDCD7	1.21593e-13	0.129483	0.943	0.946	1.39321e-09	SMYD5	3.05e-13	0.113359	0.428	0.287	3.5e-09	DDAH1	7.06263e-36	-0.268542	0.918	0.97	8.09236e-32	FBL	1.71e-27	0.164269	0.999	1	1.96e-23	EBP	3.89215e-12	0.794136	0.96	0.719	4.45962e-08	PHLPP1	1.11949e-12	0.127833	0.336	0.208	1.28271e-08	SRRM1	2.03e-24	0.1495	1	0.999	2.33e-20	LSM6	2.84031e-20	0.194967	0.997	0.983	3.25443e-16	TSPYL2	7.24059e-12
FJX1	1.33539e-13	0.150973	0.937	0.914	1.53009e-09	ZNF777	3.23e-13	0.0987429	0.367	0.228	3.7e-09	FAM136A	7.06867e-36	0.195265	0.996	0.992	8.09929e-32	EEF1E1	1.99e-27	0.207914	0.998	0.983	2.28e-23	HMGA2	4.14236e-12	0.989962	0.993	0.969	4.74631e-08	SESTD1	1.11994e-12	0.128427	0.579	0.418	1.28323e-08	SLC43A3	2.05e-24	0.210451	0.987	0.946	2.34e-20	S100A11	2.9376e-20	-0.256095	1	1	3.3659e-16	HMGB2	7.30596e-12
CDC27	1.34456e-13	0.120537	0.976	0.985	1.5406e-09	RP11-73E17.2	3.3e-13	0.0757517	0.144	0.059	3.78e-09	LAMP1	7.35737e-36	-0.198269	0.994	1	8.43008e-32	ARHGAP24	2e-27	-0.283359	0.474	0.668	2.29e-23	MAGT1	4.23891e-12	-0.887812	0.879	1	4.85695e-08	RFC1	1.16952e-12	0.116633	0.998	0.991	1.34004e-08	C1orf43	2.15e-24	0.154867	1	0.998	2.47e-20	G0S2	3.28054e-20	-0.70817	0.704	0.796	3.75884e-16	SMARCC1	7.6185e-12
FAM118A	1.42768e-13	-0.15047	0.606	0.702	1.63584e-09	CLDN11	3.53e-13	-0.34222	0.698	0.761	4.04e-09	SPOCK1	8.21499e-36	-0.223571	0.994	0.997	9.41274e-32	RNF126	2.03e-27	0.222418	0.981	0.956	2.32e-23	PNN	4.26333e-12	0.65094	0.999	1	4.88492e-08	EARS2	1.18777e-12	0.132159	0.444	0.301	1.36095e-08	PRDX3	2.17e-24	0.142575	1	1	2.48e-20	RBBP7	3.56094e-20	0.211132	0.99	0.966	4.08013e-16	TTC14	7.76687e-12
PSMC6	1.50463e-13	0.098575	0.999	0.996	1.72401e-09	DAAM1	3.54e-13	-0.15574	0.806	0.926	4.05e-09	HSPG2	1.0039e-35	-0.320474	0.647	0.783	1.15027e-31	TFDP1	2.09e-27	0.206825	0.999	0.99	2.39e-23	PSMD5-AS1	4.63995e-12	-0.773693	0.274	0.719	5.31646e-08	LRP3	1.1896e-12	0.117655	0.459	0.304	1.36304e-08	CTNNB1	2.25e-24	-0.257039	0.98	0.988	2.58e-20	PTTG1	3.59335e-20	0.194668	0.996	0.987	4.11726e-16	MRPL41	7.80423e-12
JMJD1C	1.51483e-13	-0.144451	0.893	0.936	1.7357e-09	ZNF511	3.54e-13	0.11868	0.99	0.986	4.06e-09	GRWD1	1.12627e-35	0.261687	0.926	0.833	1.29048e-31	BRMS1	2.11e-27	0.24891	0.946	0.882	2.42e-23	PTGER2	4.70493e-12	0.849713	0.985	0.844	5.39091e-08	TCEB1	1.19414e-12	-0.104605	1	1	1.36824e-08	UGCG	2.28e-24	-0.235851	0.92	0.966	2.61e-20	EEF1A1	3.83185e-20	-0.183376	1	1	4.39053e-16	TOMM40	7.80871e-12
FILIP1L	1.62241e-13	-0.228944	0.458	0.579	1.85896e-09	ZNF48	3.56e-13	0.117174	0.389	0.253	4.08e-09	GNAS	1.2138e-35	-0.196909	0.999	1	1.39077e-31	SUMO2	2.12e-27	0.122633	1	1	2.43e-23	MRPL4	4.86096e-12	0.5523	0.999	1	5.56968e-08	CDADC1	1.24899e-12	0.127953	0.462	0.311	1.4311e-08	ZNF22	2.29e-24	0.212998	0.981	0.937	2.62e-20	E2F7	4.15636e-20	0.230677	0.535	0.312	4.76236e-16	EBLN3	7.81235e-12
PRDX1	1.67377e-13	0.0747449	1	1	1.91781e-09	RRS1	3.65e-13	0.118971	0.979	0.977	4.18e-09	ACIN1	1.26315e-35	0.209245	0.996	0.981	1.44732e-31	SMYD3	2.36e-27	-0.542175	0.757	0.847	2.7e-23	AKR1C1	5.19798e-12	-1.65146	0.236	0.688	5.95584e-08	DPYSL2	1.28644e-12	0.0920289	0.999	1	1.47401e-08	CTSB	2.43e-24	-0.15301	1	1	2.79e-20	RBM14	4.17343e-20	0.225223	0.913	0.827	4.78192e-16	SKP2	7.9279e-12
PLIN3	1.71137e-13	0.109846	0.996	0.988	1.96088e-09	ARL4C	3.78e-13	0.165842	0.367	0.242	4.33e-09	TOMM20	1.49245e-35	0.141991	1	1	1.71005e-31	SRM	2.64e-27	0.156395	1	1	3.02e-23	UQCR11	5.25685e-12	0.508453	1	1	6.0233e-08	SH3GLB1	1.29733e-12	-0.103953	0.999	1	1.48648e-08	TMEM2	2.47e-24	-0.22772	0.908	0.949	2.83e-20	CORO1C	4.23351e-20	0.177749	0.999	0.993	4.85076e-16	SLC17A5	8.16111e-12
C11orf58	1.72691e-13	0.0609276	1	1	1.97869e-09	SAP30L	3.92e-13	0.103205	0.524	0.362	4.49e-09	DDX21	1.51177e-35	0.178257	1	1	1.73219e-31	PSMC1	2.81e-27	0.179465	1	0.999	3.22e-23	FAM216A	5.31031e-12	0.773926	0.932	0.719	6.08455e-08	KLHL8	1.3138e-12	0.136973	0.64	0.492	1.50535e-08	RBBP8	2.84e-24	0.218477	0.957	0.886	3.25e-20	EMC8	4.61863e-20	0.178281	0.997	0.985	5.29203e-16	GLO1	8.29804e-12
CHURC1	1.74801e-13	0.10775	0.992	0.987	2.00287e-09	IFT46	3.96e-13	0.135826	0.649	0.477	4.54e-09	MMP2	1.54931e-35	-0.287034	0.995	0.999	1.7752e-31	SNRPF	2.89e-27	0.126249	1	1	3.32e-23	REEP5	5.35457e-12	-0.613075	0.988	1	6.13527e-08	SH2B1	1.33781e-12	0.122144	0.529	0.375	1.53286e-08	NUP62	2.94e-24	0.205268	0.983	0.947	3.37e-20	RPS24	4.76575e-20	-0.0986321	1	1	5.46059e-16	SERINC1	8.34892e-12
UBE2D1	1.75114e-13	0.142244	0.864	0.835	2.00646e-09	KIAA2013	4.12e-13	0.119671	0.947	0.95	4.72e-09	PHF5A	1.63223e-35	0.236935	0.978	0.934	1.87021e-31	PDCD11	2.9e-27	0.235177	0.99	0.969	3.33e-23	MZT1	5.41474e-12	0.700891	0.985	0.906	6.20421e-08	CASC3	1.42599e-12	0.125388	0.968	0.948	1.6339e-08	CCP110	3.21e-24	0.230347	0.816	0.641	3.67e-20	SLC20A1	5.01918e-20	0.219319	0.998	0.972	5.75097e-16	FEN1	8.40634e-12
ADCK2	1.87229e-13	-0.141846	0.255	0.363	2.14527e-09	TMEM51	4.12e-13	0.122262	0.542	0.38	4.73e-09	SRPX2	1.8488e-35	-0.308072	0.567	0.713	2.11835e-31	SLC20A1	2.94e-27	0.27737	0.997	0.972	3.36e-23	CYCS	5.58233e-12	0.510912	1	1	6.39624e-08	POLR2K	1.43195e-12	-0.123843	0.993	0.999	1.64073e-08	CNN1	3.33e-24	-0.263275	0.127	0.289	3.81e-20	LRP1	5.01962e-20	-0.260462	0.893	0.945	5.75148e-16	EIF2AK4	8.48407e-12
ZNF674-AS1	1.91563e-13	0.130567	0.314	0.201	2.19492e-09	CCNB2	4.15e-13	0.121698	0.934	0.89	4.75e-09	SMC2	1.88095e-35	0.244665	0.975	0.935	2.15519e-31	SGTA	2.95e-27	0.234394	0.959	0.926	3.38e-23	EIF3M	5.72844e-12	-0.623991	0.997	1	6.56364e-08	PPP5C	1.45385e-12	0.130588	0.874	0.826	1.66583e-08	KDELR2	3.41e-24	-0.123892	1	1	3.9e-20	MNS1	5.18757e-20	0.24262	0.698	0.49	5.94392e-16	SRM	8.93694e-12
TANK	1.98635e-13	-0.135078	0.897	0.942	2.27596e-09	SMARCA4	4.36e-13	0.0962587	0.999	0.996	5e-09	SEZ6L2	1.9105e-35	-0.343217	0.349	0.546	2.18906e-31	RP11-1094M14.11	3.16e-27	0.292104	0.779	0.59	3.62e-23	NONO	5.7705e-12	0.517347	1	1	6.61184e-08	KXD1	1.49523e-12	0.0968399	0.998	0.999	1.71323e-08	EMG1	3.89e-24	0.191255	0.991	0.976	4.46e-20	PUM3	5.80109e-20	0.187601	0.994	0.978	6.64688e-16	MYH10	8.97608e-12
MND1	2.02514e-13	-0.148559	0.774	0.845	2.32041e-09	XPNPEP3	4.57e-13	0.12984	0.61	0.453	5.23e-09	ERH	1.91475e-35	0.135276	1	1	2.19392e-31	UBA2	3.81e-27	0.203797	0.993	0.981	4.36e-23	DRAP1	5.84721e-12	0.512205	1	1	6.69973e-08	MARCKS	1.53679e-12	-0.0963565	1	1	1.76086e-08	PA2G4	4.21e-24	0.161559	1	1	4.83e-20	MGST1	5.85522e-20	-0.305237	0.985	0.99	6.70891e-16	SNRPD3	9.01048e-12
CEP128	2.10433e-13	-0.152139	0.556	0.668	2.41115e-09	PLAGL2	4.87e-13	0.115657	0.533	0.381	5.58e-09	UGP2	1.95569e-35	-0.282788	1	1	2.24083e-31	ZFP36L2	4.02e-27	0.322021	0.965	0.902	4.6e-23	XRCC6	5.95079e-12	0.606633	1	0.969	6.81841e-08	NDUFA1	1.62228e-12	-0.155575	1	1	1.85881e-08	MYL6	4.38e-24	-0.223533	1	1	5.02e-20	SH3PXD2A	5.99179e-20	-0.286381	0.926	0.961	6.86539e-16	HYOU1	9.17816e-12
PILRB	2.25397e-13	-0.149924	0.488	0.598	2.58259e-09	MRPS18C	4.89e-13	0.0997797	0.998	0.997	5.6e-09	FAP	1.97792e-35	-0.250312	0.877	0.95	2.26631e-31	NDUFV2	4.23e-27	0.162158	1	0.999	4.84e-23	TMEM141	6.42909e-12	0.712279	0.974	0.844	7.36645e-08	WAC	1.63544e-12	0.110358	0.996	0.985	1.87389e-08	SSBP4	4.96e-24	0.196598	0.988	0.958	5.69e-20	CTCF	6.65067e-20	0.216866	0.95	0.902	7.62034e-16	NASP	9.22838e-12
TUBGCP3	2.27372e-13	-0.139145	0.693	0.769	2.60523e-09	EIF3J	4.92e-13	0.0906553	1	1	5.63e-09	SRP9	1.98043e-35	0.161909	1	0.999	2.26918e-31	SURF6	4.4e-27	0.26363	0.972	0.926	5.04e-23	THBS1	6.63648e-12	1.05575	0.982	0.812	7.60408e-08	FANCM	1.67192e-12	0.133339	0.41	0.271	1.91569e-08	IMPDH2	5.11e-24	0.206782	0.991	0.979	5.85e-20	GRWD1	7.47177e-20	0.220073	0.926	0.812	8.56116e-16	ACTR3	9.57857e-12
LZTS2	2.29455e-13	0.155014	0.706	0.625	2.6291e-09	TFAM	4.95e-13	0.119887	0.994	0.991	5.67e-09	FARP1	2.54652e-35	-0.242337	0.92	0.972	2.9178e-31	POLD2	4.6e-27	0.181499	0.999	0.987	5.28e-23	HYI	6.79639e-12	0.730785	0.995	0.875	7.7873e-08	TUBGCP5	1.67214e-12	0.143972	0.586	0.439	1.91593e-08	C16orf59	5.41e-24	0.239591	0.61	0.41	6.2e-20	NCAPD3	7.80185e-20	0.198613	0.929	0.802	8.93936e-16	FKBP2	9.71421e-12
SYNE2	2.36435e-13	-0.185497	0.489	0.587	2.70907e-09	BAZ1B	4.95e-13	0.0998119	0.999	0.995	5.67e-09	PRPF40A	2.96606e-35	0.171245	1	0.999	3.39851e-31	CTB-31O20.2	6.26e-27	0.209442	0.315	0.102	7.18e-23	POLR2E	6.9655e-12	0.619706	1	0.969	7.98107e-08	VPS37C	1.68413e-12	0.128441	0.418	0.281	1.92967e-08	RIN1	5.74e-24	0.230252	0.722	0.544	6.57e-20	WDR34	8.64951e-20	0.21156	0.9	0.809	9.91061e-16	COL8A1	9.82446e-12
TRA2B	2.38876e-13	-0.0865242	0.999	0.999	2.73704e-09	CRIM1	5.04e-13	-0.145942	0.972	0.998	5.77e-09	JADE1	3.11404e-35	-0.312662	0.796	0.891	3.56807e-31	LMNB2	6.42e-27	0.217582	0.996	0.961	7.35e-23	EID1	7.00359e-12	0.521156	1	1	8.02472e-08	EI24	1.68838e-12	0.0740816	1	1	1.93454e-08	TRAP1	5.8e-24	0.211748	0.933	0.841	6.65e-20	CHCHD3	9.1212e-20	0.170771	0.996	0.993	1.04511e-15	UACA	9.96358e-12
PPP2CB	2.39771e-13	0.119469	0.989	0.992	2.74729e-09	FUZ	5.08e-13	0.116896	0.385	0.251	5.83e-09	LDLR	3.6114e-35	-0.301669	0.924	0.966	4.13795e-31	CTC-425F1.4	8.17e-27	-0.421533	0.193	0.373	9.36e-23	RIOK3	7.22511e-12	-0.71664	0.777	1	8.27853e-08	EIF5A	1.88676e-12	-0.0885282	1	1	2.16185e-08	SGOL1	6.1e-24	0.221939	0.913	0.772	6.99e-20	RIF1	9.42555e-20	0.189598	0.988	0.937	1.07998e-15	MT-ND6	1.00519e-11
CKAP5	2.43349e-13	0.14698	0.95	0.949	2.78829e-09	HIRA	5.09e-13	0.121011	0.643	0.473	5.83e-09	MRPL20	3.85443e-35	0.144472	1	1	4.41641e-31	PPP1R14B	8.36e-27	0.150309	1	1	9.58e-23	CALCOCO1	7.24828e-12	-0.840318	0.227	0.656	8.30508e-08	TTC31	1.90468e-12	0.113396	0.467	0.315	2.18238e-08	DHX9	6.28e-24	0.17966	0.996	0.973	7.2e-20	THRAP3	1.18923e-19	0.176911	0.999	0.98	1.36262e-15	PRSS23	1.02483e-11
PLK3	2.48544e-13	-0.15361	0.582	0.684	2.84782e-09	MAPK3	5.09e-13	0.10824	0.463	0.316	5.83e-09	ALDH1A1	3.86232e-35	-0.96604	0.385	0.565	4.42545e-31	MRPL47	8.62e-27	0.186888	0.996	0.99	9.87e-23	HYOU1	7.38998e-12	-1.08813	0.95	1	8.46744e-08	PRMT3	1.91921e-12	0.129422	0.567	0.41	2.19903e-08	NOTCH2	6.67e-24	-0.204293	0.972	0.985	7.64e-20	COPRS	1.1944e-19	0.179126	0.996	0.994	1.36854e-15	USP1	1.03318e-11
TUFT1	2.60757e-13	-0.146395	0.214	0.321	2.98775e-09	NPM3	5.22e-13	0.0894588	1	1	5.98e-09	TCAF1	5.63112e-35	-0.236001	0.977	0.995	6.45214e-31	SMIM14	9.08e-27	-0.386554	0.558	0.698	1.04e-22	NCBP2	7.8708e-12	0.587158	1	1	9.01836e-08	POLE	1.98376e-12	0.126057	0.559	0.398	2.273e-08	TPD52L1	7.18e-24	-0.384996	0.254	0.426	8.22e-20	YWHAZ	1.27369e-19	0.118576	1	1	1.4594e-15	SSSCA1	1.0825e-11
CYCS	2.66759e-13	0.0822475	1	1	3.05652e-09	ZNF674-AS1	5.29e-13	0.104285	0.314	0.19	6.06e-09	ZFP36L1	6.5365e-35	-0.247003	1	1	7.48952e-31	PES1	9.36e-27	0.226358	0.974	0.933	1.07e-22	PJA2	7.90247e-12	-0.789349	0.847	1	9.05465e-08	NT5DC2	2.0494e-12	0.117629	0.998	0.995	2.34821e-08	RCC1	7.55e-24	0.203054	0.964	0.896	8.65e-20	CACYBP	1.29036e-19	0.182554	0.996	0.985	1.4785e-15	DKC1	1.08264e-11
RNF7	2.68069e-13	0.0730016	1	1	3.07154e-09	RAPGEF1	5.34e-13	0.1094	0.404	0.266	6.11e-09	OSMR	6.6236e-35	-0.26166	0.912	0.951	7.58932e-31	EIF4A1	1.03e-26	0.150328	1	1	1.18e-22	CD320	8.1036e-12	0.759906	0.966	0.781	9.2851e-08	NKTR	2.05129e-12	0.131847	0.99	0.984	2.35037e-08	DPP4	7.75e-24	-0.34249	0.488	0.625	8.88e-20	UCHL5	1.42237e-19	0.209991	0.955	0.888	1.62975e-15	CALCOCO1	1.08934e-11
AP000769.1	2.69423e-13	-0.161861	0.178	0.277	3.08705e-09	SMPD4	5.54e-13	0.125903	0.928	0.922	6.34e-09	ZNF22	7.02515e-35	0.244765	0.977	0.937	8.04942e-31	P4HA2	1.03e-26	-0.28588	0.856	0.937	1.18e-22	TOP1	8.34159e-12	0.600064	1	1	9.5578e-08	PAG1	2.06588e-12	0.13922	0.532	0.376	2.36708e-08	BNIP3L	8.17e-24	-0.274774	0.937	0.963	9.36e-20	ANP32E	1.45722e-19	0.191808	0.998	0.977	1.66969e-15	CAPZB	1.10133e-11
LRRC45	2.72088e-13	-0.163762	0.401	0.509	3.11758e-09	NONO	5.58e-13	0.0818377	1	1	6.39e-09	SMAGP	7.2583e-35	0.273724	0.949	0.91	8.31656e-31	POLR2C	1.05e-26	0.225735	0.969	0.936	1.21e-22	CPSF6	8.3724e-12	0.700194	0.983	0.812	9.5931e-08	SLC30A1	2.11355e-12	0.151266	0.595	0.443	2.4217e-08	LSM6	9.19e-24	0.185091	0.997	0.986	1.05e-19	MRPL27	1.5205e-19	0.156513	0.999	0.993	1.74218e-15	TAF10	1.15212e-11
CUL1	2.72427e-13	0.134553	0.948	0.928	3.12147e-09	SZRD1	5.65e-13	0.092443	0.998	0.996	6.47e-09	JUN	7.28025e-35	-0.316804	0.956	0.975	8.34171e-31	LOXL1	1.07e-26	-0.349771	0.469	0.649	1.22e-22	EPB41L2	8.41115e-12	0.784218	0.972	0.781	9.63749e-08	PRPF38B	2.19321e-12	0.115186	0.999	0.99	2.51299e-08	HLA-E	9.85e-24	-0.223044	0.874	0.929	1.13e-19	FOXM1	1.55219e-19	0.214864	0.939	0.803	1.7785e-15	PSD3	1.16591e-11
DAAM1	2.91514e-13	-0.15254	0.806	0.892	3.34016e-09	PDGFRA	5.68e-13	0.149148	0.963	0.968	6.51e-09	VCL	7.96988e-35	-0.208637	0.998	0.999	9.13189e-31	BNIP3L	1.17e-26	-0.317771	0.915	0.969	1.34e-22	CHCHD1	8.43126e-12	0.557605	0.999	1	9.66054e-08	MTMR1	2.24686e-12	0.122473	0.464	0.312	2.57445e-08	SMYD3	1.17e-23	-0.481217	0.808	0.846	1.34e-19	GABBR2	1.56599e-19	0.312979	0.722	0.534	1.79431e-15	GAPDH	1.18233e-11
WDHD1	3.09161e-13	-0.137813	0.637	0.74	3.54237e-09	POLR2J	6e-13	0.0753437	1	1	6.87e-09	GAR1	8.09388e-35	0.205678	0.997	0.988	9.27397e-31	ATAD3B	1.24e-26	0.255947	0.898	0.792	1.42e-22	ITM2B	8.43952e-12	-0.77521	0.966	1	9.67e-08	TXNDC17	2.33125e-12	-0.197916	1	1	2.67114e-08	SEZ6L2	1.18e-23	-0.291371	0.375	0.546	1.35e-19	SLC8A1	1.57306e-19	0.240702	0.743	0.544	1.80241e-15	BNIP3L	1.23354e-11
LRRFIP1	3.28615e-13	0.0953873	1	1	3.76528e-09	ITPRIPL2	6.04e-13	0.13318	0.945	0.961	6.92e-09	WBP5	1.01522e-34	-0.187721	1	1	1.16324e-30	AFG3L2	1.28e-26	0.207702	0.994	0.971	1.47e-22	MT-ND5	8.85523e-12	0.486627	1	1	1.01463e-07	RANBP9	2.39462e-12	0.13908	0.651	0.493	2.74375e-08	LSM5	1.19e-23	0.135787	1	1	1.36e-19	CSF3	1.61841e-19	-0.886024	0.2	0.356	1.85438e-15	RRP7A	1.2364e-11
LINC01003	3.35853e-13	0.130895	0.342	0.225	3.84821e-09	RUFY1	6.05e-13	0.121774	0.629	0.464	6.93e-09	FAT1	1.15485e-34	-0.275235	0.791	0.886	1.32323e-30	SORBS2	1.31e-26	-0.300093	0.101	0.264	1.5e-22	LTV1	8.86586e-12	0.671267	0.987	0.875	1.01585e-07	RPS12	2.43418e-12	0.0378741	1	1	2.78909e-08	C14orf80	1.2e-23	0.22394	0.645	0.455	1.37e-19	CEBPZ	1.65403e-19	0.191156	0.996	0.969	1.89519e-15	DRAP1	1.24711e-11
GGA1	3.37179e-13	-0.130384	0.843	0.897	3.86339e-09	REEP4	6.21e-13	0.151799	0.908	0.908	7.12e-09	KLF7	1.35821e-34	-0.297365	0.789	0.891	1.55624e-30	WDR4	1.32e-26	0.261555	0.877	0.77	1.51e-22	RRP1B	8.97646e-12	0.671298	0.996	1	1.02852e-07	STRN	2.43706e-12	0.121532	0.56	0.398	2.79238e-08	ITGB3BP	1.23e-23	0.205496	0.97	0.893	1.41e-19	COL6A2	1.67274e-19	-0.235278	0.997	0.999	1.91663e-15	PCOLCE	1.29766e-11
SND1-IT1	3.71487e-13	-0.123559	0.527	0.665	4.25649e-09	PAQR3	6.35e-13	0.110372	0.543	0.384	7.28e-09	CYP1B1	1.37609e-34	-1.04193	0.298	0.472	1.57673e-30	ZWINT	1.46e-26	0.236222	0.969	0.891	1.67e-22	CARM1	9.2586e-12	0.710683	0.98	0.875	1.06085e-07	CHUK	2.43914e-12	0.130342	0.616	0.459	2.79477e-08	KIF18B	1.3e-23	0.223068	0.685	0.468	1.49e-19	SEC61B	1.8879e-19	-0.156615	1	1	2.16316e-15	AMIGO2	1.33693e-11
ZNFX1	3.71919e-13	0.169774	0.73	0.655	4.26145e-09	KDELR3	6.37e-13	-0.203961	0.873	0.957	7.3e-09	NHP2	1.43265e-34	0.126198	1	1	1.64154e-30	ZNF593	1.57e-26	0.211683	0.995	0.988	1.79e-22	EEF1B2	9.66661e-12	-0.582862	1	1	1.1076e-07	AMIGO2	2.48651e-12	0.19927	0.939	0.948	2.84904e-08	SMC4	1.36e-23	0.216196	0.984	0.923	1.56e-19	RRM1	1.89192e-19	0.209827	0.981	0.918	2.16776e-15	HYI	1.35034e-11
PTP4A1	3.7431e-13	0.104412	1	1	4.28884e-09	ELF4	6.54e-13	0.105291	0.428	0.281	7.49e-09	RPS6	1.45548e-34	0.0991963	1	1	1.66769e-30	NEK2	1.61e-26	0.279698	0.733	0.507	1.84e-22	BCYRN1	9.81732e-12	1.36989	0.972	0.938	1.12487e-07	RPPH1	2.54051e-12	0.1218	0.355	0.222	2.91092e-08	PSMA2	1.38e-23	0.156161	1	0.998	1.58e-19	PAQR4	2.06445e-19	0.236557	0.491	0.281	2.36544e-15	ARHGAP18	1.39077e-11
HSPD1	3.74748e-13	0.0714445	1	1	4.29386e-09	CTC-459F4.3	6.97e-13	0.125239	0.451	0.312	7.99e-09	RPS13	1.52674e-34	0.11455	1	1	1.74934e-30	LLPH	1.82e-26	0.202984	0.996	0.98	2.09e-22	UCK2	9.99649e-12	0.67841	0.966	0.969	1.1454e-07	TUBGCP6	2.57766e-12	0.0970667	0.212	0.109	2.95348e-08	NSMCE4A	1.49e-23	0.20076	0.885	0.76	1.71e-19	CBX3	2.09601e-19	0.135412	1	1	2.40161e-15	ACTR2	1.4833e-11
GSTO1	3.76825e-13	0.109804	1	1	4.31766e-09	CARMN	7.02e-13	0.17949	0.374	0.246	8.05e-09	SEC61G	1.54121e-34	-0.228385	1	1	1.76592e-30	COL6A2	2.03e-26	-0.262871	0.997	0.999	2.33e-22	NDUFS6	9.99881e-12	0.493117	1	1	1.14566e-07	ARID1A	2.62791e-12	0.121469	0.987	0.985	3.01106e-08	MEIS2	1.6e-23	0.283237	0.952	0.926	1.83e-19	TGM2	2.14724e-19	-0.514535	0.997	1	2.46031e-15	CARM1	1.52821e-11
RP11-872J21.3	3.82831e-13	0.0962428	0.229	0.127	4.38648e-09	RP11-62F24.2	7.21e-13	0.116092	0.36	0.231	8.26e-09	ENOPH1	1.72582e-34	0.23815	0.958	0.91	1.97744e-30	SSBP1	2.04e-26	0.16537	1	1	2.34e-22	PIN1	1.05157e-11	0.598335	0.998	0.906	1.20489e-07	ANP32B	2.64722e-12	0.0840479	1	1	3.03318e-08	CDKN2AIPNL	1.61e-23	0.201458	0.964	0.916	1.84e-19	SRP72	2.47776e-19	0.15305	1	1	2.83902e-15	TAF9	1.58086e-11
ZHX3	3.88951e-13	-0.143159	0.583	0.685	4.4566e-09	DHX30	7.4e-13	0.12286	0.958	0.946	8.48e-09	RPL26L1	1.94641e-34	0.179723	0.998	0.999	2.23019e-30	NAE1	2.09e-26	0.211482	0.986	0.966	2.4e-22	GTF2I	1.05701e-11	0.528449	0.999	1	1.21112e-07	DHX35	2.67128e-12	0.116333	0.35	0.219	3.06075e-08	FOXM1	1.72e-23	0.219192	0.939	0.824	1.97e-19	PHF14	2.53315e-19	0.191454	0.991	0.977	2.90248e-15	EIF4A2	1.62591e-11
CSNK1A1	3.94719e-13	0.0796365	1	1	4.52269e-09	ATF7IP2	7.48e-13	0.124577	0.334	0.211	8.57e-09	SLC1A1	2.02727e-34	-0.211464	0.08	0.241	2.32285e-30	POLR1D	2.25e-26	0.152673	1	1	2.57e-22	CAPZB	1.06967e-11	0.495168	0.999	1	1.22563e-07	MIR503HG	2.67668e-12	0.222511	0.541	0.406	3.06694e-08	TXN	1.85e-23	-0.321872	1	1	2.12e-19	DHX15	2.54622e-19	0.189901	0.99	0.969	2.91746e-15	ITGB3BP	1.62763e-11
RNF19A	4.06786e-13	-0.137135	0.69	0.8	4.66095e-09	LYSMD2	7.57e-13	0.13156	0.57	0.419	8.68e-09	ACTG2	2.05132e-34	-0.694615	0.428	0.596	2.3504e-30	SMC4	2.27e-26	0.26667	0.976	0.918	2.6e-22	WBP2	1.07939e-11	-0.620083	0.662	0.938	1.23676e-07	DYNLT1	2.70699e-12	-0.130987	0.999	0.998	3.10167e-08	SRSF10	1.93e-23	0.161689	0.999	0.998	2.21e-19	GMPS	2.62701e-19	0.192045	0.959	0.921	3.01002e-15	MCM5	1.63053e-11
SLC30A1	4.11265e-13	-0.159415	0.494	0.595	4.71228e-09	CBX2	7.64e-13	0.114367	0.356	0.224	8.75e-09	UQCR11	2.12192e-34	-0.149136	1	1	2.43129e-30	TMSB4X	2.59e-26	-0.149013	1	1	2.96e-22	MRPS26	1.09544e-11	0.645687	0.999	0.938	1.25515e-07	FOXRED2	2.77824e-12	0.136674	0.512	0.366	3.18331e-08	MRPL23	2.06e-23	0.188451	0.987	0.961	2.36e-19	POLR3G	2.65163e-19	0.237494	0.719	0.52	3.03824e-15	BCYRN1	1.68264e-11
PP7080	4.20614e-13	0.13228	0.453	0.328	4.8194e-09	SF3B4	8.04e-13	0.127641	0.935	0.921	9.21e-09	ADAM10	2.29684e-34	-0.230191	0.856	0.951	2.63172e-30	MCM4	2.81e-26	0.269616	0.935	0.815	3.22e-22	TRIM28	1.10359e-11	0.640688	0.994	0.938	1.26449e-07	DXO	2.80675e-12	0.122313	0.419	0.28	3.21598e-08	IER2	2.17e-23	0.233767	0.981	0.946	2.48e-19	RPA2	2.70553e-19	0.200407	0.87	0.719	3.1e-15	CDCA8	1.68267e-11
SSB	4.25024e-13	0.0809027	1	1	4.86993e-09	SH3BP1	8.11e-13	0.14333	0.653	0.509	9.3e-09	LIMCH1	2.48198e-34	-0.429498	0.182	0.366	2.84385e-30	CTBP2	2.84e-26	0.203361	0.998	0.984	3.25e-22	SNRNP70	1.11881e-11	0.583228	0.999	0.969	1.28193e-07	CENPO	2.82444e-12	0.125559	0.735	0.573	3.23625e-08	C10orf54	2.47e-23	-0.244856	0.229	0.409	2.83e-19	XRCC3	3.05251e-19	0.238952	0.547	0.347	3.49757e-15	RPL7L1	1.72561e-11
PGM5P2	4.30474e-13	-0.132747	0.14	0.237	4.93237e-09	TRAF2	8.15e-13	0.0963269	0.423	0.277	9.34e-09	CCT2	2.59671e-34	0.166487	1	0.998	2.97531e-30	PIF1	2.87e-26	-0.575766	0.426	0.59	3.29e-22	NAP1L4	1.15053e-11	0.618508	0.997	0.969	1.31828e-07	NUCKS1	2.88079e-12	-0.0982031	1	1	3.30081e-08	PPAN	2.6e-23	0.221589	0.863	0.75	2.98e-19	KDELR3	3.29953e-19	-0.299134	0.893	0.942	3.7806e-15	PCMTD1	1.73508e-11
MLF2	4.49096e-13	0.081029	1	1	5.14574e-09	GPR161	8.19e-13	0.120571	0.466	0.324	9.38e-09	TRABD	2.7636e-34	0.234942	0.966	0.906	3.16653e-30	RPS24	3.03e-26	-0.110497	1	1	3.48e-22	RRAGC	1.24684e-11	-0.870221	0.845	1	1.42862e-07	CEP85	2.96611e-12	0.120585	0.37	0.238	3.39857e-08	HNRNPA0	2.63e-23	0.141132	1	0.999	3.02e-19	PAPOLA	3.36657e-19	0.134341	1	1	3.85741e-15	THOC7	1.79938e-11
STK17B	5.18343e-13	-0.132165	0.704	0.809	5.93917e-09	ZNF302	8.71e-13	0.125918	0.543	0.39	9.98e-09	APRT	2.90151e-34	0.153744	1	0.999	3.32455e-30	PSMC6	3.49e-26	0.181989	0.999	0.991	4e-22	PPP2CA	1.30236e-11	0.515355	0.999	1	1.49225e-07	STRN4	2.99066e-12	0.135562	0.819	0.732	3.4267e-08	B2M	2.78e-23	-0.173747	1	1	3.18e-19	PCBP2	3.5728e-19	0.10486	1	1	4.09372e-15	TUBB6	1.80174e-11
KDSR	5.23621e-13	-0.135198	0.958	0.986	5.99965e-09	ELP3	8.8e-13	0.124508	0.582	0.418	1.01e-08	VDAC3	2.91517e-34	0.211856	0.988	0.978	3.3402e-30	FNDC3B	3.99e-26	-0.202495	1	1	4.57e-22	FTL	1.3677e-11	-0.962525	1	1	1.56712e-07	C11orf84	3.31979e-12	0.112073	0.607	0.438	3.80382e-08	CNOT7	3.04e-23	0.148536	1	0.997	3.48e-19	BRD7	3.59765e-19	0.183998	0.994	0.962	4.12218e-15	SNRPC	1.83859e-11
AHSA2	5.30865e-13	-0.151349	0.439	0.546	6.08265e-09	LRRC58	8.82e-13	0.124535	0.973	0.963	1.01e-08	AREG	2.92218e-34	-0.871229	0.669	0.805	3.34824e-30	CSNK1A1	4.02e-26	0.146419	1	1	4.61e-22	FAM101B	1.39844e-11	0.851059	0.975	0.812	1.60234e-07	SFXN5	3.40354e-12	0.129053	0.535	0.384	3.89977e-08	RPL11	3.14e-23	0.105219	1	1	3.6e-19	RPS17	3.87458e-19	-0.0774711	1	1	4.4395e-15	DERL2	1.86242e-11
SSBP1	5.41722e-13	0.0921846	1	1	6.20705e-09	C11orf84	8.92e-13	0.106579	0.607	0.438	1.02e-08	HNRNPH3	3.00897e-34	0.178563	1	1	3.44768e-30	CAPRIN1	4.1e-26	0.170367	1	0.996	4.7e-22	ACTR3	1.46317e-11	0.530157	1	1	1.6765e-07	PIAS4	3.42234e-12	0.121727	0.578	0.411	3.92132e-08	RABAC1	3.37e-23	-0.23803	0.993	0.997	3.86e-19	RBM25	3.8874e-19	0.158996	1	0.999	4.45418e-15	PRR11	1.89669e-11
LINC00324	5.7483e-13	-0.167091	0.255	0.366	6.5864e-09	CYTH1	9e-13	0.133245	0.672	0.51	1.03e-08	EIF3A	3.27317e-34	0.158463	1	1	3.75039e-30	SF3A3	4.38e-26	0.210045	0.987	0.966	5.02e-22	HNRNPA1	1.48766e-11	0.579708	1	1	1.70456e-07	RGS12	3.45818e-12	0.122034	0.497	0.344	3.96239e-08	C9orf142	3.45e-23	0.193604	0.964	0.919	3.96e-19	PHPT1	4.00984e-19	-0.205772	0.999	1	4.59447e-15	EID1	1.89767e-11
TCF4	6.10143e-13	-0.139734	0.931	0.961	6.99102e-09	SLC25A38	9e-13	0.135533	0.692	0.547	1.03e-08	TPD52L1	3.35798e-34	-0.416586	0.232	0.426	3.84757e-30	RPF2	5.38e-26	0.231385	0.975	0.946	6.16e-22	BCCIP	1.50593e-11	0.609383	0.992	0.969	1.72549e-07	KDELR3	3.70393e-12	-0.202558	0.893	0.957	4.24397e-08	ADAM10	3.65e-23	-0.197742	0.9	0.951	4.18e-19	SEMA3C	4.06166e-19	-0.251153	0.786	0.876	4.65385e-15	TMEM141	1.96858e-11
TRIM59	6.59822e-13	-0.141235	0.548	0.657	7.56024e-09	WDR45B	9.44e-13	0.104999	0.998	0.997	1.08e-08	APH1A	3.40911e-34	0.190058	0.994	0.988	3.90616e-30	ATP5H	5.52e-26	-0.269827	0.997	0.997	6.32e-22	SMARCB1	1.5283e-11	0.596791	0.998	1	1.75112e-07	TCEAL4	3.73087e-12	-0.129423	1	1	4.27483e-08	CLNS1A	3.85e-23	0.152792	0.999	0.992	4.41e-19	ARF6	4.10401e-19	0.147131	1	0.997	4.70238e-15	EIF2S2	1.97685e-11
POC5	7.27719e-13	-0.141286	0.283	0.391	8.3382e-09	ATP5H	9.48e-13	-0.190747	0.997	0.999	1.09e-08	RPL7A	3.6787e-34	0.149622	1	1	4.21505e-30	CDT1	6.32e-26	0.295184	0.839	0.726	7.24e-22	HNRNPUL1	1.52988e-11	0.56939	0.999	0.969	1.75293e-07	PARP2	3.73466e-12	0.134925	0.743	0.611	4.27917e-08	UBE2D2	4.04e-23	0.124841	1	1	4.62e-19	COL4A1	4.15317e-19	-0.274604	0.975	0.997	4.7587e-15	KLF4	1.9959e-11
STRA13	7.62896e-13	-0.0956886	1	0.999	8.74127e-09	TIMP3	9.49e-13	-0.331946	0.805	0.903	1.09e-08	IMP3	3.78244e-34	0.201986	0.992	0.98	4.33392e-30	ITGB1	6.51e-26	-0.152317	1	1	7.46e-22	AAK1	1.53698e-11	-0.580421	0.99	1	1.76108e-07	TEX30	3.75354e-12	0.125051	0.977	0.961	4.3008e-08	RFC4	4.04e-23	0.231872	0.812	0.663	4.63e-19	USMG5	4.20511e-19	-0.151221	1	1	4.81821e-15	HMMR	2.00927e-11
ALG2	8.31993e-13	0.142076	0.835	0.808	9.53298e-09	SLC25A6	9.55e-13	0.0589967	1	1	1.09e-08	ARF1	4.55138e-34	0.113303	1	1	5.21497e-30	RRP15	6.56e-26	0.226809	0.991	0.962	7.52e-22	NAA38	1.54185e-11	0.496971	1	1	1.76665e-07	KAT6A	3.76912e-12	0.135584	0.909	0.897	4.31866e-08	SEC61B	4.51e-23	-0.179465	1	1	5.17e-19	XRCC5	4.36058e-19	0.141304	1	1	4.99635e-15	ACO1	2.0989e-11
PPIL1	8.32356e-13	0.135372	0.914	0.911	9.53713e-09	RPL4	9.61e-13	0.0612941	1	1	1.1e-08	PLOD1	6.44014e-34	-0.253857	0.919	0.965	7.37911e-30	PABPN1	6.86e-26	0.175093	0.998	0.997	7.86e-22	COL6A3	1.55654e-11	0.698216	0.999	1	1.78349e-07	MOB2	3.7826e-12	0.126635	0.561	0.405	4.33411e-08	LAMP1	5.66e-23	-0.163389	0.998	1	6.48e-19	MEIS2	4.42277e-19	0.285867	0.952	0.913	5.06761e-15	TMEM160	2.14462e-11
DDIT4	8.66994e-13	0.16246	0.959	0.924	9.93402e-09	ZNF765	9.7e-13	0.0997119	0.267	0.153	1.11e-08	UBE2D2	7.75554e-34	0.151315	1	1	8.8863e-30	COMMD6	7.2e-26	-0.170698	1	1	8.25e-22	MLF2	1.56566e-11	0.493815	1	1	1.79393e-07	DONSON	3.7968e-12	0.138092	0.78	0.68	4.35038e-08	SLC30A7	5.82e-23	-0.210217	0.894	0.927	6.67e-19	SIGMAR1	4.8166e-19	0.169849	1	0.997	5.51886e-15	JARID2	2.17461e-11
DAZAP2	8.8857e-13	0.101128	0.993	0.998	1.01812e-08	SETD9	9.75e-13	0.106816	0.553	0.387	1.12e-08	ANP32A	8.81233e-34	0.199572	0.996	0.985	1.00972e-29	WDR5	7.56e-26	0.232133	0.953	0.888	8.66e-22	WWTR1	1.58358e-11	0.766693	0.991	0.875	1.81446e-07	OSBPL10	3.80836e-12	0.143241	0.578	0.432	4.36362e-08	PTK7	6.75e-23	-0.253634	0.924	0.954	7.73e-19	PSMC5	4.8685e-19	0.14564	1	1	5.57833e-15	GNB1	2.24422e-11
PNMA1	8.90025e-13	0.154249	0.824	0.765	1.01979e-08	ATP6V0A2	9.8e-13	0.115248	0.564	0.401	1.12e-08	CMTM3	9.18065e-34	0.248922	0.961	0.909	1.05192e-29	IL1R1	7.65e-26	-0.396809	0.867	0.942	8.76e-22	KLF5	1.6121e-11	-0.547848	0.061	0.344	1.84715e-07	PUS3	3.82537e-12	0.120054	0.433	0.293	4.3831e-08	NUDC	6.9e-23	0.143338	1	0.999	7.91e-19	GADD45GIP1	5.02895e-19	0.116369	1	1	5.76218e-15	RBX1	2.25359e-11
RBM8A	9.05771e-13	0.0831649	1	1	1.03783e-08	IFRD2	1.03e-12	0.0982818	0.999	0.997	1.18e-08	MAN2A1	1.08854e-33	-0.230577	0.933	0.983	1.24725e-29	NDRG1	8.47e-26	-0.393142	0.418	0.59	9.7e-22	POLE4	1.61363e-11	0.545361	0.999	1	1.8489e-07	FAM72D	3.99524e-12	0.117374	0.266	0.154	4.57775e-08	NUPR1	7.39e-23	-0.582543	0.481	0.616	8.47e-19	SPATS2L	5.31182e-19	0.154383	0.999	0.999	6.08629e-15	MAGT1	2.30089e-11
CNIH4	9.23209e-13	0.110923	0.993	0.987	1.05781e-08	AAAS	1.03e-12	0.112562	0.61	0.444	1.18e-08	TRIM28	1.13817e-33	0.201526	0.994	0.971	1.30411e-29	UBC	8.66e-26	-0.195014	1	1	9.93e-22	FKBP2	1.63506e-11	-0.713157	0.997	1	1.87346e-07	TRNAU1AP	4.00541e-12	0.140537	0.762	0.627	4.5894e-08	SNHG25	8.32e-23	0.166158	1	0.997	9.53e-19	NFKBIA	5.3612e-19	-0.28921	0.924	0.962	6.14286e-15	NONO	2.39251e-11
YBX1	9.31722e-13	-0.0452454	1	1	1.06757e-08	DDX23	1.04e-12	0.133925	0.948	0.941	1.19e-08	CD3EAP	1.20129e-33	0.274925	0.964	0.907	1.37644e-29	DNTTIP2	9.16e-26	0.234491	0.968	0.923	1.05e-21	TCEB2	1.66104e-11	0.481629	1	1	1.90322e-07	NAT14	4.13225e-12	0.133258	0.655	0.503	4.73474e-08	PCNX	8.49e-23	-0.241676	0.819	0.893	9.73e-19	P4HB	5.92582e-19	-0.15721	1	1	6.7898e-15	SLC43A3	2.46906e-11
UBE2D3	9.44479e-13	0.0635589	1	1	1.08218e-08	LRRC14	1.04e-12	0.113517	0.528	0.367	1.19e-08	PPP4C	1.26447e-33	0.176245	0.999	0.999	1.44882e-29	SULF2	9.26e-26	-0.54897	0.391	0.552	1.06e-21	SMARCC1	1.73574e-11	0.639178	1	0.969	1.98881e-07	GEN1	4.24274e-12	0.121718	0.506	0.352	4.86133e-08	MRPS26	8.64e-23	0.190306	0.997	0.984	9.9e-19	ABCE1	6.13394e-19	0.174299	0.996	0.981	7.02826e-15	ATAD5	2.48297e-11
ST3GAL1	9.82093e-13	-0.137688	0.716	0.816	1.12528e-08	ZNF213-AS1	1.04e-12	0.0927504	0.316	0.192	1.2e-08	NTMT1	1.27248e-33	0.192368	0.996	0.989	1.458e-29	RPS17	9.64e-26	-0.086994	1	1	1.1e-21	SSNA1	1.78046e-11	0.547949	1	1	2.04005e-07	ADPRHL2	4.3974e-12	0.137157	0.845	0.762	5.03854e-08	MRPL22	8.66e-23	0.190789	0.97	0.938	9.92e-19	EXOSC3	6.19132e-19	0.211571	0.961	0.913	7.09401e-15	THBS1	2.48506e-11
PPIF	9.89713e-13	0.101105	0.999	0.998	1.13401e-08	ARHGEF19	1.05e-12	0.100258	0.376	0.241	1.2e-08	SEC23A	1.34294e-33	-0.219281	0.973	0.993	1.53874e-29	CEP55	1e-25	0.277264	0.947	0.824	1.15e-21	SERINC1	1.83739e-11	-0.669823	0.855	0.969	2.10528e-07	AC004381.6	4.43326e-12	0.0910743	0.203	0.103	5.07963e-08	IFI44L	1.01e-22	-0.181013	0.088	0.231	1.15e-18	GMPPB	7.17198e-19	0.21419	0.952	0.856	8.21765e-15	LGALS1	2.5098e-11
TLE4	1.02388e-12	-0.157385	0.72	0.814	1.17316e-08	MRPL15	1.05e-12	0.11117	0.998	0.986	1.21e-08	HYAL2	1.42942e-33	0.231442	0.96	0.918	1.63783e-29	LRRC58	1.01e-25	0.234414	0.973	0.94	1.16e-21	PCOLCE	1.83813e-11	0.827653	0.912	0.562	2.10612e-07	PDSS1	4.45258e-12	0.119394	0.605	0.431	5.10176e-08	PSMC3IP	1.01e-22	0.229311	0.919	0.796	1.16e-18	FKBP10	7.41251e-19	-0.217331	0.99	0.997	8.49326e-15	RPL3	2.6172e-11
S100PBP	1.02397e-12	-0.109361	0.676	0.77	1.17327e-08	STAM-AS1	1.05e-12	0.0968274	0.161	0.073	1.21e-08	IER3	1.49185e-33	-0.265575	0.994	0.999	1.70936e-29	GRSF1	1.16e-25	0.191321	0.997	0.987	1.33e-21	SRM	1.83993e-11	0.504112	1	1	2.1082e-07	MYL12B	4.6202e-12	-0.150456	1	1	5.29383e-08	SMIM4	1.21e-22	-0.201738	0.993	0.996	1.39e-18	NPM3	7.6269e-19	0.146893	0.998	0.999	8.7389e-15	HMBOX1	2.87335e-11
CH17-373J23.1	1.07828e-12	-0.150388	0.326	0.436	1.23549e-08	LSM6	1.07e-12	0.102534	0.999	0.995	1.22e-08	SMIM15	1.6338e-33	0.190271	0.999	0.995	1.872e-29	SNX5	1.24e-25	0.20442	0.993	0.98	1.42e-21	OS9	1.84858e-11	-0.832544	0.807	1	2.1181e-07	ZBTB20	4.65719e-12	0.123539	0.467	0.32	5.33621e-08	SRSF4	1.27e-22	0.152265	0.999	0.994	1.46e-18	TTC3	7.64673e-19	-0.161997	1	1	8.76162e-15	PKMYT1	2.99304e-11
MITF	1.08575e-12	-0.140213	0.229	0.334	1.24405e-08	ZNF22	1.08e-12	0.128397	0.977	0.975	1.23e-08	RANGAP1	1.77477e-33	0.253641	0.96	0.891	2.03353e-29	LBR	1.29e-25	0.237053	0.966	0.897	1.47e-21	TPRKB	1.91093e-11	0.647943	0.995	0.906	2.18954e-07	DCAF11	4.84137e-12	0.122786	0.5	0.347	5.54724e-08	IFITM3	1.35e-22	-0.214423	1	1	1.55e-18	ARF1	8.4573e-19	0.101782	1	1	9.69037e-15	RAD51AP1	3.01339e-11
POLR2K	1.10822e-12	0.11055	0.996	0.993	1.2698e-08	ASH1L-AS1	1.1e-12	0.101742	0.233	0.128	1.26e-08	POP7	1.90082e-33	0.204539	0.999	0.997	2.17796e-29	PUS1	1.29e-25	0.23508	0.96	0.907	1.48e-21	VCL	1.95191e-11	0.641739	0.998	0.969	2.2365e-07	RUSC2	4.95327e-12	0.125825	0.512	0.369	5.67546e-08	PHF19	1.36e-22	0.203347	0.982	0.896	1.56e-18	RPIA	8.88254e-19	0.197356	0.964	0.902	1.01776e-14	PPP1CC	3.04329e-11
FLJ37453	1.1146e-12	0.137209	0.386	0.268	1.27711e-08	ARPC3	1.12e-12	-0.146572	1	1	1.28e-08	DLGAP5	2.47369e-33	0.243424	0.938	0.802	2.83436e-29	SLC7A11	1.3e-25	-0.439753	0.721	0.859	1.48e-21	EIF4H	2.0067e-11	0.485387	1	1	2.29928e-07	ARL6IP4	5.00207e-12	0.0730028	1	1	5.73137e-08	XRCC5	1.42e-22	0.130398	1	1	1.63e-18	STARD7	9.44872e-19	0.187518	0.993	0.978	1.08263e-14	CDKN1C	3.07177e-11
NIP7	1.24092e-12	0.129022	0.975	0.975	1.42184e-08	AK4	1.17e-12	-0.155464	0.642	0.754	1.34e-08	EDIL3	2.5825e-33	-0.352193	0.356	0.543	2.95903e-29	APEX1	1.33e-25	0.170492	1	0.999	1.52e-21	MAZ	2.05226e-11	0.708292	0.98	0.75	2.35148e-07	INSIG1	5.07423e-12	0.200182	0.929	0.884	5.81406e-08	WHSC1L1	1.49e-22	0.158783	0.999	0.993	1.7e-18	RPS27	1.03009e-18	-0.0924711	1	1	1.18028e-14	POLE4	3.13574e-11
TAF12	1.41726e-12	0.110192	0.978	0.972	1.6239e-08	SMCR5	1.22e-12	0.13263	0.549	0.397	1.39e-08	PCNX	2.7005e-33	-0.276134	0.785	0.893	3.09424e-29	SNRPC	1.38e-25	0.18165	0.999	0.991	1.58e-21	ARFGAP3	2.1286e-11	-0.636256	0.921	1	2.43895e-07	PPP1R15B	5.17262e-12	0.142591	0.678	0.529	5.92679e-08	RPL7	1.67e-22	0.120174	1	1	1.91e-18	BCL7B	1.04945e-18	0.194206	0.971	0.95	1.20246e-14	COPE	3.2106e-11
ZNF91	1.53313e-12	0.138979	0.47	0.347	1.75666e-08	AC009403.2	1.22e-12	0.101645	0.43	0.284	1.4e-08	SNRPA	3.00491e-33	0.241602	0.948	0.9	3.44303e-29	ARHGAP18	1.41e-25	0.268191	0.985	0.92	1.62e-21	DERL2	2.18311e-11	-0.948016	0.919	1	2.50141e-07	HEATR6	5.24986e-12	0.122524	0.5	0.343	6.01529e-08	ATP6V1E1	1.83e-22	-0.188491	0.984	0.997	2.09e-18	COX4I1	1.06093e-18	-0.160935	1	1	1.21561e-14	ASPM	3.28236e-11
GMEB2	1.54059e-12	-0.148515	0.342	0.445	1.76521e-08	TEFM	1.23e-12	0.119945	0.539	0.384	1.41e-08	STRAP	3.27024e-33	0.119555	1	1	3.74705e-29	ZMYND19	1.56e-25	0.276484	0.798	0.64	1.79e-21	CDC37	2.18604e-11	0.533897	1	1	2.50477e-07	VPS8	5.3691e-12	0.11731	0.421	0.281	6.15191e-08	TCAF1	2.01e-22	-0.196601	0.993	0.995	2.3e-18	SLC25A10	1.08021e-18	0.221454	0.639	0.446	1.2377e-14	CAPRIN1	3.37281e-11
ZBTB20	1.55282e-12	-0.152227	0.36	0.467	1.77922e-08	PTBP1	1.24e-12	0.0978102	0.998	0.998	1.42e-08	GTPBP6	3.30255e-33	0.233981	0.957	0.883	3.78407e-29	MSRB2	1.72e-25	-0.281821	0.943	0.975	1.97e-21	CS	2.19432e-11	0.646885	0.99	0.906	2.51426e-07	PEG10	5.75377e-12	0.214668	0.975	0.967	6.59267e-08	CCNI	2.04e-22	0.112732	1	1	2.34e-18	CLN6	1.11731e-18	0.202758	0.92	0.828	1.28021e-14	CCDC80	3.39709e-11
PDLIM4	1.5856e-12	0.104649	0.996	0.993	1.81678e-08	CEBPB	1.28e-12	0.193472	0.99	0.992	1.46e-08	SRSF4	3.38737e-33	0.182674	0.997	0.994	3.88125e-29	RFC1	1.78e-25	0.209034	0.995	0.984	2.04e-21	TLN1	2.20395e-11	0.451826	1	1	2.52528e-07	KBTBD6	5.91206e-12	0.121379	0.521	0.366	6.77404e-08	FAM177A1	2.12e-22	-0.167824	0.999	1	2.43e-18	COX6C	1.13179e-18	-0.203817	1	1	1.2968e-14	CEP78	3.40771e-11
PLEKHB2	1.59992e-12	0.121388	0.973	0.965	1.83318e-08	SH3BP2	1.36e-12	0.110591	0.484	0.328	1.56e-08	EIF1AX	4.40597e-33	0.184654	1	1	5.04836e-29	RHOB	1.81e-25	-0.345985	0.819	0.924	2.07e-21	BAZ1A	2.24137e-11	0.654418	0.996	0.938	2.56816e-07	NCAPH2	6.05903e-12	0.128738	0.85	0.77	6.94244e-08	PLOD1	2.35e-22	-0.21253	0.944	0.965	2.69e-18	CCDC124	1.17064e-18	0.167553	0.996	0.984	1.34132e-14	PRPF19	3.41396e-11
AXL	1.60222e-12	-0.142238	0.99	0.987	1.83582e-08	PRMT6	1.36e-12	0.124456	0.576	0.421	1.56e-08	NDUFAF4	4.57706e-33	0.238129	0.958	0.905	5.2444e-29	PLXDC2	1.89e-25	-0.29338	0.151	0.324	2.16e-21	SND1	2.2591e-11	-0.727193	0.932	1	2.58848e-07	GGT5	6.07097e-12	0.154507	0.709	0.607	6.95612e-08	EFHD2	2.42e-22	0.218727	0.981	0.957	2.77e-18	ITGB3BP	1.25905e-18	0.206716	0.97	0.889	1.44261e-14	TRIM28	3.42978e-11
KIF11	1.62508e-12	-0.138047	0.708	0.829	1.86202e-08	MED26	1.37e-12	0.0947196	0.375	0.238	1.57e-08	H3F3A	4.8196e-33	0.115258	1	1	5.5223e-29	IGFBP7	1.96e-25	-0.294673	0.989	0.999	2.24e-21	MCM3	2.33e-11	0.792636	0.962	0.875	2.66972e-07	FOXJ2	6.15971e-12	0.117034	0.418	0.278	7.0578e-08	ADPRHL2	2.43e-22	0.203976	0.845	0.71	2.78e-18	TUBG1	1.36852e-18	0.201023	0.983	0.939	1.56805e-14	ARHGAP11B	3.44578e-11
AKIRIN1	1.64945e-12	0.118722	0.98	0.981	1.88994e-08	TYRO3	1.38e-12	0.119515	0.439	0.299	1.58e-08	HNRNPU	4.90284e-33	0.178604	1	1	5.61767e-29	NETO2	2.03e-25	0.226762	0.996	0.971	2.33e-21	RPL3	2.35549e-11	-0.424615	1	1	2.69892e-07	PSIP1	6.18329e-12	0.114366	0.99	0.968	7.08481e-08	RND3	2.46e-22	-0.252962	0.972	0.989	2.82e-18	CENPM	1.47896e-18	0.207466	0.931	0.825	1.69459e-14	FAAP20	3.5578e-11
ETS2	1.77846e-12	-0.135981	0.74	0.828	2.03775e-08	PRPF38A	1.39e-12	0.122594	0.924	0.918	1.59e-08	MAD2L1	6.46153e-33	0.243607	0.975	0.931	7.40362e-29	RPL23	2.27e-25	-0.115012	1	1	2.6e-21	ZWILCH	2.36648e-11	0.751535	0.932	0.688	2.71151e-07	CALM1	6.18608e-12	-0.0824933	1	1	7.08801e-08	PCNA	2.74e-22	0.184925	0.988	0.957	3.13e-18	THOC6	1.51073e-18	0.212717	0.917	0.829	1.731e-14	COL3A1	3.60993e-11
SMCR5	1.79006e-12	0.156779	0.549	0.43	2.05105e-08	EXOSC3	1.43e-12	0.112063	0.977	0.965	1.63e-08	PAM	6.68363e-33	-0.252925	0.83	0.918	7.6581e-29	ITGAV	2.41e-25	-0.264931	0.909	0.975	2.76e-21	ATAD2	2.3908e-11	0.873525	0.956	0.844	2.73937e-07	NUDT8	6.26454e-12	0.133982	0.458	0.316	7.17792e-08	BZW1	2.76e-22	0.127452	1	1	3.16e-18	APP	1.6012e-18	-0.178021	0.995	0.999	1.83466e-14	PSME3	3.66141e-11
CCNG2	1.85529e-12	-0.152668	0.225	0.33	2.12579e-08	SEPT9	1.45e-12	0.100638	0.997	0.997	1.67e-08	PSIP1	6.87728e-33	0.220383	0.994	0.938	7.87999e-29	BASP1	2.46e-25	0.140847	1	1	2.82e-21	TGIF1	2.40643e-11	-0.936483	0.788	1	2.75729e-07	ELP3	6.45468e-12	0.128612	0.579	0.418	7.39577e-08	RPL38	3.24e-22	-0.107823	1	1	3.71e-18	FNDC3B	1.61353e-18	-0.174603	0.997	1	1.84879e-14	SRP9	3.68057e-11
FAM72C	1.99491e-12	-0.116327	0.154	0.249	2.28577e-08	NUDT11	1.46e-12	0.117445	0.544	0.391	1.67e-08	RP11-1094M14.11	7.77644e-33	0.271733	0.779	0.589	8.91024e-29	TSN	2.49e-25	0.220819	0.972	0.942	2.85e-21	ITGAE	2.5127e-11	0.574538	0.999	0.938	2.87906e-07	GLRX5	6.54006e-12	0.0873436	0.999	0.999	7.4936e-08	SECISBP2	3.25e-22	0.20801	0.929	0.841	3.72e-18	U2AF2	1.64401e-18	0.180872	0.986	0.946	1.88371e-14	SRRM1	3.80447e-11
TOB2	2.01694e-12	0.156941	0.856	0.833	2.31101e-08	MRPS2	1.46e-12	0.114155	0.977	0.975	1.68e-08	CTB-31O20.2	8.9604e-33	0.199219	0.315	0.116	1.02668e-28	PAPOLA	2.53e-25	0.145554	1	1	2.9e-21	SNRPC	2.54707e-11	0.58817	0.999	0.938	2.91843e-07	HAS2	6.55762e-12	-0.159662	0.984	0.983	7.51372e-08	RFC5	3.3e-22	0.213672	0.692	0.518	3.78e-18	PDCD11	1.69669e-18	0.20672	0.99	0.969	1.94406e-14	EIF3B	4.05799e-11
SLC25A36	2.10471e-12	0.131083	0.893	0.863	2.41158e-08	RP11-115C21.2	1.5e-12	0.109678	0.467	0.319	1.72e-08	ARL2	9.7832e-33	0.218957	0.98	0.95	1.12096e-28	HSPA9	2.72e-25	0.174377	0.999	0.994	3.12e-21	CPM	2.5522e-11	-0.841031	0.088	0.406	2.92431e-07	TAF1	6.6576e-12	0.132049	0.606	0.456	7.62828e-08	CD3EAP	3.51e-22	0.245937	0.96	0.907	4.02e-18	HMGB2	1.72658e-18	0.226239	0.992	0.962	1.97832e-14	NDUFB10	4.07653e-11
FHOD3	2.12595e-12	-0.137922	0.596	0.707	2.43591e-08	ABCE1	1.5e-12	0.0904554	0.998	0.998	1.72e-08	DEK	1.01455e-32	0.208297	0.999	0.988	1.16247e-28	GEMIN6	2.95e-25	0.255467	0.929	0.841	3.38e-21	SF3B3	2.70034e-11	0.699795	0.963	0.781	3.09405e-07	NR2C2	6.69692e-12	0.139801	0.55	0.4	7.67333e-08	CYCS	3.58e-22	0.122604	1	1	4.1e-18	NCAPH2	1.7862e-18	0.210728	0.85	0.72	2.04663e-14	HLA-A	4.09373e-11
SV2A	2.17864e-12	-0.167003	0.413	0.511	2.49629e-08	MTERF3	1.51e-12	0.108272	0.575	0.409	1.73e-08	RABAC1	1.09304e-32	-0.266389	0.989	0.997	1.25241e-28	CALD1	3.02e-25	-0.203587	1	1	3.46e-21	CCDC137	2.76247e-11	0.725191	0.981	0.875	3.16524e-07	CENPI	6.75909e-12	0.116271	0.392	0.255	7.74457e-08	H1F0	4.01e-22	0.356356	0.669	0.507	4.6e-18	CREB1	1.81358e-18	0.214281	0.905	0.792	2.078e-14	TMEM97	4.16267e-11
SKP2	2.22989e-12	-0.124183	0.839	0.914	2.555e-08	MCMBP	1.54e-12	0.120722	0.963	0.938	1.77e-08	JAGN1	1.19017e-32	0.211254	0.987	0.977	1.3637e-28	C1orf174	3.11e-25	0.236541	0.936	0.867	3.56e-21	HLA-A	2.85152e-11	-0.902144	0.955	0.969	3.26727e-07	IBA57	6.7911e-12	0.107718	0.314	0.19	7.78124e-08	EIF3G	4.32e-22	0.1492	0.995	0.998	4.95e-18	FTSJ2	1.82475e-18	0.223537	0.883	0.773	2.0908e-14	CCND1	4.23104e-11
ZNF134	2.32629e-12	0.119088	0.39	0.272	2.66546e-08	ARID4A	1.58e-12	0.119041	0.581	0.429	1.82e-08	CHORDC1	1.23988e-32	0.239905	0.976	0.95	1.42065e-28	RPS5	3.18e-25	-0.121112	1	1	3.64e-21	DDX21	2.87297e-11	0.578514	1	1	3.29185e-07	POLD2	6.88594e-12	0.0956021	1	0.998	7.88991e-08	NDUFV2	4.43e-22	0.141353	1	1	5.08e-18	CNRIP1	2.00761e-18	0.198208	0.97	0.923	2.30032e-14	CALD1	4.24729e-11
CLINT1	2.34202e-12	0.10951	0.992	0.991	2.68349e-08	NAA50	1.59e-12	0.10471	0.996	0.998	1.82e-08	ZWINT	1.3659e-32	0.24438	0.969	0.904	1.56505e-28	SS18L2	3.4e-25	0.232564	0.988	0.968	3.9e-21	MRPL1	2.91733e-11	0.633862	0.996	0.938	3.34267e-07	VAV2	6.95326e-12	0.123944	0.523	0.375	7.96705e-08	DBI	4.55e-22	-0.147247	1	1	5.22e-18	PKNOX1	2.01799e-18	0.229022	0.83	0.703	2.31221e-14	DHX15	4.32577e-11
MRPS23	2.34834e-12	0.0971981	0.993	0.99	2.69073e-08	SF1	1.65e-12	0.0917067	0.999	1	1.89e-08	TRAM2	1.45785e-32	-0.223799	0.988	0.997	1.67041e-28	POLR2D	3.49e-25	0.23774	0.95	0.882	4e-21	ACTR2	2.95504e-11	0.475865	1	1	3.38589e-07	CYTH1	6.98253e-12	0.141504	0.66	0.51	8.00058e-08	ARHGDIA	4.75e-22	0.14447	0.999	0.999	5.44e-18	LIG1	2.0205e-18	0.206175	0.827	0.694	2.31509e-14	ENY2	4.35336e-11
MRPS12	2.47391e-12	0.0873818	1	1	2.83461e-08	UBE2I	1.66e-12	0.0663308	1	1	1.9e-08	PSMC6	1.50873e-32	0.174374	0.999	0.996	1.72871e-28	DEPDC1	3.53e-25	0.301055	0.927	0.797	4.05e-21	DBNL	3.01245e-11	0.657113	0.966	0.844	3.45167e-07	PHF12	7.09598e-12	0.119654	0.602	0.44	8.13057e-08	VKORC1	5.49e-22	-0.198926	0.997	1	6.29e-18	MRPL14	2.05485e-18	0.140929	1	1	2.35445e-14	NUP85	4.40937e-11
PAWR	2.50586e-12	-0.116349	0.963	0.981	2.87121e-08	ANKRD36C	1.68e-12	-0.158913	0.665	0.766	1.93e-08	TIMM10	1.51425e-32	0.209944	0.997	0.992	1.73503e-28	RPIA	3.81e-25	0.230815	0.953	0.902	4.36e-21	MYBL2	3.01777e-11	0.778338	0.916	0.656	3.45776e-07	HIF1A	7.20222e-12	-0.0952889	1	1	8.2523e-08	RSL24D1	5.99e-22	0.150654	0.999	0.997	6.87e-18	ROMO1	2.09348e-18	-0.205323	0.996	0.999	2.39871e-14	PLEKHF1	4.42252e-11
CTB-193M12.5	2.62183e-12	0.142734	0.452	0.336	3.00409e-08	PTMS	1.79e-12	0.0773637	1	1	2.05e-08	PHF14	1.58622e-32	0.209714	0.994	0.972	1.81749e-28	SSSCA1	3.94e-25	0.231239	0.957	0.91	4.52e-21	UBE2T	3.08373e-11	0.762417	0.963	0.844	3.53334e-07	FOXP4	7.32463e-12	0.126481	0.418	0.281	8.39256e-08	RPS23	6.16e-22	0.0797001	1	1	7.05e-18	ASS1	2.13175e-18	-0.367889	0.22	0.38	2.44256e-14	DLC1	4.73357e-11
HMGCS1	2.6262e-12	-0.178327	0.653	0.748	3.0091e-08	PSMC5	1.85e-12	0.0834314	1	1	2.12e-08	MRFAP1	1.91002e-32	0.141844	1	1	2.1885e-28	TGM2	4.18e-25	-0.589376	0.993	1	4.79e-21	ALYREF	3.23652e-11	0.700024	0.966	0.781	3.7084e-07	RRBP1	7.6065e-12	-0.0909234	1	1	8.71552e-08	UQCC3	6.43e-22	0.173646	0.996	0.993	7.37e-18	ITGAV	2.13907e-18	-0.226544	0.934	0.975	2.45095e-14	GPAA1	4.97943e-11
RP11-499P20.2	2.72271e-12	-0.0908277	0.112	0.2	3.11968e-08	IQSEC1	2.06e-12	0.119221	0.445	0.303	2.36e-08	NUCKS1	2.23608e-32	0.158933	1	1	2.5621e-28	NPM3	4.24e-25	0.16752	1	0.999	4.86e-21	CALM1	3.32026e-11	0.456028	1	1	3.80436e-07	ERCC3	8.01134e-12	0.11504	0.643	0.482	9.1794e-08	NTHL1	6.56e-22	0.211145	0.789	0.642	7.51e-18	TMEM263	2.40624e-18	-0.207896	0.945	0.977	2.75707e-14	SEC11A	5.3041e-11
GEMIN6	2.77e-12	0.135612	0.929	0.901	3.17386e-08	PVRL1	2.07e-12	0.104895	0.376	0.246	2.37e-08	MPLKIP	2.32833e-32	0.180167	0.998	0.994	2.6678e-28	ITGA11	4.78e-25	-0.249899	0.079	0.226	5.48e-21	ATPIF1	3.55918e-11	0.558458	0.999	1	4.07811e-07	ITM2B	8.23948e-12	-0.141996	0.971	0.988	9.4408e-08	TCERG1	6.73e-22	0.169396	0.993	0.969	7.71e-18	SMARCC1	2.65128e-18	0.165876	0.999	0.987	3.03783e-14	ICMT	5.38635e-11
LTBR	2.78188e-12	0.113562	0.972	0.967	3.18748e-08	HIST2H2AC	2.08e-12	-0.252619	0.403	0.487	2.39e-08	MTDH	2.91614e-32	0.125515	1	1	3.34131e-28	DDX3X	5.41e-25	0.197548	0.999	0.984	6.2e-21	RND3	3.56901e-11	-1.07151	0.939	1	4.08937e-07	RPL23A	8.32304e-12	0.0515822	1	1	9.53654e-08	NT5C	6.93e-22	0.182417	0.975	0.954	7.94e-18	PBK	2.71419e-18	0.226138	0.957	0.85	3.10992e-14	FAM216A	5.56548e-11
ZNF367	2.85484e-12	0.127618	0.309	0.202	3.27108e-08	DMAP1	2.1e-12	0.110881	0.538	0.386	2.41e-08	DNAAF2	2.97338e-32	0.242721	0.861	0.71	3.4069e-28	LRRC75A	5.7e-25	-0.714441	0.535	0.65	6.53e-21	PRKG1	3.68128e-11	-0.69274	0.328	0.75	4.21801e-07	CNTLN	8.33782e-12	0.12962	0.904	0.875	9.55348e-08	SAA2	6.93e-22	-0.913382	0.083	0.215	7.94e-18	CALM3	2.8025e-18	0.136524	1	1	3.2111e-14	SNRNP70	5.60643e-11
ZNF559	2.87252e-12	0.101607	0.32	0.204	3.29133e-08	ST7	2.19e-12	0.0904169	0.439	0.29	2.51e-08	RHOB	3.03031e-32	-0.315012	0.819	0.922	3.47213e-28	NAA20	6.05e-25	0.192136	0.994	0.983	6.93e-21	SLC43A3	3.95767e-11	0.722758	0.983	0.938	4.5347e-07	CARM1	8.47171e-12	0.120822	0.981	0.981	9.70689e-08	UBE2D3	7.41e-22	0.103767	1	1	8.5e-18	HN1L	2.82841e-18	0.215895	0.951	0.889	3.24079e-14	HNRNPH3	5.63412e-11
MARCKS	3.11681e-12	0.0902033	1	1	3.57124e-08	KPNB1	2.21e-12	0.0741136	1	1	2.53e-08	UBE2E3	3.10483e-32	0.190932	0.999	0.991	3.55751e-28	TYW3	6.43e-25	0.208075	0.99	0.985	7.37e-21	ACO1	4.02572e-11	0.630503	0.993	0.875	4.61267e-07	UBE2D4	8.52822e-12	0.119248	0.547	0.392	9.77163e-08	COPZ2	7.89e-22	-0.27092	0.606	0.72	9.05e-18	PHF5A	2.98397e-18	0.203337	0.976	0.942	3.41904e-14	FTL	5.67964e-11
ARF4	3.17195e-12	0.0842177	1	1	3.63442e-08	RDX	2.27e-12	0.0824089	1	1	2.6e-08	YIPF5	3.39061e-32	-0.224252	0.994	1	3.88496e-28	CTGF	6.58e-25	-0.271227	0.974	0.993	7.53e-21	BRIX1	4.11182e-11	0.724164	0.98	0.875	4.71133e-07	UCHL1	8.6946e-12	-0.157937	1	1	9.96227e-08	BRD7	7.96e-22	0.171256	0.994	0.964	9.12e-18	SART3	3.06824e-18	0.206952	0.832	0.7	3.51559e-14	EIF1B	5.68448e-11
RPS28	3.48184e-12	-0.0316801	1	1	3.98949e-08	NETO2	2.36e-12	0.120594	0.996	0.986	2.7e-08	LMNA	3.60592e-32	0.183224	1	0.998	4.13166e-28	SF3B4	7.19e-25	0.230129	0.935	0.894	8.24e-21	CHN1	4.15617e-11	0.982192	0.926	0.781	4.76214e-07	ADCK3	8.99158e-12	0.103965	0.241	0.135	1.03026e-07	PRMT1	8.39e-22	0.157764	0.998	0.993	9.61e-18	CENPJ	3.18774e-18	0.216095	0.823	0.671	3.65251e-14	SYAP1	5.70981e-11
EIF1	3.51192e-12	0.0517387	1	1	4.02396e-08	ST3GAL1	2.49e-12	-0.116654	0.716	0.835	2.86e-08	NDUFB1	3.72769e-32	-0.222429	0.999	1	4.27119e-28	RTF1	7.24e-25	0.171615	1	0.999	8.3e-21	CNPY2	4.213e-11	0.50554	1	1	4.82726e-07	TAGLN	9.04199e-12	-0.278996	1	1	1.03603e-07	TMEM47	8.6e-22	-0.277369	0.433	0.583	9.86e-18	CYR61	3.34779e-18	0.257182	1	1	3.8359e-14	SGOL2	6.08379e-11
METTL10	3.55745e-12	0.142922	0.836	0.794	4.07612e-08	ZNF35	2.55e-12	0.113148	0.528	0.376	2.92e-08	NAA15	4.18506e-32	0.207992	0.991	0.97	4.79524e-28	C1orf43	7.52e-25	0.160674	1	0.999	8.62e-21	ASPM	4.47567e-11	1.20269	0.897	0.625	5.12822e-07	AURKA	9.09928e-12	-0.274399	0.926	0.934	1.0426e-07	CNBP	8.7e-22	0.139712	1	1	9.97e-18	METTL7A	3.61602e-18	-0.453681	0.422	0.567	4.14324e-14	NEU1	6.09952e-11
MYCBP2	3.59279e-12	-0.110741	0.98	0.996	4.11662e-08	ADGRA2	2.57e-12	0.105456	0.525	0.373	2.94e-08	RNASEH1	4.25416e-32	0.177557	0.997	0.987	4.87442e-28	NBPF19	8.12e-25	-0.298636	0.704	0.848	9.3e-21	IGBP1	4.60924e-11	-0.762167	0.775	0.938	5.28127e-07	ZNF337	9.46853e-12	0.114226	0.417	0.281	1.0849e-07	SRSF9	8.78e-22	0.103722	1	1	1.01e-17	CCDC85B	3.74692e-18	0.183792	1	0.993	4.29322e-14	SELK	6.28564e-11
VIM	3.69077e-12	-0.0672964	1	1	4.22888e-08	HNRNPU	2.59e-12	0.0932098	1	1	2.97e-08	SSNA1	4.42761e-32	0.157879	1	1	5.07316e-28	RPS19	8.57e-25	-0.102315	1	1	9.82e-21	EIF1B	4.73091e-11	-0.975396	0.945	1	5.42067e-07	ORC1	9.53916e-12	0.129877	0.481	0.339	1.093e-07	TMEM160	9.07e-22	0.161399	0.997	0.991	1.04e-17	COX7C	3.77176e-18	-0.156445	1	1	4.32168e-14	LTBP2	6.44178e-11
SLBP	3.80572e-12	0.13453	0.988	0.98	4.3606e-08	TEAD3	2.7e-12	0.0990777	0.589	0.419	3.09e-08	TTC3	4.6991e-32	-0.165594	1	1	5.38423e-28	SACS	8.66e-25	0.252064	0.949	0.867	9.92e-21	KCNK6	4.79177e-11	-0.865141	0.529	0.875	5.49041e-07	XPNPEP3	9.58287e-12	0.137039	0.599	0.453	1.098e-07	WDR34	9.1e-22	0.19988	0.9	0.809	1.04e-17	NOM1	3.84132e-18	0.204074	0.966	0.883	4.40138e-14	EEF1B2	6.4741e-11
ST6GALNAC5	3.89784e-12	-0.160411	0.502	0.604	4.46615e-08	SMOX	2.7e-12	0.108036	0.441	0.298	3.1e-08	MSRB2	4.90379e-32	-0.259765	0.943	0.979	5.61876e-28	GNPNAT1	9.16e-25	0.204951	0.994	0.987	1.05e-20	DDX1	4.96119e-11	0.583932	0.999	1	5.68453e-07	NARFL	9.91007e-12	0.111986	0.421	0.281	1.1355e-07	THBS2	9.78e-22	-0.237013	0.952	0.978	1.12e-17	BCL2L12	3.95564e-18	0.199407	0.97	0.899	4.53238e-14	CDCA3	6.62502e-11
PPP2R5E	3.95302e-12	0.0990871	0.992	0.992	4.52937e-08	CCNA2	2.78e-12	0.155976	0.953	0.933	3.18e-08	GEMIN6	5.05096e-32	0.247887	0.929	0.85	5.78739e-28	HYI	9.9e-25	0.207119	0.995	0.972	1.13e-20	AK9	4.99727e-11	-0.476985	0.113	0.469	5.72587e-07	KB-1732A1.1	1.04148e-11	0.114402	0.287	0.169	1.19333e-07	DDX39A	9.84e-22	0.203586	0.92	0.829	1.13e-17	ABCC3	4.02697e-18	-0.285284	0.526	0.671	4.6141e-14	ATP5B	6.7468e-11
RPP25	4.00335e-12	0.187802	0.842	0.818	4.58704e-08	ZNF493	2.8e-12	0.09914	0.291	0.175	3.21e-08	RPS8	5.21074e-32	0.0750558	1	1	5.97046e-28	NRAS	1.08e-24	0.209821	0.976	0.94	1.24e-20	ITGB1BP1	5.0082e-11	0.552564	1	1	5.7384e-07	APOL6	1.04378e-11	0.137449	0.337	0.212	1.19596e-07	TNFRSF10D	1.13e-21	-0.327099	0.655	0.741	1.3e-17	RAD18	4.06003e-18	0.221969	0.736	0.555	4.65198e-14	KIF18B	6.88231e-11
RNF26	4.01798e-12	0.139796	0.908	0.902	4.6038e-08	FBRSL1	2.8e-12	0.119074	0.547	0.397	3.21e-08	RBBP6	5.75021e-32	0.248356	0.988	0.973	6.5886e-28	ZNF326	1.19e-24	0.228769	0.966	0.915	1.37e-20	RALY	5.04711e-11	0.539498	0.999	0.969	5.78297e-07	LDLRAP1	1.05792e-11	0.120359	0.528	0.37	1.21217e-07	ARID5B	1.2e-21	-0.240605	0.956	0.982	1.38e-17	ITGA1	4.07262e-18	-0.277726	0.751	0.863	4.66641e-14	TARS	7.01902e-11
TRMT10C	4.1185e-12	0.154908	0.911	0.905	4.71898e-08	EPT1	2.8e-12	0.11365	0.561	0.405	3.21e-08	AMD1	5.84462e-32	0.195349	0.998	0.995	6.69677e-28	DRAP1	1.36e-24	0.157801	1	1	1.55e-20	ATP6AP2	5.06829e-11	-0.790273	0.92	1	5.80725e-07	PARP4	1.06853e-11	0.112524	0.62	0.459	1.22432e-07	LMCD1	1.25e-21	-0.242005	0.984	0.99	1.43e-17	ACTN4	4.23774e-18	0.144738	1	1	4.8556e-14	SH3GL1	7.11824e-11
PTMS	4.16516e-12	0.0779235	1	1	4.77244e-08	CUL1	2.93e-12	0.125046	0.948	0.951	3.36e-08	ITGA11	6.10844e-32	-0.243997	0.079	0.233	6.99905e-28	ITPR2	1.42e-24	-0.260292	0.887	0.958	1.63e-20	ZNF706	5.13686e-11	0.42867	1	1	5.88581e-07	SLC35A5	1.11509e-11	0.137205	0.536	0.39	1.27767e-07	GINS1	1.25e-21	0.200978	0.809	0.63	1.43e-17	NDUFB1	4.35302e-18	-0.188648	1	1	4.98769e-14	POLR2I	7.29318e-11
SET	4.19267e-12	-0.0609266	1	1	4.80396e-08	HMCES	2.94e-12	0.102729	0.608	0.432	3.36e-08	SUB1	6.54466e-32	0.109795	1	1	7.49887e-28	YWHAH	1.73e-24	0.211128	1	0.997	1.98e-20	RTN3	5.21246e-11	-0.731919	0.918	1	5.97243e-07	PDE4D	1.11835e-11	0.151121	0.859	0.819	1.28141e-07	RAD51AP1	1.32e-21	0.214694	0.861	0.725	1.51e-17	EIF3A	4.35787e-18	0.120901	1	1	4.99324e-14	RB1CC1	7.35344e-11
C16orf91	4.30787e-12	0.142941	0.868	0.84	4.93596e-08	TFAP4	3.02e-12	0.122799	0.61	0.453	3.46e-08	OPTN	7.13315e-32	-0.293842	0.786	0.877	8.17316e-28	MRPS18B	1.78e-24	0.220651	0.973	0.927	2.04e-20	SLC17A5	5.23779e-11	-0.978447	0.542	0.844	6.00145e-07	TTF2	1.16193e-11	0.136045	0.827	0.743	1.33133e-07	NUBP2	1.34e-21	0.170184	0.986	0.96	1.53e-17	KTN1	4.37808e-18	0.121748	1	1	5.01641e-14	NUDT1	7.56491e-11
RAD1	4.39777e-12	-0.130969	0.895	0.948	5.03896e-08	PHF19	3.06e-12	0.116572	0.98	0.941	3.51e-08	MANF	8.17093e-32	0.169666	1	0.998	9.36225e-28	LAMA4	1.92e-24	-0.442895	0.412	0.593	2.2e-20	TSPYL2	5.27281e-11	-1.10645	0.358	0.75	6.04158e-07	ELF4	1.17455e-11	0.105049	0.427	0.281	1.3458e-07	TPT1	1.43e-21	-0.0896582	1	1	1.64e-17	CSTB	4.42362e-18	-0.162323	1	0.999	5.06859e-14	IGFBP7	7.57282e-11
MOAP1	4.45956e-12	0.116666	0.309	0.201	5.10976e-08	FAM50B	3.14e-12	0.110131	0.396	0.263	3.6e-08	HDAC2	8.5803e-32	0.176196	0.999	0.995	9.83131e-28	NUDT4	2.18e-24	0.190531	0.997	0.997	2.5e-20	HNRNPA0	5.28896e-11	0.5146	0.999	1	6.06009e-07	TELO2	1.18462e-11	0.123396	0.547	0.399	1.35734e-07	ISG15	1.46e-21	-0.313154	0.879	0.926	1.68e-17	DAZAP1	4.56568e-18	0.169142	0.996	0.975	5.23136e-14	CHN1	7.58988e-11
BET1	4.52914e-12	0.123677	0.956	0.927	5.18949e-08	COQ3	3.21e-12	0.0966885	0.453	0.302	3.68e-08	TANC2	8.94424e-32	-0.262547	0.648	0.794	1.02483e-27	POP1	2.2e-24	0.24611	0.881	0.762	2.52e-20	TMEM160	5.68571e-11	0.623289	0.992	0.906	6.51469e-07	ATP2A1-AS1	1.22798e-11	0.11434	0.411	0.271	1.40702e-07	ASF1B	1.54e-21	0.213687	0.828	0.665	1.76e-17	GMEB1	4.57529e-18	0.252486	0.74	0.592	5.24236e-14	PPDPF	7.84131e-11
AC004951.6	5.02122e-12	-0.136472	0.454	0.549	5.75331e-08	RCL1	3.39e-12	0.107994	0.627	0.461	3.89e-08	NACA	8.96543e-32	0.116666	1	1	1.02726e-27	PPID	2.48e-24	0.224821	0.95	0.904	2.84e-20	PABPC4	5.86799e-11	0.52637	1	1	6.72354e-07	PMAIP1	1.26583e-11	0.191033	0.757	0.688	1.45039e-07	CNN2	1.56e-21	-0.139706	1	1	1.79e-17	PHIP	4.7406e-18	0.194102	0.988	0.958	5.43178e-14	SH3BGRL3	7.95629e-11
CXCL1	5.10532e-12	0.429184	0.957	0.939	5.84967e-08	ABL2	3.58e-12	-0.139022	0.909	0.951	4.11e-08	LRR1	9.02389e-32	0.237023	0.926	0.826	1.03396e-27	TUBB6	2.71e-24	0.168405	1	0.994	3.11e-20	SLFN5	5.99648e-11	-0.900198	0.704	0.938	6.87077e-07	INTS7	1.28527e-11	0.117205	0.459	0.313	1.47266e-07	GRWD1	1.66e-21	0.210478	0.926	0.833	1.9e-17	PRRC2C	4.81066e-18	0.136761	1	1	5.51206e-14	UBE2C	8.09024e-11
PTGER2	5.25651e-12	0.144223	0.985	0.978	6.0229e-08	BCLAF1	3.64e-12	0.0945586	0.999	0.999	4.17e-08	TCEA1	1.12886e-31	0.160937	1	1	1.29345e-27	CSK	2.97e-24	0.247891	0.943	0.863	3.41e-20	GNB2L1	6.11646e-11	-0.734731	1	1	7.00824e-07	ANKS6	1.28784e-11	0.126392	0.568	0.413	1.4756e-07	UBA2	1.92e-21	0.163058	0.999	0.989	2.2e-17	PSMG1	5.08144e-18	0.198223	0.975	0.921	5.82231e-14	NDUFB2	8.12048e-11
UVRAG	5.28173e-12	-0.133571	0.57	0.672	6.05181e-08	XPO1	3.67e-12	0.10392	0.999	0.994	4.21e-08	RPL26	1.15253e-31	0.116012	1	1	1.32056e-27	DNAJC19	3.08e-24	0.177962	0.999	0.997	3.53e-20	H2AFY	6.57981e-11	0.447397	1	1	7.53914e-07	C9orf142	1.29546e-11	0.11849	0.964	0.952	1.48434e-07	EIF5	1.95e-21	0.125595	1	1	2.24e-17	BCL7C	5.28464e-18	0.162924	0.999	0.996	6.05514e-14	NUP62	8.12632e-11
NCL	5.63429e-12	0.0899628	1	1	6.45577e-08	ARHGEF28	3.81e-12	-0.128347	0.601	0.719	4.37e-08	SUMO3	1.37467e-31	0.160381	1	0.999	1.5751e-27	RPS27A	3.11e-24	-0.104698	1	1	3.57e-20	QARS	6.73276e-11	-0.716749	0.744	0.938	7.71439e-07	SRGN	1.33378e-11	-0.259243	0.585	0.722	1.52824e-07	SLC25A39	2.03e-21	0.147529	0.999	0.998	2.33e-17	BRD9	5.29452e-18	0.185694	0.989	0.958	6.06646e-14	PIN1	8.17864e-11
ZNF71	6.07472e-12	0.125208	0.451	0.335	6.96041e-08	ALYREF	3.88e-12	0.112505	0.966	0.961	4.45e-08	SLC46A3	1.46507e-31	-0.28618	0.271	0.463	1.67868e-27	RP11-332H14.2	3.18e-24	0.272632	0.536	0.325	3.64e-20	ATP5B	6.82046e-11	0.462737	1	1	7.81488e-07	HADH	1.33814e-11	0.136275	0.712	0.577	1.53324e-07	RGS17	2.04e-21	0.240549	0.671	0.497	2.33e-17	MRPL42	5.30843e-18	0.179998	0.996	0.988	6.0824e-14	GOT2	8.24196e-11
RTTN	6.25851e-12	-0.125256	0.265	0.37	7.171e-08	RP11-382A20.3	3.94e-12	0.095179	0.998	0.994	4.51e-08	MT2A	1.68775e-31	-0.160489	1	1	1.93383e-27	ILF2	3.24e-24	0.180143	0.998	0.993	3.71e-20	EBLN3	6.92169e-11	-0.677941	0.852	1	7.93088e-07	ARRDC3	1.39289e-11	0.134623	0.456	0.317	1.59598e-07	SPOCK1	2.08e-21	-0.182931	0.993	0.997	2.38e-17	KCNE4	5.32311e-18	-0.413888	0.73	0.81	6.09922e-14	ZWILCH	8.47637e-11
RP11-332H14.2	6.41688e-12	0.153395	0.536	0.433	7.35246e-08	ETV4	3.98e-12	0.108824	0.553	0.397	4.56e-08	PFDN2	1.75357e-31	0.13926	1	1	2.00924e-27	WDR12	3.64e-24	0.23241	0.914	0.819	4.17e-20	SSR2	6.93677e-11	-0.587085	1	1	7.94815e-07	POLR2J	1.40435e-11	0.0768029	1	1	1.6091e-07	SNRNP40	2.29e-21	0.187197	0.94	0.892	2.62e-17	MAN1A1	5.46873e-18	-0.280278	0.704	0.789	6.26607e-14	NOLC1	8.55516e-11
NAA15	6.52171e-12	0.108671	0.991	0.987	7.47257e-08	BAG3	4.26e-12	0.151622	0.917	0.921	4.88e-08	GALNT10	1.84017e-31	-0.264868	0.792	0.895	2.10847e-27	DAZAP1	4.32e-24	0.192184	0.993	0.975	4.95e-20	KPNA3	6.94179e-11	0.5092	0.999	1	7.95391e-07	UBA2	1.41819e-11	0.101783	0.999	0.992	1.62496e-07	DSN1	2.37e-21	0.207814	0.796	0.613	2.72e-17	ARIH2	5.49136e-18	0.174607	0.996	0.985	6.292e-14	BRIX1	8.69844e-11
STAM-AS1	6.75795e-12	0.106134	0.161	0.08	7.74326e-08	SFMBT1	4.28e-12	0.111935	0.434	0.293	4.9e-08	RPL6	1.92097e-31	0.108218	1	1	2.20105e-27	ARHGAP11B	5.59e-24	-0.448813	0.511	0.649	6.41e-20	RRP36	7.07112e-11	0.612421	0.982	0.938	8.10209e-07	ANAPC5	1.43006e-11	0.093173	0.999	0.996	1.63856e-07	PPP1R14B	2.43e-21	0.116522	1	1	2.78e-17	GOLM1	5.79221e-18	0.169091	0.996	0.985	6.63671e-14	YWHAH	8.88372e-11
SSNA1	7.25033e-12	0.0787764	1	1	8.30743e-08	HNRNPH3	4.28e-12	0.090128	1	0.998	4.9e-08	HILPDA	2.31942e-31	0.243885	0.965	0.923	2.65759e-27	PID1	5.64e-24	-0.251618	0.785	0.907	6.47e-20	YWHAH	7.12807e-11	0.538358	1	1	8.16735e-07	TRMT2A	1.43537e-11	0.132422	0.66	0.506	1.64465e-07	MARCKSL1	2.51e-21	0.150186	0.999	0.998	2.88e-17	RPS27A	6.23285e-18	-0.0903748	1	1	7.1416e-14	SEC31A	9.1131e-11
PDGFRA	7.32167e-12	0.128972	0.963	0.953	8.38917e-08	MEX3A	4.35e-12	0.208957	0.706	0.645	4.99e-08	LINC01133	2.4089e-31	-0.349669	0.094	0.251	2.76012e-27	MT-ATP6	5.65e-24	0.101659	1	1	6.48e-20	DBF4	7.36375e-11	0.849106	0.946	0.844	8.43739e-07	CSTF1	1.46336e-11	0.135288	0.681	0.536	1.67672e-07	CCT3	2.55e-21	0.125244	1	1	2.92e-17	NOP16	6.74193e-18	0.211138	0.981	0.948	7.7249e-14	GTF2I	9.21212e-11
FXR1	7.34466e-12	0.0971607	0.998	0.997	8.41551e-08	RABIF	4.39e-12	-0.130186	0.732	0.822	5.04e-08	ATP5I	2.81399e-31	-0.140089	1	1	3.22427e-27	LSAMP	5.79e-24	-0.294422	0.136	0.3	6.64e-20	SEPT9	7.72907e-11	0.57223	0.997	0.938	8.85597e-07	RTTN	1.47098e-11	0.111308	0.37	0.241	1.68545e-07	EBNA1BP2	2.84e-21	0.161205	1	0.999	3.26e-17	RAD51D	7.04104e-18	0.213268	0.647	0.443	8.06762e-14	MRC2	9.32186e-11
PDP1	7.36339e-12	-0.131165	0.572	0.672	8.43698e-08	EIF4A1	4.47e-12	0.0769379	1	1	5.12e-08	SSSCA1	2.89239e-31	0.22851	0.957	0.922	3.3141e-27	PRR11	5.87e-24	0.23444	0.961	0.848	6.72e-20	TARDBP	7.92139e-11	0.604521	0.993	0.906	9.07633e-07	SLC43A3	1.47458e-11	0.131962	0.987	0.967	1.68958e-07	WDR4	3.03e-21	0.201789	0.891	0.769	3.47e-17	CCNE2	7.15992e-18	0.260713	0.456	0.259	8.20384e-14	SCD	9.54713e-11
LINC00493	7.46947e-12	0.118805	0.981	0.975	8.55852e-08	TMEM119	4.48e-12	0.159618	0.237	0.136	5.13e-08	EGR1	3.25629e-31	-0.339463	0.882	0.944	3.73106e-27	CREG1	6e-24	-0.326403	0.423	0.583	6.88e-20	MRPS7	8.34879e-11	0.547065	0.998	1	9.56605e-07	GADD45B	1.49423e-11	0.178674	0.879	0.874	1.71209e-07	DHFR	3.19e-21	0.179206	0.993	0.942	3.66e-17	DHCR24	7.25443e-18	0.217517	0.98	0.937	8.31213e-14	NT5C	9.75971e-11
SUZ12	7.51966e-12	-0.10928	0.968	0.988	8.61603e-08	SLC1A5	4.52e-12	0.104485	0.999	0.998	5.18e-08	DPP4	3.40134e-31	-0.35113	0.461	0.625	3.89725e-27	DYNLL2	6.89e-24	0.232301	0.95	0.921	7.89e-20	CKAP2	8.72481e-11	1.08174	0.92	0.688	9.99688e-07	CRELD1	1.5136e-11	0.124803	0.484	0.338	1.73428e-07	MRPS12	3.31e-21	0.147772	1	0.999	3.79e-17	CCT2	7.32817e-18	0.142091	1	1	8.39661e-14	MAZ	9.77286e-11
NCAPG2	7.87254e-12	-0.129107	0.773	0.839	9.02036e-08	MRPL14	4.66e-12	0.0817196	1	1	5.34e-08	SLC25A33	3.67291e-31	0.243234	0.957	0.93	4.20842e-27	CALM2	7.02e-24	0.103162	1	1	8.05e-20	GOT2	8.78119e-11	0.60071	0.99	0.906	1.00615e-06	SIPA1	1.52711e-11	0.110699	0.374	0.241	1.74976e-07	DEPTOR	3.43e-21	-0.192967	0.078	0.209	3.93e-17	MMS22L	7.48352e-18	0.213624	0.816	0.662	8.57461e-14	MAD2L1	9.93355e-11
TBKBP1	8.95333e-12	0.0839934	0.143	0.066	1.02587e-07	MCAT	4.71e-12	0.101783	0.61	0.436	5.4e-08	PSMD2	4.16051e-31	0.161377	1	1	4.76711e-27	S100A13	7.03e-24	-0.254563	0.99	1	8.06e-20	TXNDC17	8.91741e-11	0.589442	1	1	1.02176e-06	TMEM106C	1.59089e-11	0.115285	0.987	0.971	1.82284e-07	MAGOHB	3.48e-21	0.184297	0.964	0.912	3.98e-17	ABL2	7.52411e-18	0.214166	0.96	0.917	8.62113e-14	H2AFY	9.99862e-11
MRPS10	8.95514e-12	0.0891936	0.998	0.999	1.02608e-07	NUMBL	4.77e-12	0.116752	0.603	0.444	5.47e-08	ARHGAP18	4.3468e-31	0.269652	0.985	0.942	4.98056e-27	SNHG9	7.17e-24	0.267042	0.955	0.93	8.22e-20	YJEFN3	9.25359e-11	-0.493262	0.091	0.406	1.06028e-06	EVL	1.59778e-11	0.126574	0.567	0.41	1.83073e-07	NCAPH2	3.72e-21	0.201396	0.85	0.722	4.26e-17	HLA-E	7.61914e-18	-0.229065	0.874	0.929	8.73002e-14	NSA2	1.01213e-10
PEAK1	9.0961e-12	-0.129278	0.651	0.753	1.04223e-07	DNAJA3	4.77e-12	0.108513	0.92	0.921	5.47e-08	NEDD9	5.18561e-31	-0.252094	0.212	0.403	5.94167e-27	TYMP	7.28e-24	-0.333778	0.8	0.892	8.35e-20	PDCD11	9.53809e-11	0.695642	0.99	0.875	1.09287e-06	RP11-792A8.4	1.60321e-11	0.118857	0.576	0.417	1.83696e-07	GNAS	3.78e-21	-0.153728	1	1	4.33e-17	IFI44L	7.96292e-18	-0.202712	0.088	0.22	9.12392e-14	FXR1	1.01706e-10
ADPRHL2	1.01697e-11	-0.122635	0.762	0.845	1.16524e-07	RFXAP	5.12e-12	0.10104	0.478	0.324	5.86e-08	GLTSCR2	5.31478e-31	0.186196	0.998	0.986	6.08968e-27	PDE4DIP	7.76e-24	-0.253798	0.969	0.988	8.89e-20	MT1A	9.85748e-11	0.861118	0.937	0.688	1.12947e-06	ZNF574	1.61346e-11	0.120986	0.407	0.274	1.8487e-07	EPHB6	3.8e-21	0.28515	0.688	0.507	4.35e-17	LGALS3	8.7094e-18	-0.315796	0.64	0.743	9.97923e-14	ITGAE	1.01988e-10
MRPL47	1.02159e-11	0.0974144	0.996	0.994	1.17054e-07	WDR92	5.31e-12	0.107952	0.557	0.397	6.08e-08	SPTSSA	5.44889e-31	0.201409	0.992	0.983	6.24334e-27	SNRPD3	7.81e-24	0.151086	1	1	8.95e-20	SH3GL1	9.93021e-11	0.635379	0.987	0.875	1.1378e-06	GDF15	1.63475e-11	0.348427	0.399	0.278	1.87309e-07	RNASEH2B	3.82e-21	0.195912	0.931	0.862	4.38e-17	TICRR	9.16128e-18	0.215842	0.433	0.241	1.0497e-13	WBP2	1.03216e-10
SPECC1L	1.03525e-11	-0.135329	0.579	0.673	1.18619e-07	EXOC2	5.46e-12	0.099162	0.473	0.328	6.25e-08	PLS3	5.80041e-31	-0.226435	0.958	0.988	6.64611e-27	ATP5I	8.18e-24	-0.135186	1	1	9.37e-20	CALD1	1.01053e-10	0.43204	1	1	1.15787e-06	LCOR	1.67027e-11	0.111125	0.623	0.447	1.9138e-07	ARL6IP1	3.96e-21	-0.350378	0.957	0.965	4.54e-17	CENPO	9.58913e-18	0.212305	0.735	0.539	1.09872e-13	ATP6AP2	1.10849e-10
NOP58	1.04118e-11	0.121033	0.987	0.985	1.19298e-07	H3F3C	5.52e-12	0.0888689	0.241	0.136	6.32e-08	TWIST2	6.30402e-31	0.260819	0.886	0.788	7.22314e-27	TYMS	8.54e-24	0.209561	0.995	0.965	9.79e-20	COPE	1.02439e-10	-0.606521	0.987	1	1.17374e-06	WDR76	1.68293e-11	0.118023	0.842	0.765	1.92831e-07	TUBB4B	4.01e-21	0.143062	1	0.999	4.59e-17	PSMC1	1.00584e-17	0.150814	1	0.999	1.1525e-13	CDC45	1.12031e-10
DYNLL2	1.0478e-11	0.125532	0.95	0.95	1.20057e-07	RP5-908M14.9	5.68e-12	0.0883921	0.233	0.13	6.5e-08	NID2	6.74244e-31	-0.288383	0.72	0.827	7.72549e-27	GRN	9.24e-24	-0.275429	0.784	0.897	1.06e-19	FAAP20	1.02873e-10	0.60923	0.99	0.875	1.17872e-06	CTSC	1.72175e-11	-0.209958	0.997	0.998	1.97278e-07	NOC2L	4.12e-21	0.162533	0.999	0.982	4.73e-17	BANF1	1.00976e-17	0.130282	1	1	1.15698e-13	PRKG1	1.1774e-10
DDX59	1.06598e-11	-0.136642	0.424	0.529	1.2214e-07	EEF2	5.83e-12	0.052643	1	1	6.68e-08	C1orf174	6.91882e-31	0.231823	0.936	0.89	7.92758e-27	SMARCD1	1.03e-23	0.2304	0.942	0.898	1.18e-19	NUCB1	1.10475e-10	-0.890973	0.622	0.844	1.26583e-06	BANP	1.7234e-11	0.128983	0.591	0.431	1.97467e-07	ARMCX3	4.28e-21	-0.2015	0.919	0.966	4.91e-17	AZI2	1.01086e-17	-0.208667	0.974	0.991	1.15824e-13	HAS2	1.18767e-10
FANCD2	1.07902e-11	-0.120945	0.614	0.722	1.23634e-07	TRIM56	6.04e-12	0.12591	0.976	0.984	6.92e-08	UBL5	7.09842e-31	-0.161202	1	1	8.13337e-27	FOXO1	1.13e-23	-0.316198	0.203	0.383	1.3e-19	HADHB	1.14945e-10	-0.776291	0.846	1	1.31704e-06	ERF	1.78538e-11	0.114919	0.432	0.293	2.04568e-07	TAF7	4.31e-21	-0.196825	0.966	0.992	4.94e-17	AFG3L2	1.03225e-17	0.172893	0.993	0.971	1.18275e-13	NOP16	1.20909e-10
RSL24D1	1.10717e-11	0.0874632	0.999	0.999	1.2686e-07	OPTN	6.06e-12	-0.149782	0.786	0.866	6.94e-08	KIAA0101	7.33092e-31	0.197628	0.993	0.952	8.39977e-27	EIF4A3	1.22e-23	0.212592	0.95	0.901	1.4e-19	CALR	1.16898e-10	-0.61818	1	1	1.33941e-06	NBPF9	1.78898e-11	0.120179	0.398	0.271	2.04982e-07	GMNN	4.43e-21	0.19175	0.972	0.909	5.07e-17	MZT1	1.04318e-17	0.179148	0.984	0.917	1.19528e-13	UROS	1.2487e-10
CTPS1	1.11508e-11	-0.122069	0.949	0.975	1.27766e-07	SERBP1	6.15e-12	0.0693875	1	1	7.04e-08	NCOR1	7.44663e-31	0.174273	0.998	0.995	8.53235e-27	ATG3	1.23e-23	0.190766	0.996	0.971	1.41e-19	GSPT1	1.17886e-10	0.53951	1	1	1.35074e-06	C19orf47	1.81059e-11	0.115539	0.474	0.329	2.07457e-07	SUMO3	4.59e-21	0.132955	0.999	0.999	5.26e-17	HSPH1	1.0712e-17	0.177457	0.993	0.977	1.22739e-13	ITGB1BP1	1.27636e-10
C1orf21	1.1432e-11	-0.143858	0.747	0.808	1.30988e-07	PDE7A	6.38e-12	0.120975	0.491	0.35	7.31e-08	FUBP1	8.37935e-31	0.205105	0.99	0.96	9.60106e-27	TCF3	1.34e-23	0.220435	0.937	0.899	1.53e-19	COPRS	1.19613e-10	0.527429	0.999	1	1.37053e-06	TAP2	1.81664e-11	0.125439	0.531	0.381	2.0815e-07	RCN1	5.13e-21	-0.140829	1	1	5.88e-17	CCNA2	1.11459e-17	0.203301	0.969	0.87	1.27709e-13	CDC42EP3	1.30176e-10
ESPL1	1.22502e-11	-0.14854	0.272	0.368	1.40363e-07	TIMM44	6.56e-12	0.106595	0.994	0.996	7.51e-08	ISOC2	1.19577e-30	0.197306	0.992	0.986	1.37011e-26	LURAP1L	1.35e-23	-0.280269	0.429	0.602	1.55e-19	MRPL24	1.22319e-10	0.616004	0.982	0.844	1.40153e-06	PAXIP1	1.82593e-11	0.125109	0.607	0.443	2.09215e-07	NID2	5.21e-21	-0.248509	0.758	0.827	5.97e-17	TEAD4	1.17379e-17	0.218979	0.783	0.63	1.34492e-13	ABCE1	1.32296e-10
[truncated: 10,707 more rows]
[truncated: 40 more columns]
